# Supplementary material for: Global freshwater distribution of Telonemia protists
Source: ISME J. 2024 Sep 20;18(1):wrae177. doi: 10.1093/ismejo/wrae177 (PMC11512789; doi:10.1093/ismejo/wrae177)
Supplement: Supplementary_Table_S1_wrae177 [file supplementary_table_s1_wrae177.xlsx]

## Sheet: Supplementary Table S1
num	record id
Filter Code	Filter Code
CARD-FISH Label	CARD-FISH filter label
Dataset	Dataset of origin if applicable
Date	Date
Lake	Lake name
Country	Country
Coordinates	Latitude and Longitude of sample
Depth (m)	Sampling Depth
Layer	Sampling layer
Trophic State	Trophic state of the lake or reservoir
Eukaryote Counts	Counts of Total eukaryotes by DAPI
Telonemia Counts	Counts of Telonemia by CARD-FISH
% Telonemia by CARD-FISH	Percentage of Telonemia by CARD-FISH
Temperature (°C)	Lake Temperature in (°C)
DO (mg/L)	Dissolved oxygen in mg/L
Chla (ug/L)	Chlorophyll a concentration in ug/L
Zmax	Maximum depth
Other physicochemical parameters are shown wherever available
NA- Not Available
num	Filter Code	CARD-FISH Label	Dataset	Date	Lake	Country	Coordinates	Depth (m)	Layer	Trophic State	Eukaryote Counts	Telonemia Counts	% Telonemia CARD-FISH	Temperature (°C)	DO (mg/L)	Chla (ug/L)	Zmax	Conductivity (µS/cm)	pH	Dissolved organic carbon (mg/l)	Dissolved phosphorus (µg/l)	Dissolved reactive phophorus (µg/l)	Ammonia (µg/l)	Alkalinity (mmol/l)	Chloride ( mg/l)	Nitrate (mg/l)	Sulfate (mg/l)	Nitrite (mg/l)	Fluoride (mg/l)	Sodium (mg/l)	Potassium (mg/l)	Calcium (mg/l)	Magnesium (mg/l)	Dissolved nitrogen (mg/l)
1	AMADE-SM-06sep21	AMADE-SM-06sep21	PELAGICS	2021-09-06	Amadorio	Spain	38°32'6"N, 0°15'59.5"W	5	Epilimnion	Mesotrophic	100	0	0	26.9662	8.3	0.265849	35	1190	7.92	2.51	4.1	0.9	73.29	2046	85.9	0.3	646.1	0.009	0.25	70.2	3.54	132.75	36.49	0.49
2	AMADE-SM-01apr22	AMADE-SM-01apr22	PELAGICS	2022-04-01	Amadorio	Spain	38°32'6"N, 0°15'59.5"W	5	Epilimnion	Mesotrophic	100	0	0	14.9	9.68	4.34694	35	584	8.201	2.14	3.8	0	0	3161.08	34.78	0.373	103.63	0	0.12	23.6566	1.54622	88.2973	13.0371	0.52
3	ARCAE-SM-08sep21	ARCAE-SM-08sep21	PELAGICS	2021-09-08	Arcas	Spain	39°59'36.636"N, 2°8'29.184"W	2.5	Epilimnion	Mesotrophic	100	0	0	22.5378	7.7236	6.6876	14.3	3300	7.97	7.57	8.5	0.2	384.7	3276	14.1	0.1	2850.5	0.002	0.74	6.19	3.59	669.46	91.04	0.66
4	ARCAE-SM-04apr22	ARCAE-SM-04apr22	PELAGICS	2022-04-04	Arcas	Spain	39°59'36.636"N, 2°8'29.184"W	2.5	Epilimnion	Mesotrophic	100	0	0	8.60843	10.5	9.17429	14.3	2900	7.976	6.6	5.8	0	460.16	3419.2	13	2.46	2202.6	0	0.6	6.19	2.38	751.65	108.452	0.81
5	ATTRE-SM-16jul20	ATTRE-SM-16jul20	PELAGICS	2020-07-16	Attersee	Austria	47°52'00.0"N, 13°32'00.0"E	5	Epilimnion	Oligotrophic	100	0	0	21.053	9.27	0.824793	171	278	8.2	1.69	1.6	0.4	5.11	2529.72	6.3	0.44	4.78	0	0.05	4.63	0.63	44.71	8.32	0.56
6	ATTRE-SM-26apr22	ATTRE-SM-26apr22	PELAGICS	2022-04-26	Attersee	Austria	47°52'00.0"N, 13°32'00.0"E	5	Epilimnion	Oligotrophic	100	0	0	8.08842	11.26	0.681013	171	286	8.39	1.14	5.9	0	38.67	2558.58	6.552	0.495	5.4096	0	0.04	4.669	0.691304	41.1552	9.4667	0.64
7	AYDTE-SM-23sep21	AYDTE-SM-23sep21	PELAGICS	2021-09-23	Aydat	France	45°39'51.0732"N, 2°59'9.906"E	1	Epilimnion	Eutrophic	100	0	0	17	8.19	10.302	15	133.8	7.73	3.73	6.3	3.2	48.86	970	9.3	0.2	2.8	0.005	0.06	7.1	2.74	13.15	4.78	0.46
8	AYDTE-SM-23may22	AYDTE-SM-23may22	PELAGICS	2022-05-23	Aydat	France	45°39'51.0732"N, 2°59'9.906"E	1	Epilimnion	Eutrophic	100	0	0	21.1	13.2	1.38636	15	142.5	7.985	3.16	5.1	0.6	32.77	947.844	11	0.5	3	0	0.1	8	2.8	16.1	5.4	0.8
9	BALM1-SM-27jul20	BALM1-SM-27jul20	PELAGICS	2020-07-27	Balaton	Hungary	46°50'00.0"N, 17°44'00.0"E	2.5	Mid water column	Meso-Eutrophic	100	0	0	23.014	8.07	3.35286	12.2	799	8.639	6.95	8.5	1.9	76.04	4847.17	44.96	0	138.05	0	0.35	40.9	6.56	34.33	64.39	0.52
10	BALM2-SM-27jul20	BALM2-SM-27jul20	PELAGICS	2020-07-27	Balaton	Hungary	46°50'00.0"N, 17°44'00.0"E	2.5	Mid water column	Meso-Eutrophic	100	0	0	23.124	7.92	3.9	12.2	784	8.615	7.46	9.9	2.9	73.99	4758.6	41.84	0.02	128.83	0	0.34	38.87	6.23	37.91	60.35	0.61
11	BALM3-SM-27jul20	BALM3-SM-27jul20	PELAGICS	2020-07-27	Balaton	Hungary	46°50'00.0"N, 17°44'00.0"E	2.5	Mid water column	Meso-Eutrophic	100	0	0	22.5248	8.34917	31.0258	12.2	828	8.6	7.81	8.3	1.3	69.79	4697.48	39.35	0	121.09	0.02	0.31	36.6	5.79	40.29	55.47	0.58
12	BALM1-SM-06apr22	BALM1-SM-06apr22	PELAGICS	2022-04-06	Balaton	Hungary	46°50'00.0"N, 17°44'00.0"E	2.5	Mid water column	Meso-Eutrophic	100	0	0	8.4	11.92	1.4	12.2	823	8.466	7.99	9.3	1.3	22.12	4934.65	47.53	2.63	159	0.001	0.35	45.1048	8.674	34.988	74.7636	0.57
13	BALM2-SM-06apr22	BALM2-SM-06apr22	PELAGICS	2022-04-06	Balaton	Hungary	46°50'00.0"N, 17°44'00.0"E	2.5	Mid water column	Meso-Eutrophic	100	0	0	8.9	11.56	2.4	12.2	788	8.454	7.58	9	4.4	2.93	4872.97	44.94	0.011	147.71	0	0.34	42.588	8.021	38.022	70.072	0.55
14	BALM3-SM-06apr22	BALM3-SM-06apr22	PELAGICS	2022-04-06	Balaton	Hungary	46°50'00.0"N, 17°44'00.0"E	1.5	Mid water column	Meso-Eutrophic	100	0	0	9.5	11.38	5.7	12.2	780	8.389	7.68	9	2.7	13.51	5244.73	42.17	0.011	133.92	0	0.31	40.5447	7.474	47.779	65.0245	0.53
15	BANYE-SM-15sep21	BANYE-SM-15sep21	PELAGICS	2021-09-15	Banyoles	Spain	42°07'31.0"N, 2°45'19.0"E	5	Epilimnion	Oligo-Mesotrophic	100	0	0	25.296	9.11	0.203684	62.4	1349	7.97	1.82	4.5	0.6	41.91	2905	16.5	0	887.6	0	0.26	18.18	1.44	238.53	35.26	0.11
16	BANYE-SM-28mar22	BANYE-SM-28mar22	PELAGICS	2022-03-28	Banyoles	Spain	42°07'31.0"N, 2°45'19.0"E	5	Epilimnion	Oligo-Mesotrophic	100	0	0	11.7229	11.0792	NA	62.4	1392	8.012	1.13	3.5	0	0	3586.89	21.36	0.037	565.08	0	0.27	20.3118	1.27899	245.774	40.2175	0.16
17	BRTLE-SM-15jul20	BRTLE-SM-15jul20	PELAGICS	2020-07-15	Breiter Luzin	Germany	53°21'25.182"N, 13°27'57.575"E	5	Epilimnion	Mesotrophic	108	14	12.963	18.9328	10.6711	1.94368	58.5	357	8.395	4.89	4.4	0.6	64.9	2184.12	19.07	0	41.78	0	0.2	11.68	2.33	49.45	9.98	0.37
18	BRTLE-SM-26apr22	BRTLE-SM-26apr22	PELAGICS	2022-04-26	Breiter Luzin	Germany	53°21'25.182"N, 13°27'57.575"E	5	Epilimnion	Mesotrophic	102	1	0.980392	7.496	13.5424	3.56235	58.5	382	8.372	4.29	11.5	0.6	28.14	2496.77	19.6144	0.003	44.3072	0	0.16	11.541	2.73304	49.0632	11.1072	0.34
19	CADAE-SM-03sep20	CADAE-SM-03sep20	PELAGICS	2020-09-03	Cadagno	Switzerland	46°33'00.1"N, 8°42'42.0"E	5	Epilimnion	Eutrophic	100	0	0	13.62	8.19	0.0327	21	155.1	8.018	1.01	2.5	1.8	15.8	855.428	0.13	0	32.83	0	0.01	0.6	1.65	17.68	6.42	0.08
20	CADAE-SM-30jun22	CADAE-SM-30jun22	PELAGICS	2022-06-30	Cadagno	Switzerland	46°33'00.1"N, 8°42'42.0"E	5	Epilimnion	Eutrophic	100	0	0	11.593	9.41708	0.22875	21	178.3	7.914	1.06	1.7	1.5	0	953.686	0.1	0	54.1	0	0	0.7	1.9	23.9	8.9	0.08
21	CEPXE-SM-21may20	CEPXE-SM-21may20	PELAGICS	2020-05-21	Cep	Czech Republic	48°54'40.418"N, 14°53'12.264"E	5	Epilimnion	Oligo-Mesotrophic	100	0	0	14.9235	9.9965	0.5275	12	180.7	7.67	4.09	4	0.9	0	716.616	19.74	0	20.02	0	0.15	12.92	3.53	14.05	3.35	0.25
22	CEPXE-SM-31jul20	CEPXE-SM-31jul20	PELAGICS	2020-07-31	Cep	Czech Republic	48°54'40.418"N, 14°53'12.264"E	5	Epilimnion	Oligo-Mesotrophic	100	0	0	21.912	8.4	2.09	12	181.5	7.623	4.25	4.6	1	10.31	739.324	18.8	0	16.84	0	0.16	12.89	3.4	14.68	3.41	0.26
23	CERNE-SM-04jun20	CERNE-SM-04jun20	PELAGICS	2020-06-04	Cerne	Czech Republic	49°10'52.41"N, 13°11'8.673"E	5	Epilimnion	Oligotrophic	100	0	0	10.2017	12.4512	3.74315	39.8	18.9	5.123	1.68	1.6	0.2	0.51	0.259645	0.52	0.71	2.42	0	0.03	0.74	0.6	0.66	0.42	0.9
24	CERNE-SM-30jul20	CERNE-SM-30jul20	PELAGICS	2020-07-30	Cerne	Czech Republic	49°10'52.41"N, 13°11'8.673"E	5	Epilimnion	Oligotrophic	100	0	0	12.8755	11.9525	1.40167	39.8	17.5	5.339	2.05	2.4	1.1	23.65	21.2456	0.51	0.67	2.45	0	0.03	0.7	0.63	0.74	0.46	0.82
25	CERTE-SM-04jun20	CERTE-SM-04jun20	PELAGICS	2020-06-04	Certovo	Czech Republic	49°9'55.68488"N, 13°11'57.87444"E	5	Epilimnion	Oligotrophic	100	0	0	6.661	10.46	14.06	36.4	17.4	4.77	3.25	1.5	0.1	8.09	-13.1502	0.52	0.46	2.24	0	0.02	0.64	0.31	0.37	0.32	0.68
26	CERTE-SM-30jul20	CERTE-SM-30jul20	PELAGICS	2020-07-30	Certovo	Czech Republic	49°9'55.68488"N, 13°11'57.87444"E	5	Epilimnion	Oligotrophic	100	0	0	7.67628	12.1262	19.3368	36.4	17.3	4.901	3.71	1.6	1.1	13.64	4.00419	0.51	0.43	2.2	0	0.02	0.6	0.3	0.61	0.39	0.62
27	CINCE-SM-03aug21	CINCE-SM-03aug21	PELAGICS	2021-08-03	Cinciș Lake	Romania	45°41'33"N, 22°51'35.8992"E	5	Epilimnion	Mesotrophic	100	0	0	23.2904	3.71268	3.8358	48	146.3	8.85	3.6	4.8	1.4	5.22	1124	1.6	0	15.7	0	0.08	4.19	2.31	18.99	5.06	0.17
28	CINCE-SM-16apr22	CINCE-SM-16apr22	PELAGICS	2022-04-16	Cinciș Lake	Romania	45°41'33"N, 22°51'35.8992"E	5	Epilimnion	Mesotrophic	323	19	5.88235	8.17585	12.18	1.91923	48	142	7.818	2.09	5.7	6.2	36.84	1082.36	1.4	0.28784	13.1452	0.002	0.07	3.275	1.35739	19.4455	5.0237	0.44
29	CONSE-SM-08sep20	CONSE-SM-08sep20	PELAGICS	2020-09-08	Constance	Switzerland	47°38'00.0"N, 9°22'00.0"E	5	Epilimnion	Mesotrophic	100	0	0	19.4983	10	2.46884	252	286	8.263	1.6	2.2	0.7	2.62	2053.43	5.18	0.4	34.64	0.02	0.07	4.86	0.98	39.21	8.12	0.6
30	CONSE-SM-03may22	CONSE-SM-03may22	PELAGICS	2022-05-03	Constance	Switzerland	47°38'00.0"N, 9°22'00.0"E	5	Epilimnion	Mesotrophic	100	0	0	11.7961	14.4	4.25615	252	329	8.38	1.34	10.6	0.1	52.46	2421.89	7.384	0.666	39.0992	0	0.07	5.664	1.12	48.3088	9.3023	0.84
31	CRUZE-SM-08sep21	CRUZE-SM-08sep21	PELAGICS	2021-09-08	La Cruz	Spain	39°59'16.566"N, 1°52'25.2876"W	5	Epilimnion	Mesotrophic	100	0	0	23.4167	8.44438	2.69406	21	682	8.76	7.03	6.3	1.4	10.55	7979	9.6	0	3	0	0.27	6.13	3.63	23.27	90.42	0.51
32	CRUZE-SM-04apr22	CRUZE-SM-04apr22	PELAGICS	2022-04-04	La Cruz	Spain	39°59'16.566"N, 1°52'25.2876"W	5	Epilimnion	Mesotrophic	100	0	0	6.07695	12.3668	10.6641	21	715	8.522	6.84	4.9	0	173.67	8036.68	12.35	0.042	2.55	0	0.25	6.54947	3.34538	25.6726	94.1348	0.75
33	ERKEE-SM-17aug21	ERKEE-SM-17aug21	PELAGICS	2021-08-17	Erken	Sweden	59°50'46.2156"N, 18°34'32.1672"E	5	Epilimnion	Mesotrophic	100	0	0	18.785	8.38	2.81698	23.7	294	8.07	11.63	10.1	1.4	19.33	1903	10.8	0	41.2	0	0.25	9.71	2.76	46.74	3.95	0.6
34	ERKEE-SM-18may22	ERKEE-SM-18may22	PELAGICS	2022-05-18	Erken	Sweden	59°50'46.2156"N, 18°34'32.1672"E	5	Epilimnion	Mesotrophic	100	0	0	10.655	11.579	3.07814	23.7	293	8.1	10.44	3.6	0.6	20.07	1931.02	10.2	0	42.9	0	0.4	8.1	1.9	50.9	4.3	0.54
35	FANTE-SM-30jul21	FANTE-SM-30jul21	PELAGICS	2021-07-30	Fântânele	Romania	46°39'52.4992"N, 23°3'8.8992"E	5	Epilimnion	Mesotrophic	100	0	0	15.6647	8.45025	1.82775	92	74.8	7.52	2.52	3.3	1.2	25.93	566	1.5	0.2	3.4	0	0.03	1.49	0.62	9.8	2.28	0.41
36	FANTE-SM-11apr22	FANTE-SM-11apr22	PELAGICS	2022-04-11	Fântânele	Romania	46°39'52.4992"N, 23°3'8.8992"E	5	Epilimnion	Mesotrophic	69	7	10.1449	3.22573	11.1561	0.897843	92	74.1	7.49	2.66	3.6	6.2	4.05	571.466	1.1	0.45	3.7	0	0.02	1.439	0.44087	11.65	1.75	0.49
37	FUNEE-SM-16jul20	FUNEE-SM-16jul20	PELAGICS	2020-07-16	Grosse Fuchskuhle NE	Germany	53°6'21.582"N, 12°59'6.0756"E	0.5	Epilimnion	Eutrophic	100	0	0	19.7578	10.0611	20.2463	5.6	29.8	6.32	15.79	10.8	1.3	33.52	68.5024	3.39	0.05	0.11	0	0.05	1.71	0.87	1.15	0.54	0.66
38	FUNEE-SM-27apr22	FUNEE-SM-27apr22	PELAGICS	2022-04-27	Grosse Fuchskuhle NE	Germany	53°6'21.582"N, 12°59'6.0756"E	0.6	Epilimnion	Eutrophic	100	0	0	11.8559	12.12	15.7619	5.6	50.7	4.413	47.04	45	17	3.54	-33.0602	4.09	0	2	0	0.05	2.09	0.45	2.81	0.92	1.75
39	FUSWE-SM-16jul20	FUSWE-SM-16jul20	PELAGICS	2020-07-16	Grosse Fuchskuhle SW	Germany	53°6'19.512"N, 12°59'4.2504"E	0.5	Epilimnion	Dystrophic	100	0	0	18.0464	6.37205	20.9525	5.6	50.7	4.413	47.04	45	17	3.54	-33.0602	4.09	0	2	0	0.05	2.09	0.45	2.81	0.92	1.75
40	FUSWE-SM-27apr22	FUSWE-SM-27apr22	PELAGICS	2022-04-27	Grosse Fuchskuhle SW	Germany	53°6'19.512"N, 12°59'4.2504"E	0.6	Epilimnion	Dystrophic	100	0	0	9.8106	10.476	55.996	5.6	56.3	5.44	63.83	36.9	17.1	36.87	140.529	5.0128	0	2.8672	0	0.06	2.516	0.795652	9.036	1.0701	2.35
41	GARDE-SM-06jul21	GARDE-SM-06jul21	PELAGICS	2021-07-06	Garda	Italy	45°36'56.3184"N, 10°38'0"E	5	Epilimnion	Oligo-Mesotrophic	100	0	0	20.993	9.24939	NA	350	229	8.44	1.47	2.5	0.2	0.34	1997	6.5	0.1	10.6	0.002	0.04	4.24	0.86	25.24	9.21	0.25
42	GARDE-SM-10may22	GARDE-SM-10may22	PELAGICS	2022-05-10	Garda	Italy	45°36'56.3184"N, 10°38'0"E	5	Epilimnion	Oligo-Mesotrophic	100	0	0	13.3606	10.9245	NA	350	240	8.318	1	7.9	0.6	28.7	2083.45	6.5728	0.19	11.7936	0	0.06	4.38	0.907826	32.8232	9.8235	0.3
43	GOSKE-SM-21jul20	GOSKE-SM-21jul20	PELAGICS	2020-07-21	Gossenköllesee	Austria	47°13'47.0"N, 11°0'49.5"E	5	Epilimnion	Ultra-Oligotrophic	100	0	0	10.6088	8.9	1.17004	9	30.1	6.982	0.35	2.2	0.6	11.41	119.748	0.05	0.11	3.43	0	0.03	0.38	0.12	2.82	0.27	0.18
44	GOSKE-SM-22jun22	GOSKE-SM-22jun22	PELAGICS	2022-06-22	Gossenköllesee	Austria	47°13'47.0"N, 11°0'49.5"E	5	Epilimnion	Ultra-Oligotrophic	100	0	0	9.97325	10.095	NA	9	26.8	7.147	0.5	1	0.4	0	135.641	0.1	0.1	5.6	0	0	0.3	0.1	2.7	0.3	0.18
45	GREFE-SM-09sep20	GREFE-SM-09sep20	PELAGICS	2020-09-09	Greifensee	Switzerland	47°20'59.3"N, 8°40'37.5"E	5	Epilimnion	Eutrophic	100	0	0	19.9333	11.2897	16.5811	32	422	8.311	3.79	6.3	0.5	20.3	2817.51	32.28	1.42	16.13	0.07	0.04	23.47	3.31	38.78	14.87	1.68
46	GREFE-SM-05may22	GREFE-SM-05may22	PELAGICS	2022-05-05	Greifensee	Switzerland	47°20'59.3"N, 8°40'37.5"E	5	Epilimnion	Eutrophic	100	0	0	12.8608	11.6283	4.98	32	508	8.42	3.18	17	2.8	57.15	3812.4	39.4992	1.36	16.296	0	0.05	24.192	3.44783	57.552	16.6351	1.7
47	HALLE-SM-15jul20	HALLE-SM-15jul20	PELAGICS	2020-07-15	Hallstätter See	Austria	47°34'35.08"N, 13°39'31.9392"E	5	Epilimnion	Oligo-Mesotrophic	100	0	0	12.562	10.662	1.134	125	203	8.133	1.85	2.5	0.7	48.44	1884.14	1.84	0.27	4.54	0	0.02	1.52	0.11	40.07	2.8	0.35
48	HALLE-SM-28apr22	HALLE-SM-28apr22	PELAGICS	2022-04-28	Hallstätter See	Austria	47°34'35.08"N, 13°39'31.9392"E	5	Epilimnion	Oligo-Mesotrophic	100	0	0	8.09502	11.37	2.33246	125	237	8.104	1.69	9.4	1	5.36	2123.23	4.8048	0.394	8.4896	0	0.02	3.114	0.213913	40.0112	4.166	0.5
49	KOZKE-SM-21sep21	KOZKE-SM-21sep21	PELAGICS	2021-09-21	Kozjak (Plitvice)	Croatia	44°53'10.0968"N, 15°36'44.0316"E	5	Epilimnion	Oligotrophic	100	0	0	18.7794	9.51376	0.119181	47	391	8.21	1.43	2.8	1.1	42.92	3991	1.2	0.3	4.4	0.003	0.04	1.09	0.21	49.9	24.73	0.42
50	KOZKE-SM-21mar22	KOZKE-SM-21mar22	PELAGICS	2022-03-21	Kozjak (Plitvice)	Croatia	44°53'10.0968"N, 15°36'44.0316"E	5	Epilimnion	Oligotrophic	100	0	0	4.486	12.58	0.278	47	418	8.284	2.13	2.3	0.6	26.74	4351.32	3.68	0.497	3.5496	0	0.02	2.3142	0	40.7932	24.064	0.57
51	KUCXE-SM-01sep20	KUCXE-SM-01sep20	PELAGICS	2020-09-01	Kuc	Poland	53°49'09.2"N 21°24'29.4"E	5	Epilimnion	Oligo-Mesotrophic	100	0	0	20.0602	8.8	3.10582	28	182.9	8.175	9.5	6.1	2.2	0	1552.32	6.93	0	6.42	0	0.08	3.63	1.89	26.24	5.58	0.59
52	KUCXE-SM-04may22	KUCXE-SM-04may22	PELAGICS	2022-05-04	Kuc	Poland	53°49'09.2"N 21°24'29.4"E	5	Epilimnion	Oligo-Mesotrophic	100	0	0	9.40687	12.9103	4.91065	28	230	8.12	8.72	11.3	0.2	51.02	1865.19	8.268	0.075	6.944	0	0.09	3.705	2.1887	34.9376	6.4687	0.74
53	LANDE-SM-16jun20	LANDE-SM-16jun20	PELAGICS	2020-06-16	Landstejn	Czech Republic	49°01'21.0"N 15°14'30.0"E	5	Epilimnion	Mesotrophic	100	0	0	14.8213	8.63593	3.62326	17	79.9	6.795	4.29	4.7	0.5	34.31	125.07	1.71	0.01	22.62	0	0.2	4.7	0.75	6.75	1.37	0.32
54	LANDE-SM-30jul20	LANDE-SM-30jul20	PELAGICS	2020-07-30	Landstejn	Czech Republic	49°01'21.0"N 15°14'30.0"E	5	Epilimnion	Mesotrophic	100	0	0	18.2477	5.48329	24.6401	17	76.3	6.49	-	18.3	3.3	10.67	-	-	0.09	-	0	-	-	-	-	-	-
55	LUGAE-SM-06jul21	LUGAE-SM-06jul21	PELAGICS	2021-07-06	Lugano	Italy	45°59'00.0"N 8°58'00.0"E	5	Epilimnion	Meso-Eutrophic	100	0	0	23.4072	11.02	3.21	288	234	8.52	1.68	3.2	0.7	19.5	2102	3.5	0.2	9.8	0	0.07	3.18	1.06	24.05	10.1	0.37
56	LUGAE-SM-17may22	LUGAE-SM-17may22	PELAGICS	2022-05-17	Lugano	Italy	45°59'00.0"N 8°58'00.0"E	5	Epilimnion	Meso-Eutrophic	100	0	0	16.212	12.53	2.12	288	247	8.45	1.33	8.1	0.9	42.51	2231.93	3.8064	0.172	14.2688	0.003	0.09	3.135	0.935652	34.7112	10.5047	0.32
57	MAGGE-SM-12jul21	MAGGE-SM-12jul21	PELAGICS	2021-07-12	Maggiore	Italy	45°58'00.0"N 8°39'00.0"E	5	Epilimnion	Oligo-Mesotrophic	100	0	0	20.2933	NA	NA	370	155.6	7.93	1.1	2.4	0.5	0	754	3.1	0.4	31.8	0.005	0.09	2.76	1.13	19.09	3.84	0.65
58	MAGGE-SM-16may22	MAGGE-SM-16may22	PELAGICS	2022-05-16	Maggiore	Italy	45°58'00.0"N 8°39'00.0"E	5	Epilimnion	Oligo-Mesotrophic	100	0	0	16.7476	11.46	NA	370	165.8	8.351	0.97	7.9	1	9.51	855.809	3.4008	0.497	35.1344	0	0.06	3.158	1.27478	23.12	4.3092	0.66
59	MAJCE-SM-01sep20	MAJCE-SM-01sep20	PELAGICS	2020-09-01	Majcz	Poland	53°46'44"N, 21°27'16''E	5	Epilimnion	Mesotrophic	100	0	0	20.1524	8.52417	2.275	16.5	272	7.989	6.73	6.6	1.4	66.09	2346.14	5.01	0	20.66	0	0.11	3.59	0.81	34.46	10.65	0.46
60	MAJCE-SM-04may22	MAJCE-SM-04may22	PELAGICS	2022-05-04	Majcz	Poland	53°46'44"N, 21°27'16''E	5	Epilimnion	Mesotrophic	425	35	8.23529	9.37611	12.7656	22.4622	16.5	331	8.405	6.99	11.1	0.2	43.63	2814.26	6.8328	0.018	22.9712	0	0.16	3.743	1.47304	49.3776	11.7797	0.52
61	MALAE-SM-18aug21	MALAE-SM-18aug21	PELAGICS	2021-08-18	Malaren	Sweden	59°26′0.79″ N, 17°4′2.14″ E	5	Epilimnion	Oligotrophic	100	0	0	19.141	8.79	3.90086	66	246	7.83	7.09	10.2	1.8	0	1163	20.2	0	42.3	0	0.29	16.28	3.46	30.73	5.47	0.47
62	MALAE-SM-19may22	MALAE-SM-19may22	PELAGICS	2022-05-19	Malaren	Sweden	59°26′0.79″ N, 17°4′2.14″ E	5	Epilimnion	Oligotrophic	100	0	0	10.4574	12.9109	5.42338	66	248	8.317	8.62	5	0.4	13.18	1238.44	17.8	0	39.8	0	0.4	13.6	2.6	30.8	5.7	0.49
63	MILAE-SM-05may20	MILAE-SM-05may20	PELAGICS	2020-05-05	Milada	Czech Republic	50°39'13"N, 13°56'40"E	5	Epilimnion	Oligotrophic	100	0	0	12.9226	13.3645	6.50053	20	1277	8.592	6.08	4.8	0.1	17.88	5376.98	67.16	0.01	335.34	0	0.81	160.99	13.66	34.77	48.14	0.47
64	MILAE-SM-27jul20	MILAE-SM-27jul20	PELAGICS	2020-07-27	Milada	Czech Republic	50°39'13"N, 13°56'40"E	5	Epilimnion	Oligotrophic	100	0	0	22.2017	12.1386	5.26833	20	1249	8.894	7.24	5.1	0.6	76.19	5348.02	67.83	0.01	313.15	0	0.89	164.65	13.77	37.2	48.63	0.54
65	MILAE-SM-05oct20	MILAE-SM-05oct20	PELAGICS	2020-10-05	Milada	Czech Republic	50°39'13"N, 13°56'40"E	5	Epilimnion	Oligotrophic	100	0	0	16.941	11.5307	10.0554	20	1241	8.877	7.02	3.6	1.2	49.34	5303.96	70.44	2.17	383.96	0	0.87	172	14.0052	39.8	51.6382	0.48
66	MONDE-SM-13jul20	MONDE-SM-13jul20	PELAGICS	2020-07-13	Mondsee	Austria	47°49'00.0"N, 13°22'00.0"E	5	Epilimnion	Mesotrophic	319	19	5.95611	19.4171	10.7199	7.61953	68	315	8.338	2.57	2.6	0.9	53.57	2863.86	9.65	0.26	4.35	0	0.06	6.89	0.92	51.25	9.54	0.49
67	MONDE-SM-25apr22	MONDE-SM-25apr22	PELAGICS	2022-04-25	Mondsee	Austria	47°49'00.0"N, 13°22'00.0"E	5	Epilimnion	Mesotrophic	100	0	0	8.25129	11.8404	1.18	68	360	8.414	1.73	8.8	0.2	7.77	3277.44	12.3136	0.413	5.3984	0	0.04	7.947	1.07739	52.2032	10.2542	0.57
68	MOSTE-SM-20apr20	MOSTE-SM-20apr20	PELAGICS	2020-04-20	Most	Czech Republic	50°32'13"N, 13°38'40"E	5	Epilimnion	Oligotrophic	100	0	0	9.67835	12.1306	0.891293	75	643	8.043	3.32	2.3	0.1	41.85	1776.99	28.27	0.62	218.65	0.01	0.52	43.59	6.35	44.82	26.38	0.91
69	ORTAE-SM-12jul21	ORTAE-SM-12jul21	PELAGICS	2021-07-12	Orta	Italy	45°49'00.0"N, 8°24'00.0"E	5	Epilimnion	Oligotrophic	100	0	0	21.8	9.52	0.57	143	77.9	7.4	0.93	1.6	0.5	10.91	324	3.7	0.7	11.5	0.006	0.12	3.66	0.72	8.24	1.89	1.02
70	ORTAE-SM-18may22	ORTAE-SM-18may22	PELAGICS	2022-05-18	Orta	Italy	45°49'00.0"N, 8°24'00.0"E	5	Epilimnion	Oligotrophic	100	0	0	17.6771	NA	NA	143	79.4	7.558	0.83	6.6	0.2	14.92	327.434	3.64	0.796	13.104	0.009	0.09	3.826	0.797391	9.0448	1.7808	0.93
71	PAVNE-SM-22sep21	PAVNE-SM-22sep21	PELAGICS	2021-09-22	Pavin	France	45°29'45.9"N, 2°53'15.0"E	5	Epilimnion	Oligo-Mesotrophic	100	0	0	16.1	9.12	3.84966	92	80.9	7.39	2.07	2	1.5	0.44	477	7.3	0	2.2	0	0.14	7.98	3.32	5.89	1.43	0.14
72	PAVNE-SM-24may22	PAVNE-SM-24may22	PELAGICS	2022-05-24	Pavin	France	45°29'45.9"N, 2°53'15.0"E	5	Epilimnion	Oligo-Mesotrophic	86	28	32.5581	11.1	12.66	4.612	92	58.9	7.658	1.48	11.2	7.3	0.46	455.623	1.7	0	1.5	0	0.2	5	3.2	4.7	1.5	0.1
73	PIBRE-SM-20jul20	PIBRE-SM-20jul20	PELAGICS	2020-07-20	Piburgersee	Austria	47°11'41.2"N, 10°53'19.2"E	5	Epilimnion	Mesotrophic	100	0	0	12.8627	11.3365	0.644572	25.5	71.8	7.52	3	3.1	0.9	38.71	536.579	0.96	0.03	5.31	0	0.29	2.11	0.75	8.49	2.37	0.24
74	PIBRE-SM-23jun22	PIBRE-SM-23jun22	PELAGICS	2022-06-23	Piburgersee	Austria	47°11'41.2"N, 10°53'19.2"E	5	Epilimnion	Mesotrophic	100	0	0	13.7518	12.9274	2.78191	25.5	73.8	8.085	2.82	1.8	0.9	14.39	511.472	1.7	0.1	7	0	0.3	2.1	0.8	8.1	2.7	0.24
75	PLESE-SM-01jun20	PLESE-SM-01jun20	PELAGICS	2020-06-01	Plesne	Czech Republic	48°46'36.0"N, 13°52'00.0"E	5	Epilimnion	Mesotrophic	100	0	0	6.516	8.94	69.19	18.3	13.6	5.007	8.79	2.8	0.4	1.33	10.2694	0.31	0.02	1.83	0	0.04	0.83	0.43	0.5	0.14	0.23
76	PLESE-SM-06aug20	PLESE-SM-06aug20	PELAGICS	2020-08-06	Plesne	Czech Republic	48°46'36.0"N, 13°52'00.0"E	5	Epilimnion	Mesotrophic	100	0	0	7.333	4.1	50.19	18.3	13.4	5.337	8.34	2.9	0	0	24.8745	0.29	0	1.93	0	0.05	0.83	0.39	1.72	0.1	0.19
77	PRSCE-SM-22sep21	PRSCE-SM-22sep21	PELAGICS	2021-09-22	Prošće (Plitvice)	Croatia	44°51'00.0"N, 15°36'00.0"E	5	Epilimnion	Oligo-Mesotrophic	100	0	0	15.226	11.55	4.44337	37	398	8.2	1.56	2.8	0.7	33.32	4305	1.2	0.4	5.4	0.003	0.04	1	0.21	56.06	24.65	0.48
78	PRSCE-SM-22mar22	PRSCE-SM-22mar22	PELAGICS	2022-03-22	Prošće (Plitvice)	Croatia	44°51'00.0"N, 15°36'00.0"E	5	Epilimnion	Oligo-Mesotrophic	100	0	0	4.71175	12.62	0.81	37	431	8.275	0.66	1	0.7	42.8	4639.11	1.38	0.506	2.19	0	0.02	1.21	0.23	46.3	24.1	0.67
79	ROSXE-SM-31aug20	ROSXE-SM-31aug20	PELAGICS	2020-08-31	Ros	Poland	53°40′1″N, 21°53′36″E	5	Epilimnion	Eutrophic	100	0	0	20.086	7.58	4.54864	31	273	8.018	8.11	6.9	1.5	25.63	2406.52	9.63	0	18.73	0	0.1	7.51	2.23	32.48	10.84	0.54
80	ROSXE-SM-06may22	ROSXE-SM-06may22	PELAGICS	2022-05-06	Ros	Poland	53°40′1″N, 21°53′36″E	5	Epilimnion	Eutrophic	203	19	9.35961	11.1087	13.3955	18.4131	31	274	8.525	8.27	12.5	0	0	3042.41	11.4504	0.061	24.976	0	0.14	7.033	2.44609	51.7488	11.9753	0.65
81	SLAPE-SM-19may20	SLAPE-SM-19may20	PELAGICS	2020-05-19	Slapy	Czech Republic	49°46'00.0"N, 14°25'00.0"E	5	Epilimnion	Eutrophic	100	0	0	13.5	9.2	2.07	43	231	7.789	6.57	8.9	0.4	50.86	982.524	19.62	1.14	24.79	0	0.11	13.6	3.1	20.28	5.47	1.56
82	SLAPE-SM-11aug20	SLAPE-SM-11aug20	PELAGICS	2020-08-11	Slapy	Czech Republic	49°46'00.0"N, 14°25'00.0"E	3	Epilimnion	Eutrophic	100	0	0	23.229	12.51	24.52	43	225	9.134	6.94	8.5	0.1	12.05	1043.54	21.78	0.71	25.39	0.04	0.12	14.04	3.2	19.98	5.75	1.15
83	STECE-SM-13jul20	STECE-SM-13jul20	PELAGICS	2020-07-13	Stechlin	Germany	53°09'00.0"N, 13°01'00.0"E	5	Epilimnion	Oligo-Mesotrophic	100	0	0	19.2622	10.51	4.70498	70	264	8.671	4.89	8.6	0.2	4.92	1498.82	13.53	0	32.77	0	0.13	8.53	1.09	42.45	4.08	0.38
84	STECE-SM-24apr22	STECE-SM-24apr22	PELAGICS	2022-04-24	Stechlin	Germany	53°09'00.0"N, 13°01'00.0"E	5	Epilimnion	Oligo-Mesotrophic	100	0	0	7.58018	14.1254	9.30536	70	276	8.237	4.02	24.3	11	18.82	1621.81	14.144	0.004	36.2768	0	0.1	8.29	1.29478	41.6896	3.9685	0.34
85	THUNE-SM-07sep20	THUNE-SM-07sep20	PELAGICS	2020-09-07	Thun	Switzerland	46°41'00.0"N, 7°43'00.0"E	5	Epilimnion	Ultra-Oligotrophic	100	0	0	16.9772	9.38367	1.68331	217	212	8.042	0.49	1.6	0.3	0	1600.73	0.77	0.22	23.94	0.01	0.05	1.1	0.45	34.11	3.69	0.33
86	THUNE-SM-10may22	THUNE-SM-10may22	PELAGICS	2022-05-10	Thun	Switzerland	46°41'00.0"N, 7°43'00.0"E	5	Epilimnion	Ultra-Oligotrophic	100	0	0	12.01	10.98	NA	217	255	8.166	0.69	0.8	0.7	7.48	1955.55	1.6	0.4	38	0	0.1	1.6	0.6	42.6	4.6	0.49
87	TIEFE-SM-14jul20	TIEFE-SM-14jul20	PELAGICS	2020-07-14	Tiefwaren	Germany	53°31'00.0"N, 12°41'00.0"E	5	Epilimnion	Meso-Eutrophic	100	0	0	18.9433	9.40436	2.86908	23	529	8.105	7.79	16	3.6	99.63	2292.67	37.54	0.01	103.22	0	0.15	18.15	3.76	78.17	11.54	0.55
88	TIEFE-SM-28apr22	TIEFE-SM-28apr22	PELAGICS	2022-04-28	Tiefwaren	Germany	53°31'00.0"N, 12°41'00.0"E	5	Epilimnion	Meso-Eutrophic	100	0	0	9.15771	13.7643	13.8229	23	522	8.387	8.61	27.2	6.4	17.59	2328.83	39.676	0.068	107.229	0	0.13	17.277	4.24609	68.6048	12.3752	0.7
89	TOTRE-SM-26aug21	TOTRE-SM-26aug21	PELAGICS	2021-08-26	Torne Träsk	Sweden	68°19'00.0"N, 19°17'00.0"E	5	Epilimnion	Oligotrophic	100	0	0	8.0789	11.89	0.0659976	168	48.9	7.29	0.93	1.3	0.4	0	289	1.2	0	5.6	0	0.04	0.99	0.48	5.5	1.22	0.08
90	TOUSE-SM-07sep21	TOUSE-SM-07sep21	PELAGICS	2021-09-07	Tous	Spain	39°08'00.0"N, 0°39'00.0"W	5	Epilimnion	Oligotrophic	100	0	0	27.227	8.33	0.276667	64	1004	8.04	1.65	4.1	0.6	103.8	2945	64.2	0.9	376.4	0.007	0.22	46.66	2.56	106.25	41.88	1.01
91	TOUSE-SM-30mar22	TOUSE-SM-30mar22	PELAGICS	2022-03-30	Tous	Spain	39°08'00.0"N, 0°39'00.0"W	5	Epilimnion	Oligotrophic	100	0	0	13.3	10.53	3.74982	64	907	8.198	2.17	4.1	0	0	3379.58	74.16	0.985	206.51	0	0.2	44.5634	2.25798	97.077	39.4519	1.13
92	TRAUE-SM-17jul20	TRAUE-SM-17jul20	PELAGICS	2020-07-17	Traunsee	Austria	47°52'00.0"N, 13°48'00.0"E	5	Epilimnion	Oligotrophic	213	26	12.2066	17.3556	9.75	2.10978	191	248	8.274	2.67	2.7	0.7	59.27	2266.7	4.27	0.34	4.39	0	0.05	3.03	0.31	44.05	5.34	0.54
93	TRAUE-SM-29apr22	TRAUE-SM-29apr22	PELAGICS	2022-04-29	Traunsee	Austria	47°52'00.0"N, 13°48'00.0"E	5	Epilimnion	Oligotrophic	100	0	0	7.98727	11.31	0.511818	191	269	8.15	1.49	6.6	0.2	20.36	2411.64	6.9056	0.554	6.0704	0	0.03	4.03	0.405217	41.7968	7.2271	0.66
94	TRCHE-SM-16sep21	TRCHE-SM-16sep21	PELAGICS	2021-09-16	Trichonida	Greece	38°33’ 48” N, 21° 33’ 31"E	5	Epilimnion	Oligo-Mesotrophic	220	21	9.54545	25.4	8.5	0.2	58	323	8.13	2.12	0.5	0.9	51.08	2437	17.4	0	27.7	0	0.13	14.46	1.97	37.93	10.06	0.15
95	TRCHE-SM-23mar22	TRCHE-SM-23mar22	PELAGICS	2022-03-23	Trichonida	Greece	38° 33’ 48” N, 21° 33’ 31"E	5	Epilimnion	Oligo-Mesotrophic	100	0	0	11.54	11.38	0.97	58	333	8.214	1.98	8	0.7	61.23	2630.03	15.68	0.009	21.3092	0	0.1	14.0532	1.881	33.2658	10.1692	0.22
96	TSKOE-SM-02sep20	TSKOE-SM-02sep20	PELAGICS	2020-09-02	Tałtowisko	Poland	53°52′33″N, 21°34′04″E	5	Epilimnion	Hyper-Eutrophic	242	23	9.50413	19.0224	7.5434	8.04191	40	332	8.014	10.52	7.4	1.3	8.46	2682.12	14.48	0	22.75	0	0.11	11.06	3.47	36.08	12.1	0.71
97	TSKOE-SM-05may22	TSKOE-SM-05may22	PELAGICS	2022-05-05	Tałtowisko	Poland	53°52′33″N, 21°34′04″E	5	Epilimnion	Hyper-Eutrophic	250	9	3.6	7.28332	12.25	15.9116	40	413	8.525	10.62	9.7	1.3	7.72	3366.89	16.7544	0.267	30.3296	0	0.13	10.659	3.82957	56.1152	13.2974	1.09
98	VANNE-SM-19aug21	VANNE-SM-19aug21	PELAGICS	2021-08-19	Vänern	Sweden	58°48'00.0"N, 13°20'00.0"E	5	Epilimnion	Oligotrophic	100	0	0	16.8056	9.58643	1.4356	106	82.3	7.33	4.8	3.8	1.3	0	333	5.9	0.3	9.4	0	0.11	6.3	1.19	4.9	1.76	0.48
99	VANNE-SM-17may22	VANNE-SM-17may22	PELAGICS	2022-05-17	Vänern	Sweden	58°48'00.0"N, 13°20'00.0"E	5	Epilimnion	Oligotrophic	100	0	0	5.90897	12.9502	0.849473	106	82.3	7.34	4.39	2	1	0	345.415	5.6	0.3	10.4	0	0.1	6.1	0.9	8.6	1.4	0.55
100	VATTE-SM-23aug21	VATTE-SM-23aug21	PELAGICS	2021-08-23	Vättern	Sweden	58°24'00.0"N, 14°36'00.0"E	5	Epilimnion	Oligotrophic	86	2	2.32558	17.2261	9.79	0.236476	120	148.1	7.63	2.47	1.5	1.2	0.48	589	11.3	0.4	20.5	0	0.13	8.52	1.83	13.58	2.71	0.56
101	VATTE-SM-16may22	VATTE-SM-16may22	PELAGICS	2022-05-16	Vättern	Sweden	58°24'00.0"N, 14°36'00.0"E	5	Epilimnion	Oligotrophic	100	0	0	6.37536	13.0182	NA	120	149.2	7.593	2.73	0.5	0	6.73	600.422	11.5	0.5	22.9	0	0.1	8.1	1.5	19.2	2.7	0.65
102	VECHE-SM-18may22	VECHE-SM-18may22	PELAGICS	2022-05-18	Vechten	Netherlands	52°03'39.8"N, 5°09'37.3"E	2.5	Epilimnion	Eutrophic	100	0	0	16.97	10.57	0.0918319	11.9	396	8.177	6.49	8.5	0.1	71.85	2950.48	34.4	0	7.2	0	0.1	17.3	3.1	46.1	10.3	0.63
103	VOLVE-SM-13sep21	VOLVE-SM-13sep21	PELAGICS	2021-09-13	Volvi	Greece	40°39’51”N, 23°31’53”E	5	Epilimnion	Meso-Eutrophic	100	0	0	24.2	7.72	3.2	22.3	1014	8.97	8.99	16.2	8.6	7.76	5914	128.3	0.1	94.3	0.004	2.71	153.29	6.86	22.95	34.89	0.7
104	VOLVE-SM-21mar22	VOLVE-SM-21mar22	PELAGICS	2022-03-21	Volvi	Greece	40°39’51”N, 23°31’53”E	5	Epilimnion	Meso-Eutrophic	100	0	0	7.81	99.4	13.81	22.3	930	8.449	8.43	41	25.8	5.94	5205.97	115.31	0.053	70.644	0	2.13	142.676	6.232	21.2812	33.9009	0.67
105	WOLFE-SM-14jul20	WOLFE-SM-14jul20	PELAGICS	2020-07-14	Wolfgangsee	Austria	47°45'00.0"N, 13°24'00.0"E	5	Epilimnion	Oligotrophic	100	0	0	20.115	9.33561	0.765232	113	251	8.362	1.96	1.4	0.2	16.02	2455.41	2.69	0.4	3.05	0	0.07	1.99	0.3	46.93	6.27	0.49
106	ZURIE-SM-02sep20	ZURIE-SM-02sep20	PELAGICS	2020-09-02	Zurich	Switzerland	47°18'00.0"N, 8°34'00.0"E	5	Epilimnion	Mesotrophic	100	0	0	20.99	10.8451	10.2667	136	232	8.324	1.69	3.2	0.3	32.69	1961.38	3.62	0.26	14.35	0.02	0.05	3.19	0.68	34.7	5.87	0.42
107	CLAYM-SM-20sep21	CLAYM-SM-20sep21	PELAGICS	2021-09-20	La Claye	France	48°36′31.72″N, 1°56′17.33″E	0.5	Mid water column	Dystrophic	100	0	0	16	5.3	NA	0.6	174.6	7.69	21.05	18.4	7.7	12.32	1459	5.9	0.2	4.4	0	0.15	5.51	0.27	33.11	1.51	1.01
108	CLAYM-SM-26may22	CLAYM-SM-26may22	PELAGICS	2022-05-26	La Claye	France	48°36′31.72″N, 1°56′17.33″E	0.5	Mid water column	Dystrophic	100	0	0	16.7	4.82	NA	0.6	264	7.679	26.34	13.6	1.7	115.26	2370.27	8.3	0	3.1	0	0.1	6.7	1.5	54.1	1.9	1.75
109	EDVLM-SM-20sep21	EDVLM-SM-20sep21	PELAGICS	2021-09-20	Etang des vallées	France	48°41'19.7"N, 1°54'58.7"E	0.5	Mid water column	Dystrophic	100	0	0	18.3	5.71	NA	1.5	302	7.84	6.48	5.6	0.6	135.3	1714	20.9	0.3	32.4	0.015	0.06	23.36	1.32	35.73	4.53	0.82
110	EDVLM-SM-26may22	EDVLM-SM-26may22	PELAGICS	2022-05-26	Etang des vallées	France	48°41'19.7"N, 1°54'58.7"E	0.5	Mid water column	Dystrophic	100	0	0	18.9	10.24	NA	1.5	310	7.979	8.07	8.4	2.8	94.95	1693.47	27.3	0.3	30.8	0	0.1	24.8	1.3	38.4	4.9	0.84
111	JIRKM-SM-03jun20	JIRKM-SM-03jun20	PELAGICS	2020-06-03	Jiricka	Czech Republic	48°37'06.5"N, 14°40'24.1"E	0.5	Mid water column	Dystrophic	100	0	0	NA	NA	NA	3.7	38	6.589	18.52	26.5	6.7	0	175.912	0.55	0.066	5.37	0	0.11	2.93	0.37	4.5	0.67	0.5
112	JIRKM-SM-10aug20	JIRKM-SM-10aug20	PELAGICS	2020-08-10	Jiricka	Czech Republic	48°37'06.5"N, 14°40'24.1"E	0.5	Mid water column	Dystrophic	100	0	0	NA	NA	NA	3.7	34.3	6.06	23.36	25.4	4.3	0	113.653	0.6	0.01	4.24	0	0.1	2.49	0.33	3.94	1.05	0.65
113	KASTM-SM-14sep21	KASTM-SM-14sep21	PELAGICS	2021-09-14	Kastoria	Greece	40°31’37” N, 21°17’10”E	2.5	Mid water column	Eutrophic	100	0	0	21.6	8.3	1.82	8.5	288	8.93	6.27	15.3	5.7	12.68	2488	12	0	12	0	0.28	14.87	3.87	21.84	18.19	0.62
114	KASTM-SM-22mar22	KASTM-SM-22mar22	PELAGICS	2022-03-22	Kastoria	Greece	40°31’37”N, 21°17’10”E	5	Mid water column	Eutrophic	100	0	0	6.91	12.45	4.86	8.5	313	8.218	5.22	11	2.3	22.54	3412.22	11.4	0.003	20.8336	0	0.2	14.2968	3.141	28.9812	19.09	0.47
115	NVALM-SM-11aug21	NVALM-SM-11aug21	PELAGICS	2021-08-11	Nohipalu Valgjärv	Estonia	57°56′27″ N, 27°20′48″E	5	Mid water column	Oligotrophic	100	0	0	11.0365	11.34	5.55	12.5	13.9	6.35	6.07	6	1.2	0	62	0.8	0	0.9	0	0.01	0.54	0.57	0.71	0.24	0.31
116	PAMVM-SM-15sep21	PAMVM-SM-15sep21	PELAGICS	2021-09-15	Pamvotida	Greece	39°39’22”N, 20°53’29”E	2.5	Mid water column	Eutrophic	100	0	0	21.1	4.74	9.3	11	249	8.03	5.7	24.3	5.9	87.14	1634	22.5	0	13.8	0	0.12	15	2.76	25.03	7.38	0.67
117	PAMVM-SM-24mar22	PAMVM-SM-24mar22	PELAGICS	2022-03-24	Pamvotida	Greece	39°39’22”N, 20°53’29”E	5	Mid water column	Eutrophic	100	0	0	7.202	10.81	9.76	11	309	8.173	5.19	11.6	1.1	19.6	2317.85	20.49	0	13.1892	0	0.08	15.5526	2.582	33.8496	8.2143	0.51
118	PEPSM-SM-09aug21	PEPSM-SM-09aug21	PELAGICS	2021-08-09	Peipsi	Estonia	58°40′36″ N, 27°29′30″E	4	Mid water column	Eutrophic	100	0	0	19.3122	9.75	15.177	14.6	306	8.5	11.99	14.4	6.8	0	2765	6.9	-	12.5	0	0.11	5.78	2.52	43.76	11.49	0.5
119	PEPSM-SM-22may22	PEPSM-SM-22may22	PELAGICS	2022-05-22	Peipsi	Estonia	58°40′36″N, 27°29′30″E	4	Mid water column	Eutrophic	100	0	0	10.8842	11.0465	4.00824	14.6	310	8.253	11.53	4.6	0.3	10.27	2803.28	6.6	0.2	16.6	0	0.2	4.8	1.8	48.4	12.8	0.79
120	SANAM-SM-01aug21	SANAM-SM-01aug21	PELAGICS	2021-08-01	Sfânta Ana	Romania	46°07'33.0"N, 25°53'13.1"E	5	Mid water column	Oligotrophic	100	0	0	11.9768	2.53179	467.872	7	14.8	6.28	16.79	3.6	2.7	11.25	50	1	0	1	0	0.01	0.34	0.95	1.71	0.24	0.87
121	SANAM-SM-14apr22	SANAM-SM-14apr22	PELAGICS	2022-04-14	Sfânta Ana	Romania	46°07'33.0"N, 25°53'13.1"E	5	Mid water column	Oligotrophic	100	0	0	4.704	12.5518	219.581	7	13.3	6.436	18.04	3.8	9.7	5.76	54.2211	0.71	0.00112	0.83	0	0.01	0.53	0.412174	1.7	0.22	0.32
122	STIUM-SM-27jul21	STIUM-SM-27jul21	PELAGICS	2021-07-27	Știucii	Romania	46°57'59.2"N, 23°54'00.9"E	5	Mid water column	Meso-Eutrophic	100	0	0	11.861	0.704	15.004	6	1785	7.88	10.12	7.5	1.1	0	4639	301	0	241	0.037	0.18	232.42	7.87	34.47	57.06	0.76
123	STIUM-SM-09apr22	STIUM-SM-09apr22	PELAGICS	2022-04-09	Știucii	Romania	46°57'59.2"N, 23°54'00.9"E	3	Mid water column	Meso-Eutrophic	100	0	0	8.41034	10.4302	11.0608	6	1731	7.9	10.24	8.6	6.3	45.46	5044.92	291.6	0.01	245.3	0.02	0.1	234.875	5.27	95.34	62.927	0.75
124	SZYMM-SM-02sep20	SZYMM-SM-02sep20	PELAGICS	2020-09-02	Szymon	Poland	53°54'00.0"N, 21°40'00.0"E	1	Mid water column	Hyper-Eutrophic	100	0	0	17.1602	9.58	10.592	3	319	8.06	10.84	11.5	1.8	0	2460.77	15.2	0	21.93	0	0.12	11.8	3.31	33.47	12.05	0.77
125	SZYMM-SM-05may22	SZYMM-SM-05may22	PELAGICS	2022-05-05	Szymon	Poland	53°54'00.0"N, 21°40'00.0"E	1	Mid water column	Hyper-Eutrophic	100	0	0	12.549	11.53	14.4367	3	420	8.45	11.18	16.3	0.3	31.46	3312.96	18.62	0.19488	30.0664	0	0.19	11.597	3.82783	63.9375	13.1491	0.81
126	VORTM-SM-10aug21	VORTM-SM-10aug21	PELAGICS	2021-08-10	Võrtsjärv	Estonia	58°17'00.0"N, 26°02'00.0"E	2.5	Mid water column	Eutrophic	100	0	0	18.9918	8.79538	14.0769	6	343	8.41	12.78	5	1.5	0	3175	8.7	0	14.2	0	0.12	6.15	2.75	42.18	16.51	0.59
127	VORTM-SM-23may22	VORTM-SM-23may22	PELAGICS	2022-05-23	Võrtsjärv	Estonia	58°17'00.0"N, 26°02'00.0"E	5	Mid water column	Eutrophic	100	0	0	26.4222	7.96827	0	6	359	8.65	12.97	3.5	1.8	41.48	3440.88	7.1	0.8	15.6	0	0.1	4.2	1.7	59	15.2	1.35
128	VRNZM-SM-23sep21	VRNZM-SM-23sep21	PELAGICS	2021-09-23	Vransko (Zadar)	Croatia	43°53'00.0"N, 15°34'00.0"E	1	Mid water column	Eutrophic	100	0	0	18.9815	8.875	1.79306	5	5350	8.03	8.54	5.1	0.4	36.61	2003	1225	1	422	0	0.08	785.77	27.53	101.18	107.29	0.67
129	VRNZM-SM-15mar22	VRNZM-SM-15mar22	PELAGICS	2022-03-15	Vransko (Zadar)	Croatia	43°53'00.0"N, 15°34'00.0"E	2	Mid water column	Eutrophic	100	0	0	7.05957	12.2738	1.33571	5	4530	8.227	6.22	2.5	0.5	86.48	4162.9	1304	0.36	234	0	0.1	654.48	22.88	147.4	95.445	1.28
130	AMADH-SM-06sep21	AMADH-SM-06sep21	PELAGICS	2021-09-06	Amadorio	Spain	38°32'6"N, 0°15'59.5"W	10	Hypolimnion	Mesotrophic	87	3	3.44828	18.3419	6.61712	1.03476	35	1217	7.9	2.01	4.5	0.6	153.3	3172	77.1	0.4	510.6	0.009	0.23	63.52	3.29	147.96	33.52	0.63
131	AMADH-SM-01apr22	AMADH-SM-01apr22	PELAGICS	2022-04-01	Amadorio	Spain	38°32'6"N, 0°15'59.5"W	20	Hypolimnion	Mesotrophic	100	0	0	12.8	9.39	1.25805	35	1264	8.066	1.46	1.9	0	73.36	2709.58	114.83	0.52	408.98	0	0.29	73.7476	3.11681	152.253	37.5965	0.7
132	ARCAH-SM-08sep21	ARCAH-SM-08sep21	PELAGICS	2021-09-08	Arcas	Spain	39°59'36.636"N, 2°8'29.184"W	6	Hypolimnion	Mesotrophic	117	10	8.54701	10.7944	4.2165	27.302	14.3	2940	7.86	8.19	14.6	1.2	256.1	3318	13.3	0.1	2654.5	0	0.7	6.13	3.67	659.26	91.92	0.99
133	ARCAH-SM-04apr22	ARCAH-SM-04apr22	PELAGICS	2022-04-04	Arcas	Spain	39°59'36.636"N, 2°8'29.184"W	6	Hypolimnion	Mesotrophic	100	3	3	7.83981	9.04688	9.74687	14.3	2890	7.915	13.74	5.9	0	0	3418.91	13.1	0.22	2166.3	0	0.6	5.96	2.06	755.62	105.387	0.83
134	ATTRH-SM-16jul20	ATTRH-SM-16jul20	PELAGICS	2020-07-16	Attersee	Austria	47°52'0"N, 13°32'0"E	150	Hypolimnion	Oligotrophic	100	0	0	4.70782	9.19	0.158773	171	303	7.927	1.94	2	0.2	72.83	2736.82	6.87	0.6	5.52	0	0.09	4.66	0.68	49.19	8.61	0.71
135	ATTRH-SM-26apr22	ATTRH-SM-26apr22	PELAGICS	2022-04-26	Attersee	Austria	47°52'0"N,13°32'0"E	130	Hypolimnion	Oligotrophic	100	0	0	4.85	10.54	0	171	286	8.336	1.13	9.1	1.2	18.71	2568.2	7.1968	0.565	6.216	0	0.05	4.758	0.694783	41.708	9.4904	0.64
136	AYDTH-SM-23sep21	AYDTH-SM-23sep21	PELAGICS	2021-09-23	Aydat	France	45°39'51.0732"N, 2°59'9.906"E	4	Hypolimnion	Eutrophic	100	0	0	16.9	7.99	9.52241	15	137.2	7.7	3.79	8	5	19.36	971	10.3	0.2	3.1	0.006	0.06	7.17	2.79	13.58	4.75	0.48
137	AYDTH-SM-23may22	AYDTH-SM-23may22	PELAGICS	2022-05-23	Aydat	France	45°39'51.0732"N, 2°59'9.906"E	5	Hypolimnion	Eutrophic	100	0	0	12.7	13.2	39.5716	15	140.4	8.423	3.34	7.2	0.6	11.57	947.634	10.4	0.4	2.8	0	0.1	7.6	2.7	15.7	5.3	0.75
138	BANYH-SM-15sep21	BANYH-SM-15sep21	PELAGICS	2021-09-15	Banyoles	Spain	42°7'31"N, 2°45'19"E	10	Hypolimnion	Oligo-Mesotrophic	100	0	0	23.3268	11.7106	0.526228	62.4	1467	7.92	2.34	6.4	1	166	3888	17.7	0	991.8	0.001	0.29	19.2	1.59	276.79	36.92	0.2
139	BANYH-SM-28mar22	BANYH-SM-28mar22	PELAGICS	2022-03-28	Banyoles	Spain	42°7'31"N, 2°45'19"E	10	Hypolimnion	Oligo-Mesotrophic	62	4	6.45161	11.2018	10.5227	0	62.4	1411	7.967	1.06	4.5	0	0	3618.5	22.94	0.034	600.14	0	0.3	20.6307	1.30672	247.249	38.6085	0.15
140	BRTLH-SM-15jul20	BRTLH-SM-15jul20	PELAGICS	2020-07-15	Breiter Luzin	Germany	53°21'25.182"N, 13°27'57.575"E	50	Hypolimnion	Mesotrophic	104	22	21.1538	5.07016	4.31707	0.938881	58.5	390	7.95	4.44	51.7	46.1	105.06	2618.35	18.89	0.26	40.72	0	0.2	11.47	2.38	58.16	9.92	0.49
141	BRTLH-SM-26apr22	BRTLH-SM-26apr22	PELAGICS	2022-04-26	Breiter Luzin	Germany	53°21'25.182"N, 13°27'57.575"E	50	Hypolimnion	Mesotrophic	100	0	0	4.98884	12.43	9.91592	58.5	380	8.194	4.2	16.7	3.1	63.3	2443.8	20.54	0.003	45.7968	0	0.16	11.246	2.67391	47.74	10.3829	0.38
142	CADAH-SM-03sep20	CADAH-SM-03sep20	PELAGICS	2020-09-03	Cadagno	Switzerland	46°33'0.9936"N, 8°42'0"E	18	Hypolimnion	Eutrophic	100	0	0	4.99	0.41	0.0361	21	369	7.468	1.15	32.7	16.3	445.88	1563.15	0.47	0.01	114.4	0	0.01	0.81	2.18	40.92	17.52	0.57
143	CADAH-SM-30jun22	CADAH-SM-30jun22	PELAGICS	2022-06-30	Cadagno	Switzerland	46°33'0.9936"N, 8°42'0"E	18	Hypolimnion	Eutrophic	100	0	0	3.65928	0.8314	9.1144	21	344	7.604	1.18	13	9.7	257.5	1467.28	0.5	0	128.8	0	0	0.9	2.3	45.2	17.5	0.38
144	CEPXH-SM-21may20	CEPXH-SM-21may20	PELAGICS	2020-05-21	Cep	Czech Republic	48°54'40.418"N, 14°53'12.264"E	8	Hypolimnion	Oligo-Mesotrophic	100	0	0	11.0802	9.67365	5.47349	12	179.5	7.519	3.94	3.8	0.6	14.04	747.355	19.52	0	20.18	0	0.14	12.83	3.5	14.18	3.36	0.24
145	CEPXH-SM-31jul20	CEPXH-SM-31jul20	PELAGICS	2020-07-31	Cep	Czech Republic	48°54'40.418"N, 14°53'12.264"E	10	Hypolimnion	Oligo-Mesotrophic	100	0	0	11.3	0.23	4.84	12	187.3	7.238	3.95	5.9	1.6	5.05	814.994	19.44	0	16.48	0	0.18	12.85	3.5	16.44	3.66	0.26
146	CERNH-SM-30jul20	CERNH-SM-30jul20	PELAGICS	2020-07-30	Cerne	Czech Republic	49°10'52.41"N, 13°11'8.673"E	28	Hypolimnion	Oligotrophic	100	0	0	4.37457	8.46	0.9343	39.8	18.3	5.332	1.67	1.8	0.6	70.61	4.57744	0.52	0.66	2.49	0	0.03	0.7	0.61	0.66	0.45	0.85
147	CERTH-SM-04jun20	CERTH-SM-04jun20	PELAGICS	2020-06-04	Certovo	Czech Republic	49°9'55.68488"N, 13°11'57.87444"E	30	Hypolimnion	Oligotrophic	100	0	0	4.081	0.08	1.69	36.4	14.5	5.421	3.06	1.2	0.3	302.88	23.5942	0.54	0.19	2.29	0	0.02	0.65	0.33	0.26	0.25	0.7
148	CERTH-SM-30jul20	CERTH-SM-30jul20	PELAGICS	2020-07-30	Certovo	Czech Republic	49°9'55.68488"N, 13°11'57.87444"E	28	Hypolimnion	Oligotrophic	100	0	0	4.0965	0.325	1.425	36.4	22.3	5.66	3.21	1.6	0.6	357.44	22.067	0.52	0.14	2.32	0.02	0.02	0.58	0.3	0.33	0.26	0.65
149	CINCH-SM-03aug21	CINCH-SM-03aug21	PELAGICS	2021-08-03	Cinciș Lake	Romania	45°41'33"N, 22°51'35.8992"E	28	Hypolimnion	Mesotrophic	100	0	0	7.35502	0	0.359325	48	157.1	7.67	2.85	10.6	5	309.3	1228	1.9	0.3	15.2	0.02	0.09	4.23	2.23	20.78	5.09	0.86
150	CINCH-SM-16apr22	CINCH-SM-16apr22	PELAGICS	2022-04-16	Cinciș Lake	Romania	45°41'33"N, 22°51'35.8992"E	20	Hypolimnion	Mesotrophic	100	50	50	5.13031	11.23	0	48	144.3	7.715	2.02	4.2	5.1	51.6	1105.87	1.44	0.336	13.0626	0.006	0.07	3.328	1.4887	19.8571	5.299	0.47
151	CONSH-SM-08sep20	CONSH-SM-08sep20	PELAGICS	2020-09-08	Constance	Switzerland	47°38'00.0"N, 9°22'00.0"E	200	Hypolimnion	Mesotrophic	100	0	0	5.14788	10.5636	0.464555	252	338	7.974	1.11	10	6.6	16.84	2501.5	6.42	0.75	34.49	0.01	0.07	5.77	1.08	47.99	8.77	0.91
152	CONSH-SM-03may22	CONSH-SM-03may22	PELAGICS	2022-05-03	Constance	Switzerland	47°38'00.0"N, 9°22'00.0"E	200	Hypolimnion	Mesotrophic	100	0	0	5.32096	11.9	0.439914	252	335	8.09	1.15	15.2	6.5	55.77	2442.32	7.8	0.807	41.2496	0	0.07	5.931	1.11478	48.252	9.4806	0.94
153	CRUZH-SM-08sep21	CRUZH-SM-08sep21	PELAGICS	2021-09-08	La Cruz	Spain	39°59'16.566"N, 1°52'25.2876"W	10	Hypolimnion	Mesotrophic	100	0	0	7.08869	1.6782	8.85629	21	704	8.38	7.48	7.7	2.1	64.06	8002	9.6	0.2	2.7	0	0.29	6.04	3.58	22.84	90.39	0.61
154	CRUZH-SM-04apr22	CRUZH-SM-04apr22	PELAGICS	2022-04-04	La Cruz	Spain	39°59'16.566"N, 1°52'25.2876"W	10	Hypolimnion	Mesotrophic	100	0	0	4.50551	3.10917	11.3518	21	715	8.302	6.66	5.6	0	438.88	8175.48	12.43	0.014	1.87	0.001	0.26	6.56659	3.21765	21.9956	99.4697	0.98
155	ERKEH-SM-17aug21	ERKEH-SM-17aug21	PELAGICS	2021-08-17	Erken	Sweden	59°50'46.2156"N, 18°34'32.1672"E	15	Hypolimnion	Mesotrophic	100	0	0	11.3957	0.27	0.92	23.7	299	7.85	11.66	14.1	31.8	63.46	2014	11.9	0.1	41.5	0	0.32	9.74	2.81	46.99	3.87	0.74
156	ERKEH-SM-18may22	ERKEH-SM-18may22	PELAGICS	2022-05-18	Erken	Sweden	59°50'46.2156"N, 18°34'32.1672"E	15	Hypolimnion	Mesotrophic	100	0	0	10.5055	11.5355	3.58253	23.7	290	8.077	10.51	4.7	0.3	25.61	1942.01	10.6	0	43.6	0	0.4	8.2	2	51.6	4.2	0.56
157	FANTH-SM-30jul21	FANTH-SM-30jul21	PELAGICS	2021-07-30	Fântânele	Romania	46°39'52.4992"N, 23°3'8.8992"E	61	Hypolimnion	Mesotrophic	306	60	19.6078	7.21678	7.96274	0.0906857	92	76.3	7.42	2.27	3.3	1.4	31.41	570	1	0.4	3.5	0	0.03	1.41	0.69	8.4	2.2	0.61
158	FANTH-SM-11apr22	FANTH-SM-11apr22	PELAGICS	2022-04-11	Fântânele	Romania	46°39'52.4992"N, 23°3'8.8992"E	60	Hypolimnion	Mesotrophic	285	19	6.66667	3.17869	10.58	0.60066	92	63.9	7.561	2.61	3.2	5.8	7.74	813.104	1.22	0.44576	3.02	0	0.02	1.21	0.370435	14.9	2.6184	0.55
159	FUNEH-SM-16jul20	FUNEH-SM-16jul20	PELAGICS	2020-07-16	Grosse Fuchskuhle NE	Germany	53°6'21.582"N, 12°59'6.0756"E	3	Hypolimnion	Eutrophic	100	0	0	9.68338	1.48863	122.301	5.6	30.8	5.61	16.45	10.7	1.1	24.96	40.0266	3.39	0	0.88	0	0.05	1.76	1.27	1.07	0.73	0.66
160	FUNEH-SM-27apr22	FUNEH-SM-27apr22	PELAGICS	2022-04-27	Grosse Fuchskuhle NE	Germany	53°6'21.582"N, 12°59'6.0756"E	3	Hypolimnion	Eutrophic	100	0	0	6.11712	6.74735	27.6838	5.6	37.2	6.36	16.58	16.1	0.6	406.2	150.668	3.7648	0.051	1.1872	0	0.05	1.862	1.03304	3.276	0.5743	1.35
161	FUSWH-SM-16jul20	FUSWH-SM-16jul20	PELAGICS	2020-07-16	Grosse Fuchskuhle SW	Germany	53°6'19.512"N, 12°59'4.2504"E	3	Hypolimnion	Dystrophic	100	0	0	9.01153	1.37744	30.8879	5.6	51.3	4.599	49.92	63.8	36.9	158.95	-9.9154	4.13	0	0.66	0	0.05	2.14	0.73	3.03	0.95	1.55
162	FUSWH-SM-27apr22	FUSWH-SM-27apr22	PELAGICS	2022-04-27	Grosse Fuchskuhle SW	Germany	53°6'19.512"N, 12°59'4.2504"E	3	Hypolimnion	Dystrophic	100	0	0	5.79274	5.6163	37.6409	5.6	55.6	4.956	63.48	33.1	15.7	0.21	79.3322	4.888	0.013	2.744	0	0.05	2.48	0.854783	8.4144	1.1661	2.03
163	GARDH-SM-06jul21	GARDH-SM-06jul21	PELAGICS	2021-07-06	Garda	Italy	45°36'56.3184"N, 10°38'0"E	300	Hypolimnion	Oligo-Mesotrophic	100	0	0	8.93673	8.26	NA	350	249	8.08	0.82	19.3	19	9.94	2142	6.9	0.3	12	0	0.04	4.35	0.89	29.32	9.51	0.44
164	GARDH-SM-10may22	GARDH-SM-10may22	PELAGICS	2022-05-10	Garda	Italy	45°36'56.3184"N, 10°38'0"E	300	Hypolimnion	Oligo-Mesotrophic	100	0	0	8.97898	7.99576	NA	350	245	8.09	0.79	23.2	16.9	29.46	2128.81	6.2504	0.303	11.984	0	0.06	4.314	0.935652	33.9048	9.9013	0.46
165	GOSKH-SM-21jul20	GOSKH-SM-21jul20	PELAGICS	2020-07-21	Gossenköllesee	Austria	47°13'47.0"N, 11°0'49.5"E	8	Hypolimnion	Ultra-Oligotrophic	100	0	0	6.78946	10.42	3.35722	9	61	6.985	0.27	4	0.6	9.54	124.062	0.05	0.12	3.8	0	0.02	0.41	0.13	2.82	0.37	0.21
166	GOSKH-SM-22jun22	GOSKH-SM-22jun22	PELAGICS	2022-06-22	Gossenköllesee	Austria	47°13'47.0"N, 11°0'49.5"E	8	Hypolimnion	Ultra-Oligotrophic	100	0	0	6.696	10.6045	1.6	9	30.6	7.269	0.3	1.5	0.5	0	163.34	0.1	0.1	7.2	0	0	0.4	0.2	3.2	0.2	0.18
167	GREFH-SM-09sep20	GREFH-SM-09sep20	PELAGICS	2020-09-09	Greifensee	Switzerland	47°20'59.3"N, 8°40'37.5"E	15	Hypolimnion	Eutrophic	100	0	0	7.63227	2.14227	1.38865	32	510	7.965	3.58	14.2	5.5	29.82	3900.16	34.72	1.11	16.52	0.65	0.05	22.94	3.13	56.72	15.76	1.47
168	GREFH-SM-05may22	GREFH-SM-05may22	PELAGICS	2022-05-05	Greifensee	Switzerland	47°20'59.3"N, 8°40'37.5"E	15	Hypolimnion	Eutrophic	100	0	0	6.71752	9.67128	5.3	32	523	8.22	3.04	25.1	12.3	76	3910.22	39.2808	1.277	17.1696	0.052	0.06	24.023	3.35565	58.8656	16.8987	1.61
169	HALLH-SM-15jul20	HALLH-SM-15jul20	PELAGICS	2020-07-15	Hallstätter See	Austria	47°34'35.08"N, 13°39'31.9392"E	100	Hypolimnion	Oligo-Mesotrophic	56	5	8.9	4.911	7.964	0.142	125	247	7.89	1.82	7.8	5.8	92.63	2237.18	4.41	0.4	7.03	0	0.03	3	0.21	46.4	3.72	0.52
170	HALLH-SM-28apr22	HALLH-SM-28apr22	PELAGICS	2022-04-28	Hallstätter See	Austria	47°34'35.08"N, 13°39'31.9392"E	100	Hypolimnion	Oligo-Mesotrophic	64	7	10.9375	4.45761	9.99761	0	125	255	8	1.59	10.2	3.5	28.78	2223.52	4.784	0.405	8.5792	0	0.02	3.266	0.246087	41.5952	4.6208	0.53
171	KOZKH-SM-21sep21	KOZKH-SM-21sep21	PELAGICS	2021-09-21	Kozjak (Plitvice)	Croatia	44°53'10.0968"N, 15°36'44.0316"E	30	Hypolimnion	Oligotrophic	100	0	0	5.2809	11.5036	0.37633	47	408	8.16	1.1	3.2	0.7	20.55	4317	3.1	0.5	80.2	0.002	0.05	3.18	1.44	76.56	22.59	0.56
172	KOZKH-SM-21mar22	KOZKH-SM-21mar22	PELAGICS	2022-03-21	Kozjak (Plitvice)	Croatia	44°53'10.0968"N, 15°36'44.0316"E	30	Hypolimnion	Oligotrophic	100	0	0	4.1024	12.474	1.93191	47	405	8.307	1.66	1.9	0.9	28.9	4371.14	1.44	0.575	2.9812	0	0.02	1.1802	0	40.6461	23.6627	0.68
173	KUCXH-SM-01sep20	KUCXH-SM-01sep20	PELAGICS	2020-09-01	Kuc	Poland	53°49'13.1"N, 21°24'26.0"E	15	Hypolimnion	Oligo-Mesotrophic	100	0	0	6.59602	0.8806	0.388292	28	224	7.828	8.66	6	1.3	0	1922.07	7.1	0.05	6.24	0	0.09	3.64	2.04	31.07	5.65	0.62
174	KUCXH-SM-04may22	KUCXH-SM-04may22	PELAGICS	2022-05-04	Kuc	Poland	53°49'13.1"N, 21°24'26.0"E	15	Hypolimnion	Oligo-Mesotrophic	100	0	0	6.02659	11.145	3.08503	28	229	8.294	8.81	10.7	0.1	0	1877.1	8.996	0.046	7.6608	0	0.09	3.516	1.99652	36.4984	5.8492	0.67
175	LANDH-SM-16jun20	LANDH-SM-16jun20	PELAGICS	2020-06-16	Landstejn	Czech Republic	49°1'21''N, 15°14'30''E	15	Hypolimnion	Mesotrophic	100	0	0	5.97583	3.03341	0.894451	17	83.9	6.51	3.75	3.7	0.6	202.21	172.032	1.75	0.2	22.95	0	0.23	4.75	0.78	7.16	2.23	0.68
176	LANDH-SM-30jul20	LANDH-SM-30jul20	PELAGICS	2020-07-30	Landstejn	Czech Republic	49°1'21''N, 15°14'30''E	20	Hypolimnion	Mesotrophic	100	0	0	6.11641	1.21541	2.6234	17	86.2	7.74	-	18.9	6.2	299.05	-	-	0.23	-	0	-	-	-	-	-	-
177	LUGAH-SM-06jul21	LUGAH-SM-06jul21	PELAGICS	2021-07-06	Lugano	Italy	45°59'00.0"N, 8°58'00.0"E	50	Hypolimnion	Meso-Eutrophic	100	0	0	6.5607	7.25	1.22	288	256	7.99	1.14	7.4	1.7	8.49	2320	3.5	0.3	11.9	0	0.1	2.88	0.9	32.19	9.91	0.5
178	LUGAH-SM-17may22	LUGAH-SM-17may22	PELAGICS	2022-05-17	Lugano	Italy	45°59'00.0"N, 8°58'00.0"E	50	Hypolimnion	Meso-Eutrophic	100	0	0	6.4986	7.8	NA	288	250	8.099	0.92	16.5	10.7	35.04	2264.32	3.484	0.316	13.4176	0	0.08	3.017	0.971304	35.472	10.2828	0.42
179	MAGGH-SM-12jul21	MAGGH-SM-12jul21	PELAGICS	2021-07-12	Maggiore	Italy	45°58'00.0"N, 8°39'00.0"E	300	Hypolimnion	Oligo-Mesotrophic	100	0	0	6.8959	NA	NA	370	167.9	7.44	0.67	17.5	17.4	0	812	3	0.5	33.6	0	0.08	2.97	1.24	21.98	4.36	0.82
180	MAGGH-SM-16may22	MAGGH-SM-16may22	PELAGICS	2022-05-16	Maggiore	Italy	45°58'00.0"N, 8°39'00.0"E	300	Hypolimnion	Oligo-Mesotrophic	100	0	0	6.9507	3.8	NA	370	165.6	7.522	0.58	22.2	16.4	0	817.142	3.1928	0.669	36.5344	0	0.07	2.913	1.20174	22.4072	4.2851	0.78
181	MAJCH-SM-01sep20	MAJCH-SM-01sep20	PELAGICS	2020-09-01	Majcz	Poland	53°46'44"N 21°27'16''E	10	Hypolimnion	Mesotrophic	100	0	0	11.1595	0.211765	3.38882	16.5	292	7.837	5.8	6.9	2.1	0	2764.61	5.1	0	18.3	0	0.1	3.69	1.26	36.13	10.75	0.38
182	MAJCH-SM-04may22	MAJCH-SM-04may22	PELAGICS	2022-05-04	Majcz	Poland	53°46'44"N 21°27'16''E	10	Hypolimnion	Mesotrophic	400	34	8.5	7.46918	8.91765	7	16.5	333	8.234	6.42	13.3	0.7	60.17	2839.14	6.7392	0.065	22.568	0	0.15	3.666	1.34696	49.204	11.8762	0.6
183	MALAH-SM-18aug21	MALAH-SM-18aug21	PELAGICS	2021-08-18	Malaren	Sweden	59°26′0.79″N, 17°4′2.14″E	50	Hypolimnion	Oligotrophic	102	5	4.90196	6.55367	7.92067	0.834667	66	262	7.79	8.63	8.9	21.5	0	1238	20.5	0.3	41.3	0	0.32	16.73	3.66	31.96	5.77	0.68
184	MALAH-SM-19may22	MALAH-SM-19may22	PELAGICS	2022-05-19	Malaren	Sweden	59°26′0.79″N, 17°4′2.14″E	50	Hypolimnion	Oligotrophic	100	0	0	5.03081	13.21	11.7346	66	272	7.89	8.99	7.1	0.8	23.92	1363.31	20.1	0.1	45	0	0.4	14.1	2.7	34.6	6.1	0.61
185	MILAH-SM-05may20	MILAH-SM-05may20	PELAGICS	2020-05-05	Milada	Czech Republic	50°39'13"N, 13°56'40"E	15	Hypolimnion	Oligotrophic	100	0	0	5.8577	9.42492	5.19	20	1236	8.225	5.77	5.2	0.2	152.94	5378.9	66.07	0.05	329.44	0	0.82	160.39	13.64	37.07	48.24	0.67
186	MILAH-SM-28jul20	MILAH-SM-28jul20	PELAGICS	2020-07-28	Milada	Czech Republic	50°39'13"N, 13°56'40"E	15	Hypolimnion	Oligotrophic	100	0	0	6.47629	2.02343	22.1045	20	1239	8.07	6.47	7.2	1	69.39	5387.13	66.58	0.14	305.55	0	0.9	160.85	14.52	39.88	47.1	0.72
187	MILAH-SM-05oct20	MILAH-SM-05oct20	PELAGICS	2020-10-05	Milada	Czech Republic	50°39'13"N, 13°56'40"E	15	Hypolimnion	Oligotrophic	100	0	0	6.96381	0.0219162	7.4532	20	1250	8.013	5.98	4.4	1.4	83.17	5570.94	69.33	0	375.4	0	0.88	168.076	13.6981	44.166	52.0815	0.48
188	MOSTH-SM-21apr20	MOSTH-SM-21apr20	PELAGICS	2020-04-21	Most	Czech Republic	50°32'13"N, 13°38'40"E	50	Hypolimnion	Oligotrophic	240	28	11.6667	5.09332	11.6605	0.572023	75	644	7.874	3.22	2.8	0.2	50.78	1755.56	29.36	0.7	226.67	0.01	0.53	43.95	6.47	46.83	26.82	0.97
189	ORTAH-SM-12jul21	ORTAH-SM-12jul21	PELAGICS	2021-07-12	Orta	Italy	45°49'00.0"N, 8°24'00.0"E	100	Hypolimnion	Oligotrophic	100	0	0	6.79	4.49	0.03	143	83.3	7.1	0.84	2.6	1.9	0	330	3.6	0.7	12.5	0	0.06	3.85	0.75	8.9	1.95	1.03
190	ORTAH-SM-18may22	ORTAH-SM-18may22	PELAGICS	2022-05-18	Orta	Italy	45°49'00.0"N, 8°24'00.0"E	100	Hypolimnion	Oligotrophic	100	0	0	6.8756	NA	NA	143	81.2	7.14	0.49	7.6	0.8	0	338.92	3.5048	0.857	12.2864	0	0.08	3.693	0.748696	9.2136	1.6824	0.97
191	PAVNH-SM-22sep21	PAVNH-SM-22sep21	PELAGICS	2021-09-22	Pavin	France	45°29'45.3"N, 2°53'13.6"E	40	Hypolimnion	Oligo-Mesotrophic	100	0	0	4	6.67	1.1475	92	61.1	7.22	1.17	38.6	39.6	19.71	472	1.6	0.1	1.6	0	0.16	4.97	3.37	4.15	1.59	0.24
192	PAVNH-SM-24may22	PAVNH-SM-24may22	PELAGICS	2022-05-24	Pavin	France	45°29'45.3"N, 2°53'13.6"E	40	Hypolimnion	Oligo-Mesotrophic	100	2	2	4.2	7.92	2.64	92	58.4	7.25	1	32.7	31	1.42	447.903	1.8	0.1	1.4	0	0.2	5	3.2	4.8	1.6	0.22
193	PIBRH-SM-20jul20	PIBRH-SM-20jul20	PELAGICS	2020-07-20	Piburgersee	Austria	47°11'43.3"N, 10°53'18.0"E	20	Hypolimnion	Mesotrophic	100	0	0	4.49669	0.316923	0.808265	25.5	76.5	7.051	2.47	3.6	0.5	234.8	599.99	1	0.01	5.43	0	0.29	2.17	0.81	9.17	2.44	0.44
194	PIBRH-SM-23jun22	PIBRH-SM-23jun22	PELAGICS	2022-06-23	Piburgersee	Austria	47°11'43.3"N, 10°53'18.0"E	10	Hypolimnion	Mesotrophic	100	0	0	5.56876	6.9672	5.3444	25.5	76.4	6.955	2.31	2.5	0	0	516.21	2	0.2	7.3	0	0.3	2.2	0.9	9.8	2.9	0.34
195	PLESH-SM-01jun20	PLESH-SM-01jun20	PELAGICS	2020-06-01	Plesne	Czech Republic	48°46'36.0"N, 13°52'00.0"E	15	Hypolimnion	Mesotrophic	133	0	0	4.11	1.63	65.89	18.3	13.4	5.504	9.48	2.2	0.3	187.2	29.4926	0.34	0.05	1.84	0	0.05	0.86	0.47	0.52	0.13	0.52
196	PLESH-SM-06aug20	PLESH-SM-06aug20	PELAGICS	2020-08-06	Plesne	Czech Republic	48°46'36.0"N, 13°52'00.0"E	15	Hypolimnion	Mesotrophic	100	0	0	4.252	0	50.04	18.3	10.4	5.774	8.99	7.7	1.3	384.35	46.9323	0.3	0.48	1.85	0	0.05	0.83	0.5	0.92	0.09	0.69
197	PRSCH-SM-22sep21	PRSCH-SM-22sep21	PELAGICS	2021-09-22	Prošće (Plitvice)	Croatia	48°36'48.8112"N, 21°33'31.0016"E	20	Hypolimnion	Oligo-Mesotrophic	100	0	0	7.94738	4.53584	2.76506	37	437	8.09	1.04	2.9	0.6	187.7	4735	1.3	0.3	4.8	0.002	0.04	1.43	0.25	66.75	23.31	0.52
198	PRSCH-SM-22mar22	PRSCH-SM-22mar22	PELAGICS	2022-03-22	Prošće (Plitvice)	Croatia	48°36'48.8112"N, 21°33'31.0016"E	30	Hypolimnion	Oligo-Mesotrophic	100	0	0	4.48527	12.61	3.56602	37	425	8.271	0.59	1.1	0.3	45.58	4637.35	1.36	0.527	2.17	0.001	0.02	1.18	0.21	46.8	23.8	0.65
199	ROSXH-SM-31aug20	ROSXH-SM-31aug20	PELAGICS	2020-08-31	Ros	Poland	53°40′1″N, 21°53′36″E	20	Hypolimnion	Eutrophic	100	0	0	10.5868	-0.01	0.840099	31	286	7.858	6.78	22.8	14.9	356.7	2645.53	7.8	0	15.39	0	0.13	5.76	1.84	37.42	8.85	0.84
200	ROSXH-SM-06may22	ROSXH-SM-06may22	PELAGICS	2022-05-06	Ros	Poland	53°40′1″N, 21°53′36″E	20	Hypolimnion	Eutrophic	104	18	17.3077	7.065	10.4597	7.55737	31	369	8.28	8.16	14.7	0	72.07	3072.8	11.596	0.151	25.5808	0	0.15	7.054	2.45565	52.436	12.4218	0.84
201	SLAPH-SM-19may20	SLAPH-SM-19may20	PELAGICS	2020-05-19	Slapy	Czech Republic	49°46'00.0"N, 14°25'00.0"E	30	Hypolimnion	Eutrophic	100	0	0	6.7	8.3	1.05	43	224	7.544	6.53	26.3	19	0	969.716	20.06	1.63	25.71	0	0.12	13.55	3.11	19.56	5.43	1.85
202	SLAPH-SM-11aug20	SLAPH-SM-11aug20	PELAGICS	2020-08-11	Slapy	Czech Republic	49°46'00.0"N, 14°25'00.0"E	30	Hypolimnion	Eutrophic	100	0	0	14.823	2.59	0.9	43	195.6	7.215	5.77	33.1	21.9	0	773.339	17.36	1.42	20.56	0	0.11	12.06	2.64	16.98	4.73	1.67
203	STECH-SM-13jul20	STECH-SM-13jul20	PELAGICS	2020-07-13	Stechlin	Germany	53°09'00.0"N, 13°01'00.0"E	40	Hypolimnion	Oligo-Mesotrophic	288	75	26.0417	5.29	4.6067	0.886237	70	287	7.589	4.01	89.6	82.8	26.11	1711.68	13.66	0.2	32.82	0	0.13	8.43	1.16	47.6	4.26	0.55
204	STECH-SM-24apr22	STECH-SM-24apr22	PELAGICS	2022-04-24	Stechlin	Germany	53°09'00.0"N, 13°01'00.0"E	40	Hypolimnion	Oligo-Mesotrophic	434	108	24.8848	5.08927	12.31	1.03182	70	277	8.05	4.09	40.3	25.9	29.97	1620.57	14.2792	0.047	38.08	0	0.1	8.336	1.16261	41.2984	3.7525	0.44
205	THUNH-SM-07sep20	THUNH-SM-07sep20	PELAGICS	2020-09-07	Thun	Switzerland	46°41'00.0"N, 7°43'00.0"E	180	Hypolimnion	Ultra-Oligotrophic	100	0	0	5.58194	8.27867	0.462389	217	297	7.922	0.61	1.7	0.4	13.25	2186.32	1.66	0.48	45.58	0	0.06	1.78	0.56	48.3	5.6	0.55
206	THUNH-SM-10may22	THUNH-SM-10may22	PELAGICS	2022-05-10	Thun	Switzerland	46°41'00.0"N, 7°43'00.0"E	180	Hypolimnion	Ultra-Oligotrophic	100	0	0	5.78	8.83	0	217	303	7.988	0.63	0.1	0.1	0	2246.16	1.9	0.5	54.1	0	0.1	1.9	0.6	55.1	5.6	0.57
207	TIEFH-SM-14jul20	TIEFH-SM-14jul20	PELAGICS	2020-07-14	Tiefwaren	Germany	53°31'36.5"N, 12°41'33.2"E	20	Hypolimnion	Meso-Eutrophic	100	0	0	7.93185	2.1704	1.50065	23	545	7.764	7.36	126.9	115.8	145.85	2545.85	35.6	0.27	96.67	0.01	0.15	17.78	3.73	82.89	11.3	0.87
208	TIEFH-SM-28apr22	TIEFH-SM-28apr22	PELAGICS	2022-04-28	Tiefwaren	Germany	53°31'36.5"N, 12°41'33.2"E	20	Hypolimnion	Meso-Eutrophic	122	25	20.4918	6.45539	11.9739	0.980664	23	531	8.26	7.78	44.8	23.6	82.25	2377.01	38.1992	0.153	96.9248	0	0.12	17.801	4.27565	67.9656	12.0737	0.82
209	TOTRH-SM-26aug21	TOTRH-SM-26aug21	PELAGICS	2021-08-26	Torne Träsk	Sweden	68°19'00.0"N, 19°17'00.0"E	110	Hypolimnion	Oligotrophic	94	24	25.5319	4.47269	12.97	0.718846	168	48.1	7.29	0.85	1	0.4	0	299	1.2	0	5.5	0	0.05	0.91	0.48	5.46	1.21	0.07
210	TOUSH-SM-07sep21	TOUSH-SM-07sep21	PELAGICS	2021-09-07	Tous	Spain	39°08'00.0"N, 0°39'00.0"W	20	Hypolimnion	Oligotrophic	100	0	0	11.8073	4.59571	0.58619	64	1093	7.99	1.35	7	2.5	100.9	3640	72.1	1.4	390.1	0.009	0.24	51.47	2.71	120.37	43.78	1.4
211	TOUSH-SM-30mar22	TOUSH-SM-30mar22	PELAGICS	2022-03-30	Tous	Spain	39°08'00.0"N, 0°39'00.0"W	20	Hypolimnion	Oligotrophic	100	0	0	12.8	10.44	1.1189	64	994	8.163	1.14	1.9	0	115.55	3258.48	87.26	1.171	262.81	0	0.23	49.3933	2.23613	109.879	43.0477	1.21
212	TRAUH-SM-17jul20	TRAUH-SM-17jul20	PELAGICS	2020-07-17	Traunsee	Austria	47°52'00.0"N, 13°48'00.0"E	150	Hypolimnion	Oligotrophic	80	30	37.5	5.122	8.35565	0.211653	191	329	8.036	1.87	3.8	2.4	77.7	2522.06	10.65	0.57	5.32	0	0.04	5.17	0.54	49.24	6.81	0.65
213	TRAUH-SM-29apr22	TRAUH-SM-29apr22	PELAGICS	2022-04-29	Traunsee	Austria	47°52'00.0"N, 13°48'00.0"E	150	Hypolimnion	Oligotrophic	100	0	0	5.14	10.38	0	191	280	8.12	1.47	9.8	0	0	2401.5	7.7584	0.62	6.0704	0	0.03	4.11	0.436522	42.4768	7.6952	0.71
214	TRCHH-SM-16sep21	TRCHH-SM-16sep21	PELAGICS	2021-09-16	Trichonida	Greece	38°33’ 48” N, 21°33’ 31"E	25	Hypolimnion	Oligo-Mesotrophic	102	1	0.980392	15.6	10.4	0.04	58	333	8.11	1.88	1.1	1.8	65.02	2616	14.9	0	23.9	0.002	0.11	14.2	1.95	44.73	10.3	0.14
215	TRCHH-SM-23mar22	TRCHH-SM-23mar22	PELAGICS	2022-03-23	Trichonida	Greece	38°33’ 48” N, 21°33’ 31"E	30	Hypolimnion	Oligo-Mesotrophic	100	0	0	11.36	10.55	0.75	58	334	8.217	1.83	3.6	1.1	25.38	2642.24	15.1	0.006	20.4624	0	0.09	14.8208	1.855	36.8872	10.8715	0.15
216	TSKOH-SM-02sep20	TSKOH-SM-02sep20	PELAGICS	2020-09-02	Tałtowisko	Poland	53°52′33″N, 21°34′04″E	30	Hypolimnion	Hyper-Eutrophic	100	0	0	6.46801	-0.09	1.23017	40	393	7.786	10.31	107.3	90.7	206.43	3229.87	11.97	0.25	19.73	0.14	0.11	8.8	2.93	42.09	10.22	1.19
217	TSKOH-SM-05may22	TSKOH-SM-05may22	PELAGICS	2022-05-05	Tałtowisko	Poland	53°52′33″N, 21°34′04″E	30	Hypolimnion	Hyper-Eutrophic	100	0	0	5.156	10.73	12.4218	40	417	8.251	10.53	14.5	2.3	145.58	3327.8	16.796	0.398	29.96	0	0.14	10.665	3.90087	59.1072	13.7132	1.34
218	VANNH-SM-19aug21	VANNH-SM-19aug21	PELAGICS	2021-08-19	Vänern	Sweden	58°48'00.0"N, 13°20'00.0"E	50	Hypolimnion	Oligotrophic	100	0	0	7.5284	11.1722	0.0918319	106	81.3	7.3	4.46	3.8	1.9	0	330	6	0.4	9.8	0	0.13	6.28	1.17	6.41	1.56	0.53
219	VANNH-SM-17may22	VANNH-SM-17may22	PELAGICS	2022-05-17	Vänern	Sweden	58°48'00.0"N, 13°20'00.0"E	60	Hypolimnion	Oligotrophic	100	0	0	4.93019	13.0558	0.431615	106	83.1	7.364	4.41	1.9	1.4	0	361.417	6	0.4	11	0	0.2	6	0.9	8.4	1.3	0.56
220	VATTH-SM-23aug21	VATTH-SM-23aug21	PELAGICS	2021-08-23	Vättern	Sweden	58°24'00.0"N, 14°36'00.0"E	100	Hypolimnion	Oligotrophic	100	0	0	4.54154	12.22	0.215618	120	149	7.56	2.04	2	1.2	0	587	11.4	0.5	21.1	0	0.14	9.04	1.96	13.71	2.7	0.62
221	VATTH-SM-16may22	VATTH-SM-16may22	PELAGICS	2022-05-16	Vättern	Sweden	58°24'00.0"N, 14°36'00.0"E	100	Hypolimnion	Oligotrophic	100	0	0	4.02925	13.1262	0.02	120	148.3	7.633	2.35	0.9	0.8	10.4	594.777	11.4	0.5	22.7	0	0.1	8.2	1.4	18.8	2.8	0.63
222	VECHH-SM-18may22	VECHH-SM-18may22	PELAGICS	2022-05-18	Vechten	Netherlands	52°03'39.8"N, 5°09'37.3"E	5	Hypolimnion	Eutrophic	100	0	0	10.445	8.74	0.0918319	11.9	398	8.167	5.89	9.2	3.7	85.79	3033.2	35.6	0.1	7.5	0	0.1	17	3.1	45	9.9	0.72
223	VOLVH-SM-13sep21	VOLVH-SM-13sep21	PELAGICS	2021-09-13	Volvi	Greece	40°39’51”N, 23°31’53”E	10	Hypolimnion	Meso-Eutrophic	100	0	0	23.9	5.78	1.6	22.3	1039	8.85	9.37	30	23.6	59.55	5917	121.3	0.38	88.6	0.008	2.6	140.46	6.23	20.05	33.7	0.8
224	VOLVH-SM-21mar22	VOLVH-SM-21mar22	PELAGICS	2022-03-21	Volvi	Greece	40°39’51”N, 23°31’53”E	15	Hypolimnion	Meso-Eutrophic	100	0	0	7.645	96.6	15.99	22.3	933	8.437	8.42	40.4	26.4	18.14	5404.29	117.31	0.054	71.9084	0	2.17	142.219	6.301	19.9769	32.1882	0.67
225	ZURIH-SM-02sep20	ZURIH-SM-02sep20	PELAGICS	2020-09-02	Zurich	Switzerland	47°18'00.0"N, 8°34'00.0"E	80	Hypolimnion	Mesotrophic	100	0	0	5.37206	6.40413	0	136	295	7.853	1.12	35.4	29.7	43.08	2571.2	5.41	0.59	13.28	0.02	0.05	4.38	0.86	45.17	6.02	0.74
226	ZURIH-SM-04may22	ZURIH-SM-04may22	PELAGICS	2022-05-04	Zurich	Switzerland	47°18'00.0"N, 8°34'00.0"E	80	Hypolimnion	Mesotrophic	24	8	33.3333	5.229	8.169	0	136	289	7.993	1.15	18.6	13.6	48.37	2477	5.9904	0.601	15.6128	0	0.05	4.519	0.882609	46.1184	6.5626	0.76
227	CADAX-SM-03sep20	CADAX-SM-03sep20	PELAGICS	2020-09-03	Cadagno	Switzerland	46°33'0.9936"N, 8°42'0"E	13	Hypolimnion	Eutrophic	100	0	0	6.28	0.36	0.0394	21	346	7.592	1.17	5.6	3.6	0	1386.84	0.46	0	107.9	0	0.01	0.8	2.11	38.42	16.37	0.11
228	CADAX-SM-30jun22	CADAX-SM-30jun22	PELAGICS	2022-06-30	Cadagno	Switzerland	46°33'0.9936"N, 8°42'0"E	13	Hypolimnion	Eutrophic	100	0	0	4.01149	2.65245	14.0649	21	364	7.54	1.19	41.4	31.5	422.08	1546.02	0.6	0	144.2	0	0	0.9	2.4	47.3	18.5	0.56
229	LUGAX-SM-06jul21	LUGAX-SM-06jul21	PELAGICS	2021-07-06	Lugano	Italy	45°59'00.0"N, 8°58'00.0"E	200	Hypolimnion	Meso-Eutrophic	100	0	0	5.9883	0.51	0.79	288	280	8.03	1.32	111	107	494.6	2641	3.1	0	10.3	0	0.06	2.82	1.03	37.99	10.69	0.6
230	LUGAX-SM-17may22	LUGAX-SM-17may22	PELAGICS	2022-05-17	Lugano	Italy	45°59'00.0"N, 8°58'00.0"E	200	Hypolimnion	Meso-Eutrophic	100	0	0	6.0304	0.03	NA	288	279	8.083	0.92	107.9	100	483.48	2598.11	3.068	0	10.6176	0	0.09	2.901	1.0513	39.3864	10.8225	0.6
231	1	1 – Klec, 24.4.2018, 1 ml	Czech Fish Ponds	24/04/2018	Klec	Czech Republic	49°05'20.8"N, 14°45'54.9"E	0.9	Surface water of Fish pond	Dystrophic	100	0	0	19.3	NA	205	2	-	-	-	-	-	-	-	-	-	-	-	-	-	-	-	-	-
232	5	5 – Klec, 15.5.2018, 2 ml	Czech Fish Ponds	15/05/2018	Klec	Czech Republic	49°05'20.8"N, 14°45'54.9"E	0.9	Surface water of Fish pond	Dystrophic	100	0	0	23.7	NA	205	2	-	-	-	-	-	-	-	-	-	-	-	-	-	-	-	-	-
233	9	9 – Klec, 19.6.2018, 0,8 ml	Czech Fish Ponds	19/06/2018	Klec	Czech Republic	49°05'20.8"N, 14°45'54.9"E	0.9	Surface water of Fish pond	Dystrophic	100	0	0	21.3	NA	205	2	-	-	-	-	-	-	-	-	-	-	-	-	-	-	-	-	-
234	13	13 – Klec, 17.7.2018	Czech Fish Ponds	2018-07-17	Klec	Czech Republic	49°05'20.8"N, 14°45'54.9"E	0.9	Surface water of Fish pond	Dystrophic	100	0	0	18	NA	205	2	-	-	-	-	-	-	-	-	-	-	-	-	-	-	-	-	-
235	17	17 – Klec, 14.8.2018, 0,2 ml	Czech Fish Ponds	14/08/2018	Klec	Czech Republic	49°05'20.8"N, 14°45'54.9"E	0.9	Surface water of Fish pond	Dystrophic	100	0	0	23.5	NA	205	2	-	-	-	-	-	-	-	-	-	-	-	-	-	-	-	-	-
236	21	21 – Klec, 11.9.2018, 0,3 ml	Czech Fish Ponds	2018-09-11	Klec	Czech Republic	49°05'20.8"N, 14°45'54.9"E	0.9	Surface water of Fish pond	Dystrophic	100	0	0	21.8	NA	205	2	-	-	-	-	-	-	-	-	-	-	-	-	-	-	-	-	-
237	2	2 – Rod, 24.4.2018, 3 ml	Czech Fish Ponds	24/04/2018	Rod	Czech Republic	49°07'20.0"N, 14°44'42.0"E	0.6	Surface water of Fish pond	Dystrophic	100	0	0	19.3	NA	223	1.4	-	-	-	-	-	-	-	-	-	-	-	-	-	-	-	-	-
238	6	6 – Rod, 15.5.2018, 3 ml	Czech Fish Ponds	15/05/2018	Rod	Czech Republic	49°07'20.0"N, 14°44'42.0"E	0.6	Surface water of Fish pond	Dystrophic	100	0	0	18.7	NA	223	1.4	-	-	-	-	-	-	-	-	-	-	-	-	-	-	-	-	-
239	10	10 – Rod, 19.6.2018, 1 ml	Czech Fish Ponds	19/06/2018	Rod	Czech Republic	49°07'20.0"N, 14°44'42.0"E	0.6	Surface water of Fish pond	Dystrophic	100	0	0	21.8	NA	223	1.4	-	-	-	-	-	-	-	-	-	-	-	-	-	-	-	-	-
240	14	14 – Rod, 17.7.2018	Czech Fish Ponds	2018-07-17	Rod	Czech Republic	49°07'20.0"N, 14°44'42.0"E	0.6	Surface water of Fish pond	Dystrophic	100	0	0	18.9	NA	223	1.4	-	-	-	-	-	-	-	-	-	-	-	-	-	-	-	-	-
241	18	18 – Rod, 14.8.2018, 0,2 ml	Czech Fish Ponds	2018-08-14	Rod	Czech Republic	49°07'20.0"N, 14°44'42.0"E	0.6	Surface water of Fish pond	Dystrophic	100	0	0	21	NA	223	1.4	-	-	-	-	-	-	-	-	-	-	-	-	-	-	-	-	-
242	22	22 – Rod, 11.9.2018, 0,3 ml	Czech Fish Ponds	2018-09-11	Rod	Czech Republic	49°07'20.0"N, 14°44'42.0"E	0.6	Surface water of Fish pond	Dystrophic	100	0	0	20.9	NA	223	1.4	-	-	-	-	-	-	-	-	-	-	-	-	-	-	-	-	-
243	3	3 – Dehtář, 26.4.2018, 0,8 ml	Czech Fish Ponds	26/04/2018	Dehtář	Czech Republic	49°00'31.0"N, 14°18'13.8"E	2.3	Surface water of Fish pond	Dystrophic	100	0	0	21	NA	97	6.2	-	-	-	-	-	-	-	-	-	-	-	-	-	-	-	-	-
244	7	7 – Dehtář, 17.5.2018, 0,8 ml	Czech Fish Ponds	17/05/2018	Dehtář	Czech Republic	49°00'31.0"N, 14°18'13.8"E	2.3	Surface water of Fish pond	Dystrophic	100	0	0	20.5	NA	97	6.2	-	-	-	-	-	-	-	-	-	-	-	-	-	-	-	-	-
245	11	11 – Dehtář, 21.6.2018, 1 ml	Czech Fish Ponds	21/06/2018	Dehtář	Czech Republic	49°00'31.0"N, 14°18'13.8"E	2.3	Surface water of Fish pond	Dystrophic	100	0	0	23.1	NA	97	6.2	-	-	-	-	-	-	-	-	-	-	-	-	-	-	-	-	-
246	15	15 – Dehtář, 19.7.2018	Czech Fish Ponds	2018-07-19	Dehtář	Czech Republic	49°00'31.0"N, 14°18'13.8"E	2.3	Surface water of Fish pond	Dystrophic	100	0	0	22.7	NA	97	6.2	-	-	-	-	-	-	-	-	-	-	-	-	-	-	-	-	-
247	19	19 – Dehtář, 16.8.2018, 0,5 ml	Czech Fish Ponds	2018-08-16	Dehtář	Czech Republic	49°00'31.0"N, 14°18'13.8"E	2.3	Surface water of Fish pond	Dystrophic	100	0	0	18.8	NA	97	6.2	-	-	-	-	-	-	-	-	-	-	-	-	-	-	-	-	-
248	23	23 – Dehtář, 13.9.2018, 0,45 ml	Czech Fish Ponds	13/09/2018	Dehtář	Czech Republic	49°00'31.0"N, 14°18'13.8"E	2.3	Surface water of Fish pond	Dystrophic	100	0	0	22.1	NA	97	6.2	-	-	-	-	-	-	-	-	-	-	-	-	-	-	-	-	-
249	4	4 – Kvítkovický, 26.4.2018, 0,5 ml	Czech Fish Ponds	26/04/2018	Kvítkovický	Czech Republic	48°57'50.4"N, 14°20'11.0"E	1.1	Surface water of Fish pond	Dystrophic	100	0	0	21.7	NA	174	3	-	-	-	-	-	-	-	-	-	-	-	-	-	-	-	-	-
250	8	8 – Kvítkovický, 17.5.2018, 0,9 ml	Czech Fish Ponds	17/05/2018	Kvítkovický	Czech Republic	48°57'50.4"N, 14°20'11.0"E	1.1	Surface water of Fish pond	Dystrophic	100	0	0	19.3	NA	174	3	-	-	-	-	-	-	-	-	-	-	-	-	-	-	-	-	-
251	12	12 – Kvítkovický, 21.6.2018, 1 ml	Czech Fish Ponds	21/06/2018	Kvítkovický	Czech Republic	48°57'50.4"N, 14°20'11.0"E	1.1	Surface water of Fish pond	Dystrophic	100	0	0	18.9	NA	174	3	-	-	-	-	-	-	-	-	-	-	-	-	-	-	-	-	-
252	16	16 – Kvítkovický, 19.7.2018	Czech Fish Ponds	19/07/2018	Kvítkovický	Czech Republic	48°57'50.4"N, 14°20'11.0"E	1.1	Surface water of Fish pond	Dystrophic	100	0	0	22.1	NA	174	3	-	-	-	-	-	-	-	-	-	-	-	-	-	-	-	-	-
253	20	20 – Kvítkovický, 16.8.2018, 0,4 ml	Czech Fish Ponds	2018-08-16	Kvítkovický	Czech Republic	48°57'50.4"N, 14°20'11.0"E	1.1	Surface water of Fish pond	Dystrophic	100	0	0	17.3	NA	174	3	-	-	-	-	-	-	-	-	-	-	-	-	-	-	-	-	-
254	24	24 – Kvítkovický, 13.9.2018, 0,25 ml	Czech Fish Ponds	13/09/2018	Kvítkovický	Czech Republic	48°57'50.4"N, 14°20'11.0"E	1.1	Surface water of Fish pond	Dystrophic	100	0	0	18.9	NA	174	3	-	-	-	-	-	-	-	-	-	-	-	-	-	-	-	-	-
255	F1	F1	High Resolution Sampling Rimov	2018-04-03	Rimov	Czech Republic	48°51'00.0"N, 14°29'00.0"E	0.5	Epilimnion	Meso-Eutrophic	145	3	2.06897	3.7	NA	6.27	43	-	-	-	-	-	-	-	-	-	-	-	-	-	-	-	-	-
256	F2	F2	High Resolution Sampling Rimov	2018-04-06	Rimov	Czech Republic	48°51'00.0"N, 14°29'00.0"E	0.5	Epilimnion	Meso-Eutrophic	103	2	1.94175	3.9	NA	11.82	43	-	-	-	-	-	-	-	-	-	-	-	-	-	-	-	-	-
257	F3	F3	High Resolution Sampling Rimov	2018-04-09	Rimov	Czech Republic	48°51'00.0"N, 14°29'00.0"E	0.5	Epilimnion	Meso-Eutrophic	148	3	2.02703	6.2	NA	24.78	43	-	-	-	-	-	-	-	-	-	-	-	-	-	-	-	-	-
258	F4	F4	High Resolution Sampling Rimov	2018-04-11	Rimov	Czech Republic	48°51'00.0"N, 14°29'00.0"E	0.5	Epilimnion	Meso-Eutrophic	104	3	2.88462	7.8	NA	13.4481	43	-	-	-	-	-	-	-	-	-	-	-	-	-	-	-	-	-
259	F5	F5	High Resolution Sampling Rimov	2018-04-13	Rimov	Czech Republic	48°51'00.0"N, 14°29'00.0"E	0.5	Epilimnion	Meso-Eutrophic	109	11	10.0917	11.1	NA	19.6	43	-	-	-	-	-	-	-	-	-	-	-	-	-	-	-	-	-
260	F6	F6	High Resolution Sampling Rimov	2018-04-16	Rimov	Czech Republic	48°51'00.0"N, 14°29'00.0"E	0.5	Epilimnion	Meso-Eutrophic	136	10	7.35294	11.8	NA	21.32	43	-	-	-	-	-	-	-	-	-	-	-	-	-	-	-	-	-
261	F7	F7	High Resolution Sampling Rimov	2018-04-18	Rimov	Czech Republic	48°51'00.0"N, 14°29'00.0"E	0.5	Epilimnion	Meso-Eutrophic	128	11	8.59375	12.2	NA	5.65127	43	-	-	-	-	-	-	-	-	-	-	-	-	-	-	-	-	-
262	F8	F8	High Resolution Sampling Rimov	2018-04-20	Rimov	Czech Republic	48°51'00.0"N, 14°29'00.0"E	0.5	Epilimnion	Meso-Eutrophic	123	10	8.13008	13.8	NA	14.54	43	-	-	-	-	-	-	-	-	-	-	-	-	-	-	-	-	-
263	F9	F9	High Resolution Sampling Rimov	2018-04-23	Rimov	Czech Republic	48°51'00.0"N, 14°29'00.0"E	0.5	Epilimnion	Meso-Eutrophic	100	2	2	16.2	NA	9.63	43	-	-	-	-	-	-	-	-	-	-	-	-	-	-	-	-	-
264	F10	F10	High Resolution Sampling Rimov	2018-04-25	Rimov	Czech Republic	48°51'00.0"N, 14°29'00.0"E	0.5	Epilimnion	Meso-Eutrophic	100	3	3	16.5	NA	7.01	43	-	-	-	-	-	-	-	-	-	-	-	-	-	-	-	-	-
265	F11	F11	High Resolution Sampling Rimov	2018-04-27	Rimov	Czech Republic	48°51'00.0"N, 14°29'00.0"E	0.5	Epilimnion	Meso-Eutrophic	100	2	2	15.6	NA	3.74	43	-	-	-	-	-	-	-	-	-	-	-	-	-	-	-	-	-
266	F12	F12	High Resolution Sampling Rimov	2018-05-02	Rimov	Czech Republic	48°51'00.0"N, 14°29'00.0"E	0.5	Epilimnion	Meso-Eutrophic	102	0	0	16.2	NA	3.26	43	-	-	-	-	-	-	-	-	-	-	-	-	-	-	-	-	-
267	F13	F13	High Resolution Sampling Rimov	2018-05-09	Rimov	Czech Republic	48°51'00.0"N, 14°29'00.0"E	0.5	Epilimnion	Meso-Eutrophic	125	0	0	17.5	NA	2.3	43	-	-	-	-	-	-	-	-	-	-	-	-	-	-	-	-	-
268	FH1	FH1	High Resolution Sampling Rimov	2018-04-03	Rimov	Czech Republic	48°51'00.0"N, 14°29'00.0"E	30	Hypolimnion	Meso-Eutrophic	100	0	0	3.56	NA	3.93245	43	-	-	-	-	-	-	-	-	-	-	-	-	-	-	-	-	-
269	FH3	FH3	High Resolution Sampling Rimov	2018-04-09	Rimov	Czech Republic	48°51'00.0"N, 14°29'00.0"E	31	Hypolimnion	Meso-Eutrophic	101	2	1.9802	4.01	NA	1.61015	43	-	-	-	-	-	-	-	-	-	-	-	-	-	-	-	-	-
270	FH6	FH6	High Resolution Sampling Rimov	2018-04-16	Rimov	Czech Republic	48°51'00.0"N, 14°29'00.0"E	32	Hypolimnion	Meso-Eutrophic	65	6	9.23077	4.08	NA	0.972837	43	-	-	-	-	-	-	-	-	-	-	-	-	-	-	-	-	-
271	FH9	FH9	High Resolution Sampling Rimov	2018-04-23	Rimov	Czech Republic	48°51'00.0"N, 14°29'00.0"E	33	Hypolimnion	Meso-Eutrophic	64	4	6.25	4.09	NA	0.829287	43	-	-	-	-	-	-	-	-	-	-	-	-	-	-	-	-	-
272	FH12	FH12	High Resolution Sampling Rimov	2018-05-02	Rimov	Czech Republic	48°51'00.0"N, 14°29'00.0"E	34	Hypolimnion	Meso-Eutrophic	61	2	3.27869	4.11	NA	0.709581	43	-	-	-	-	-	-	-	-	-	-	-	-	-	-	-	-	-
273	FH13	FH13	High Resolution Sampling Rimov	2018-05-09	Rimov	Czech Republic	48°51'00.0"N, 14°29'00.0"E	35	Hypolimnion	Meso-Eutrophic	63	3	4.7619	4.13	NA	0.593917	43	-	-	-	-	-	-	-	-	-	-	-	-	-	-	-	-	-
274	Sam4	Sam4	Global Sampling Project	2023-04-20	Samsonvale	Australia	27°15'08.6"S, 152°52'46.9"E	15	Hypolimnion	Mesotrophic	100	0	0	NA	58	2.5	35.1	-	-	-	-	-	-	-	-	-	-	-	-	-	-	-	-	-
275	Sam2	Sam2	Global Sampling Project	2023-04-20	Samsonvale	Australia	27°15'08.6"S, 152°52'46.9"E	5	Epilimnion	Mesotrophic	100	0	0	23	96.6	4.2	35.1	-	-	-	-	-	-	-	-	-	-	-	-	-	-	-	-	-
276	MK3	MK3	Global Sampling Project	2023-05-02	McKenzie	Australia	25°26'44.6663"S, 153°3'14.5929"E	5	Epilimnion	Oligotrophic	100	0	0	23.05	102.6	0.15	8	-	-	-	-	-	-	-	-	-	-	-	-	-	-	-	-	-
277	MD2	MD2	Global Sampling Project	2023-04-27	Monduran	Australia	24°52'24.24"S, 151°50'49.2"E	5	Epilimnion	Mesotrophic	98	0	0	22.534	33.5	5.44	43	-	-	-	-	-	-	-	-	-	-	-	-	-	-	-	-	-
278	wa2	wa2	Global Sampling Project	2023-05-03	Wabby	Australia	25°27'27.41"S, 153°7'46.7136"E	2	Epilimnion	Eutrophic	116	1	0.862069	22.946	126.8	62.23	12	-	-	-	-	-	-	-	-	-	-	-	-	-	-	-	-	-
279	wi2	wi2	Global Sampling Project	2023-04-21	Wivenhoe	Australia	27°23'38.0004"S, 152°36'28.0008"E	2	Epilimnion	Mesotrophic	92	0	0	23.87	91.86	7.12	60	-	-	-	-	-	-	-	-	-	-	-	-	-	-	-	-	-
280	Bar3	Bar3	Global Sampling Project	2023-04-26	Baroon	Australia	26°42'12"S, 152°52'5"E	5	Epilimnion	Mesotrophic	70	0	0	20.97	87	5.24	15	-	-	-	-	-	-	-	-	-	-	-	-	-	-	-	-	-
281	Co1	Co1	Global Sampling Project	2023-05-06	Cootharaba	Australia	26°18'7.56"S, 152°59'49.2"E	0.5	Epilimnion	Mesotrophic	94	0	0	21.794	99	1.29	2	-	-	-	-	-	-	-	-	-	-	-	-	-	-	-	-	-
282	BM2	BM2	Global Sampling Project	2023-05-01	Boomanjin	Australia	25°32'44.3437"S, 153°4'31.2244"E	2	Epilimnion	Mesotrophic	150	0	0	22.257	102.6	10.45	5	-	-	-	-	-	-	-	-	-	-	-	-	-	-	-	-	-
283	LARO 3	LARO 3	Global Sampling Project	2024-01-16	Laguna de Rocha - Station 3	Uruguay	34°34'31.0"S, 54°17'10.1"W	0.5	Epilimnion	Eutrophic	191	0	0	23.42	4.57	7.936	0.7	-	-	-	-	-	-	-	-	-	-	-	-	-	-	-	-	-
284	LACA 1C	LACA 1C	Global Sampling Project	2024-01-17	Laguna de Castillos - Station 1	Uruguay	34°38'17.4"S, 54°16'38.8"W	0.5	Epilimnion	Eutrophic	103	0	0	23.59	7.19	2.843	0.8	-	-	-	-	-	-	-	-	-	-	-	-	-	-	-	-	-
285	IMU-C	IMU-C	Global Sampling Project	2024-01-22	Represa de India Muerta	Uruguay	33°55'12.1"S, 54°16'18.4"W	0.5	Epilimnion	Eutrophic	100	1	1	24.65	7.84	5.04525	10	-	-	-	-	-	-	-	-	-	-	-	-	-	-	-	-	-
286	LARO-2C	LARO-2C	Global Sampling Project	2024-01-16	Laguna de Rocha - Station 2	Uruguay	34°34'49.7"S, 54°16'34.6"W	0.5	Epilimnion	Eutrophic	123	0	0	23.01	2.16	2.8915	0.5	-	-	-	-	-	-	-	-	-	-	-	-	-	-	-	-	-
287	LACA-2C	LACA-2C	Global Sampling Project	2024-01-17	Laguna de Castillos - Station 2	Uruguay	34°20'52.9"S, 53°52'47.7"W	0.5	Epilimnion	Eutrophic	102	1	0.980392	24.22	96.7	1.30269	0.9	-	-	-	-	-	-	-	-	-	-	-	-	-	-	-	-	-
288	LABR-C	LABR-C	Global Sampling Project	2024-01-23	Laguna de Briozzo	Uruguay	34°17'40.9"S, 53°48'18.9"W	2	Epilimnion	Eutrophic	102	0	0	25.39	4.48	2.57833	3.5	-	-	-	-	-	-	-	-	-	-	-	-	-	-	-	-	-
289	LARO-1C	LARO-1C	Global Sampling Project	2024-01-16	Laguna de Rocha - Station 1	Uruguay	34°20'59.7"S, 53°56'20.5"W	0.5	Epilimnion	Eutrophic	105	0	0	22.53	2.87	1.456	1.5	-	-	-	-	-	-	-	-	-	-	-	-	-	-	-	-	-
290	LANE-C	LANE-C	Global Sampling Project	2024-01-23	Laguna Negra	Uruguay	34°00'30.3"S, 53°35'49.1"W	0.5	Epilimnion	Eutrophic	100	0	0	23.89	6.57	21.4475	0.7	-	-	-	-	-	-	-	-	-	-	-	-	-	-	-	-	-
291	RA7	RA7	Rimov Time Series	2019-04-01	Rimov	Czech Republic	48°51'00.0"N, 14°29'00.0"E	0.5	Epilimnion	Meso-Eutrophic	203	21	10.3448	7.232	12.34	2	43	-	-	-	-	-	-	-	-	-	-	-	-	-	-	-	-	-
292	R9-2	R9-2	Rimov Time Series	2019-04-23	Rimov	Czech Republic	48°51'00.0"N, 14°29'00.0"E	0.5	Epilimnion	Meso-Eutrophic	105	0	0	12.109	11.45	3.31	43	-	-	-	-	-	-	-	-	-	-	-	-	-	-	-	-	-
293	RM7	RM7	Rimov Time Series	2019-05-13	Rimov	Czech Republic	48°51'00.0"N, 14°29'00.0"E	0.5	Epilimnion	Meso-Eutrophic	202	3	1.48515	12.713	11.12	4.62	43	-	-	-	-	-	-	-	-	-	-	-	-	-	-	-	-	-
294	R49/50	R49/50	Rimov Time Series	2019-06-03	Rimov	Czech Republic	48°51'00.0"N, 14°29'00.0"E	0.5	Epilimnion	Meso-Eutrophic	141	0	0	21.27	10.87	1.46	43	-	-	-	-	-	-	-	-	-	-	-	-	-	-	-	-	-
295	R63	R63	Rimov Time Series	2019-06-24	Rimov	Czech Republic	48°51'00.0"N, 14°29'00.0"E	0.5	Epilimnion	Meso-Eutrophic	153	0	0	24.289	10.04	1.49	43	-	-	-	-	-	-	-	-	-	-	-	-	-	-	-	-	-
296	R77	R77	Rimov Time Series	2019-07-15	Rimov	Czech Republic	48°51'00.0"N, 14°29'00.0"E	0.5	Epilimnion	Meso-Eutrophic	133	0	0	21.842	11.41	3.07	43	-	-	-	-	-	-	-	-	-	-	-	-	-	-	-	-	-
297	R92	R92	Rimov Time Series	2019-08-05	Rimov	Czech Republic	48°51'00.0"N, 14°29'00.0"E	0.5	Epilimnion	Meso-Eutrophic	75	0	0	23.623	11.84	8.77	43	-	-	-	-	-	-	-	-	-	-	-	-	-	-	-	-	-
298	R105	R105	Rimov Time Series	2019-08-26	Rimov	Czech Republic	48°51'00.0"N, 14°29'00.0"E	0.5	Epilimnion	Meso-Eutrophic	150	0	0	23.345	11.98	4.64	43	-	-	-	-	-	-	-	-	-	-	-	-	-	-	-	-	-
299	R119	R119	Rimov Time Series	2019-09-16	Rimov	Czech Republic	48°51'00.0"N, 14°29'00.0"E	0.5	Epilimnion	Meso-Eutrophic	81	0	0	20.617	10.3	5.25	43	-	-	-	-	-	-	-	-	-	-	-	-	-	-	-	-	-
300	R133	R133	Rimov Time Series	2019-10-07	Rimov	Czech Republic	48°51'00.0"N, 14°29'00.0"E	0.5	Epilimnion	Meso-Eutrophic	140	0	0	15.091	7.09	1.74	43	-	-	-	-	-	-	-	-	-	-	-	-	-	-	-	-	-
301	R146	R146	Rimov Time Series	2019-10-28	Rimov	Czech Republic	48°51'00.0"N, 14°29'00.0"E	0.5	Epilimnion	Meso-Eutrophic	108	0	0	12.835	7.31	2.93	43	-	-	-	-	-	-	-	-	-	-	-	-	-	-	-	-	-
302	R160	R160	Rimov Time Series	2019-11-18	Rimov	Czech Republic	48°51'00.0"N, 14°29'00.0"E	0.5	Epilimnion	Meso-Eutrophic	97	0	0	9.089	6.16	1.75	43	-	-	-	-	-	-	-	-	-	-	-	-	-	-	-	-	-
303	R174	R174	Rimov Time Series	2019-12-09	Rimov	Czech Republic	48°51'00.0"N, 14°29'00.0"E	0.5	Epilimnion	Meso-Eutrophic	206	19	9.2233	6.43	5.8	0.83	43	-	-	-	-	-	-	-	-	-	-	-	-	-	-	-	-	-
304	RA10	RA10	Rimov Time Series	2019-04-01	Rimov	Czech Republic	48°51'00.0"N, 14°29'00.0"E	30	Hypolimnion	Meso-Eutrophic	250	39	15.6	4.051	10.7	1.15	43	-	-	-	-	-	-	-	-	-	-	-	-	-	-	-	-	-
305	R9H2	R9H2	Rimov Time Series	2019-04-23	Rimov	Czech Republic	48°51'00.0"N, 14°29'00.0"E	30	Hypolimnion	Meso-Eutrophic	105	15	14.2857	4.156	9.38	1.09	43	-	-	-	-	-	-	-	-	-	-	-	-	-	-	-	-	-
306	RM9	RM9	Rimov Time Series	2019-05-13	Rimov	Czech Republic	48°51'00.0"N, 14°29'00.0"E	30	Hypolimnion	Meso-Eutrophic	100	10	10	4.185	8.91	0.98	43	-	-	-	-	-	-	-	-	-	-	-	-	-	-	-	-	-
307	R51	R51	Rimov Time Series	2019-06-03	Rimov	Czech Republic	48°51'00.0"N, 14°29'00.0"E	30	Hypolimnion	Meso-Eutrophic	100	21	21	4.315	8.65	1.08	43	-	-	-	-	-	-	-	-	-	-	-	-	-	-	-	-	-
308	R65	R65	Rimov Time Series	2019-06-24	Rimov	Czech Republic	48°51'00.0"N, 14°29'00.0"E	30	Hypolimnion	Meso-Eutrophic	377	59	15.6499	4.331	5.88	1.15	43	-	-	-	-	-	-	-	-	-	-	-	-	-	-	-	-	-
309	R79	R79	Rimov Time Series	2019-07-15	Rimov	Czech Republic	48°51'00.0"N, 14°29'00.0"E	30	Hypolimnion	Meso-Eutrophic	66	3	4.54545	4.345	4.28	1.46	43	-	-	-	-	-	-	-	-	-	-	-	-	-	-	-	-	-
310	R93	R93	Rimov Time Series	2019-08-05	Rimov	Czech Republic	48°51'00.0"N, 14°29'00.0"E	30	Hypolimnion	Meso-Eutrophic	441	69	15.6463	4.416	2.31	1.07	43	-	-	-	-	-	-	-	-	-	-	-	-	-	-	-	-	-
311	R107	R107	Rimov Time Series	2019-08-26	Rimov	Czech Republic	48°51'00.0"N, 14°29'00.0"E	30	Hypolimnion	Meso-Eutrophic	93	11	11.828	4.439	1.67	1.06	43	-	-	-	-	-	-	-	-	-	-	-	-	-	-	-	-	-
312	R121	R121	Rimov Time Series	2019-09-16	Rimov	Czech Republic	48°51'00.0"N, 14°29'00.0"E	30	Hypolimnion	Meso-Eutrophic	402	14	3.48259	4.472	1.34	0.98	43	-	-	-	-	-	-	-	-	-	-	-	-	-	-	-	-	-
313	R135	R135	Rimov Time Series	2019-10-07	Rimov	Czech Republic	48°51'00.0"N, 14°29'00.0"E	30	Hypolimnion	Meso-Eutrophic	162	5	3.08642	4.518	0	1.01	43	-	-	-	-	-	-	-	-	-	-	-	-	-	-	-	-	-
314	R148	R148	Rimov Time Series	2019-10-28	Rimov	Czech Republic	48°51'00.0"N, 14°29'00.0"E	30	Hypolimnion	Meso-Eutrophic	100	0	0	4.548	0	0.95	43	-	-	-	-	-	-	-	-	-	-	-	-	-	-	-	-	-
315	R162	R162	Rimov Time Series	2019-11-18	Rimov	Czech Republic	48°51'00.0"N, 14°29'00.0"E	30	Hypolimnion	Meso-Eutrophic	280	4	1.42857	4.577	0	0.88	43	-	-	-	-	-	-	-	-	-	-	-	-	-	-	-	-	-
316	R176	R176	Rimov Time Series	2019-12-09	Rimov	Czech Republic	48°51'00.0"N, 14°29'00.0"E	30	Hypolimnion	Meso-Eutrophic	100	1	1	4.735	0.01	0.65	43	-	-	-	-	-	-	-	-	-	-	-	-	-	-	-	-	-
317	ZA5	ZA5	Zlutice Time Series	2019-04-01	Zlutice	Czech Republic	50°05'19.7"N, 13°06'03.4"E	5	Epilimnion	Meso-Eutrophic	179	2	1.11732	32.2	13.21	6	17	-	-	-	-	-	-	-	-	-	-	-	-	-	-	-	-	-
318	ZA17	ZA17	Zlutice Time Series	2019-04-23	Zlutice	Czech Republic	50°05'19.7"N, 13°06'03.4"E	5	Epilimnion	Meso-Eutrophic	178	16	8.98876	28.4	12.2	3.9	17	-	-	-	-	-	-	-	-	-	-	-	-	-	-	-	-	-
319	ZM5	ZM5	Zlutice Time Series	2019-05-13	Zlutice	Czech Republic	50°05'19.7"N, 13°06'03.4"E	5	Epilimnion	Meso-Eutrophic	100	1	1	15.1	10.09	1.08	17	-	-	-	-	-	-	-	-	-	-	-	-	-	-	-	-	-
320	Z41	Z41	Zlutice Time Series	2019-06-03	Zlutice	Czech Republic	50°05'19.7"N, 13°06'03.4"E	5	Epilimnion	Meso-Eutrophic	100	3	3	19.8	11.3	1.4	17	-	-	-	-	-	-	-	-	-	-	-	-	-	-	-	-	-
321	Z53	Z53	Zlutice Time Series	2019-06-24	Zlutice	Czech Republic	50°05'19.7"N, 13°06'03.4"E	5	Epilimnion	Meso-Eutrophic	100	0	0	16.3	10.25	1.11	17	-	-	-	-	-	-	-	-	-	-	-	-	-	-	-	-	-
322	Z65	Z65	Zlutice Time Series	2019-07-15	Zlutice	Czech Republic	50°05'19.7"N, 13°06'03.4"E	5	Epilimnion	Meso-Eutrophic	105	0	0	18	9.18	1.75	17	-	-	-	-	-	-	-	-	-	-	-	-	-	-	-	-	-
323	Z77	Z77	Zlutice Time Series	2019-08-05	Zlutice	Czech Republic	50°05'19.7"N, 13°06'03.4"E	5	Epilimnion	Meso-Eutrophic	105	0	0	19.8	10.62	1.01	17	-	-	-	-	-	-	-	-	-	-	-	-	-	-	-	-	-
324	Z89	Z89	Zlutice Time Series	2019-08-26	Zlutice	Czech Republic	50°05'19.7"N, 13°06'03.4"E	5	Epilimnion	Meso-Eutrophic	112	0	0	31.4	11.58	0.93	17	-	-	-	-	-	-	-	-	-	-	-	-	-	-	-	-	-
325	Z101	Z101	Zlutice Time Series	2019-09-16	Zlutice	Czech Republic	50°05'19.7"N, 13°06'03.4"E	5	Epilimnion	Meso-Eutrophic	91	0	0	35.5	10.57	2.42	17	-	-	-	-	-	-	-	-	-	-	-	-	-	-	-	-	-
326	Z113	Z113	Zlutice Time Series	2019-10-07	Zlutice	Czech Republic	50°05'19.7"N, 13°06'03.4"E	5	Epilimnion	Meso-Eutrophic	95	0	0	27.3	7.49	0.4	17	-	-	-	-	-	-	-	-	-	-	-	-	-	-	-	-	-
327	Z125	Z125	Zlutice Time Series	2019-10-28	Zlutice	Czech Republic	50°05'19.7"N, 13°06'03.4"E	5	Epilimnion	Meso-Eutrophic	100	0	0	39.1	6.9	0.83	17	-	-	-	-	-	-	-	-	-	-	-	-	-	-	-	-	-
328	Z137	Z137	Zlutice Time Series	2019-11-18	Zlutice	Czech Republic	50°05'19.7"N, 13°06'03.4"E	5	Epilimnion	Meso-Eutrophic	100	0	0	35.9	8.01	0.28	17	-	-	-	-	-	-	-	-	-	-	-	-	-	-	-	-	-
329	Z149	Z149	Zlutice Time Series	2019-12-09	Zlutice	Czech Republic	50°05'19.7"N, 13°06'03.4"E	5	Epilimnion	Meso-Eutrophic	104	0	0	27.5	9.21	0.11	17	-	-	-	-	-	-	-	-	-	-	-	-	-	-	-	-	-
330	ZA7	ZA7	Zlutice Time Series	2019-04-01	Zlutice	Czech Republic	50°05'19.7"N, 13°06'03.4"E	15	Hypolimnion	Meso-Eutrophic	144	0	0	5.295	11.51	2.94	17	-	-	-	-	-	-	-	-	-	-	-	-	-	-	-	-	-
331	ZA19	ZA19	Zlutice Time Series	2019-04-23	Zlutice	Czech Republic	50°05'19.7"N, 13°06'03.4"E	15	Hypolimnion	Meso-Eutrophic	109	15	13.7615	5.802	9.39	2.42	17	-	-	-	-	-	-	-	-	-	-	-	-	-	-	-	-	-
332	ZM7	ZM7	Zlutice Time Series	2019-05-13	Zlutice	Czech Republic	50°05'19.7"N, 13°06'03.4"E	15	Hypolimnion	Meso-Eutrophic	100	0	0	6.508	6.71	1.03	17	-	-	-	-	-	-	-	-	-	-	-	-	-	-	-	-	-
333	Z43	Z43	Zlutice Time Series	2019-06-03	Zlutice	Czech Republic	50°05'19.7"N, 13°06'03.4"E	15	Hypolimnion	Meso-Eutrophic	100	2	2	7.04	4.19	0.43	17	-	-	-	-	-	-	-	-	-	-	-	-	-	-	-	-	-
334	Z55	Z55	Zlutice Time Series	2019-06-24	Zlutice	Czech Republic	50°05'19.7"N, 13°06'03.4"E	15	Hypolimnion	Meso-Eutrophic	116	5	4.31034	7.692	1.46	0.71	17	-	-	-	-	-	-	-	-	-	-	-	-	-	-	-	-	-
335	Z67	Z67	Zlutice Time Series	2019-07-15	Zlutice	Czech Republic	50°05'19.7"N, 13°06'03.4"E	15	Hypolimnion	Meso-Eutrophic	90	6	6.66667	8.254	0	0.41	17	-	-	-	-	-	-	-	-	-	-	-	-	-	-	-	-	-
336	Z79	Z79	Zlutice Time Series	2019-08-05	Zlutice	Czech Republic	50°05'19.7"N, 13°06'03.4"E	15	Hypolimnion	Meso-Eutrophic	125	17	13.6	8.793	0.06	0.43	17	-	-	-	-	-	-	-	-	-	-	-	-	-	-	-	-	-
337	Z91	Z91	Zlutice Time Series	2019-08-26	Zlutice	Czech Republic	50°05'19.7"N, 13°06'03.4"E	15	Hypolimnion	Meso-Eutrophic	81	0	0	9.469	0	0.44	17	-	-	-	-	-	-	-	-	-	-	-	-	-	-	-	-	-
338	Z103	Z103	Zlutice Time Series	2019-09-16	Zlutice	Czech Republic	50°05'19.7"N, 13°06'03.4"E	15	Hypolimnion	Meso-Eutrophic	100	1	1	9.947	0	0.61	17	-	-	-	-	-	-	-	-	-	-	-	-	-	-	-	-	-
339	Z115	Z115	Zlutice Time Series	2019-10-07	Zlutice	Czech Republic	50°05'19.7"N, 13°06'03.4"E	15	Hypolimnion	Meso-Eutrophic	100	0	0	10.772	0.07	1.08	17	-	-	-	-	-	-	-	-	-	-	-	-	-	-	-	-	-
340	Z127	Z127	Zlutice Time Series	2019-10-28	Zlutice	Czech Republic	50°04'03.6"N, 13°55'56.8"E	15	Hypolimnion	Meso-Eutrophic	91	1	1.0989	11.881	0.22	1.57	17	-	-	-	-	-	-	-	-	-	-	-	-	-	-	-	-	-
341	Z139	Z139	Zlutice Time Series	2019-11-18	Zlutice	Czech Republic	50°04'03.6"N, 13°55'56.8"E	15	Hypolimnion	Meso-Eutrophic	90	1	1.11111	7.818	7.93	0.57	17	-	-	-	-	-	-	-	-	-	-	-	-	-	-	-	-	-
342	Z151	Z151	Zlutice Time Series	2019-12-09	Zlutice	Czech Republic	50°04'03.6"N, 13°55'56.8"E	15	Hypolimnion	Meso-Eutrophic	100	0	0	5.176	9.12	0.41	17	-	-	-	-	-	-	-	-	-	-	-	-	-	-	-	-	-
343	KA5	KA5	Klicava Time Series	2019-04-01	Klicava	Czech Republic	50°04'03.6"N, 13°55'56.8"E	5	Epilimnion	Oligotrophic	118	0	0	8.879	14.21	-0.13	34	-	-	-	-	-	-	-	-	-	-	-	-	-	-	-	-	-
344	KA17	KA17	Klicava Time Series	2019-04-23	Klicava	Czech Republic	50°04'03.6"N, 13°55'56.8"E	5	Epilimnion	Oligotrophic	65	0	0	13.965	12.31	-0.61	34	-	-	-	-	-	-	-	-	-	-	-	-	-	-	-	-	-
345	KM5	KM5	Klicava Time Series	2019-05-13	Klicava	Czech Republic	50°04'03.6"N, 13°55'56.8"E	5	Epilimnion	Oligotrophic	86	0	0	13.175	12.18	0.8	34	-	-	-	-	-	-	-	-	-	-	-	-	-	-	-	-	-
346	K41	K41	Klicava Time Series	2019-06-03	Klicava	Czech Republic	50°04'03.6"N, 13°55'56.8"E	5	Epilimnion	Oligotrophic	128	0	0	24.384	10.28	-0.64	34	-	-	-	-	-	-	-	-	-	-	-	-	-	-	-	-	-
347	K53	K53	Klicava Time Series	2019-06-24	Klicava	Czech Republic	50°04'03.6"N, 13°55'56.8"E	5	Epilimnion	Oligotrophic	75	0	0	25.727	10.49	-0.07	34	-	-	-	-	-	-	-	-	-	-	-	-	-	-	-	-	-
348	K65	K65	Klicava Time Series	2019-07-15	Klicava	Czech Republic	50°04'03.6"N, 13°55'56.8"E	5	Epilimnion	Oligotrophic	82	0	0	21.438	9.63	-0.2	34	-	-	-	-	-	-	-	-	-	-	-	-	-	-	-	-	-
349	K77	K77	Klicava Time Series	2019-08-05	Klicava	Czech Republic	50°04'03.6"N, 13°55'56.8"E	5	Epilimnion	Oligotrophic	118	0	0	23.027	9.8	-0.05	34	-	-	-	-	-	-	-	-	-	-	-	-	-	-	-	-	-
350	K89	K89	Klicava Time Series	2019-08-26	Klicava	Czech Republic	50°04'03.6"N, 13°55'56.8"E	5	Epilimnion	Oligotrophic	157	0	0	23.561	10.24	0.01	34	-	-	-	-	-	-	-	-	-	-	-	-	-	-	-	-	-
351	K101	K101	Klicava Time Series	2019-09-16	Klicava	Czech Republic	50°04'03.6"N, 13°55'56.8"E	5	Epilimnion	Oligotrophic	108	14	12.963	18.84	9.89	3.3	34	-	-	-	-	-	-	-	-	-	-	-	-	-	-	-	-	-
352	K113	K113	Klicava Time Series	2019-10-07	Klicava	Czech Republic	50°04'03.6"N, 13°55'56.8"E	5	Epilimnion	Oligotrophic	167	27	16.1677	14.526	9.81	3.37	34	-	-	-	-	-	-	-	-	-	-	-	-	-	-	-	-	-
353	K125	K125	Klicava Time Series	2019-10-28	Klicava	Czech Republic	50°04'03.6"N, 13°55'56.8"E	5	Epilimnion	Oligotrophic	72	17	23.6111	12.278	9.48	0.92	34	-	-	-	-	-	-	-	-	-	-	-	-	-	-	-	-	-
354	K137	K137	Klicava Time Series	2019-11-18	Klicava	Czech Republic	50°04'03.6"N, 13°55'56.8"E	5	Epilimnion	Oligotrophic	162	25	15.4321	8.769	8.74	1.28	34	-	-	-	-	-	-	-	-	-	-	-	-	-	-	-	-	-
355	K149	K149	Klicava Time Series	2019-12-09	Klicava	Czech Republic	50°04'03.6"N, 13°55'56.8"E	5	Epilimnion	Oligotrophic	100	39	39	6.14	7.93	0.02	34	-	-	-	-	-	-	-	-	-	-	-	-	-	-	-	-	-
356	KA7	KA7	Klicava Time Series	2019-04-01	Klicava	Czech Republic	50°04'03.6"N, 13°55'56.8"E	15	Hypolimnion	Oligotrophic	96	22	22.9167	3.697	1.6	-0.26	34	-	-	-	-	-	-	-	-	-	-	-	-	-	-	-	-	-
357	KA19	KA19	Klicava Time Series	2019-04-23	Klicava	Czech Republic	50°04'03.6"N, 13°55'56.8"E	15	Hypolimnion	Oligotrophic	163	32	19.6319	4.111	2.54	-0.17	34	-	-	-	-	-	-	-	-	-	-	-	-	-	-	-	-	-
358	KM7	KM7	Klicava Time Series	2019-05-13	Klicava	Czech Republic	50°04'03.6"N, 13°55'56.8"E	15	Hypolimnion	Oligotrophic	38	5	13.1579	4.223	0.51	-0.39	34	-	-	-	-	-	-	-	-	-	-	-	-	-	-	-	-	-
359	K43	K43	Klicava Time Series	2019-06-03	Klicava	Czech Republic	50°04'03.6"N, 13°55'56.8"E	15	Hypolimnion	Oligotrophic	70	0	0	4.349	-0.05	-0.39	34	-	-	-	-	-	-	-	-	-	-	-	-	-	-	-	-	-
360	K55	K55	Klicava Time Series	2019-06-24	Klicava	Czech Republic	50°04'03.6"N, 13°55'56.8"E	15	Hypolimnion	Oligotrophic	98	0	0	4.444	0	-0.23	34	-	-	-	-	-	-	-	-	-	-	-	-	-	-	-	-	-
361	K67	K67	Klicava Time Series	2019-07-15	Klicava	Czech Republic	50°04'03.6"N, 13°55'56.8"E	15	Hypolimnion	Oligotrophic	113	0	0	4.514	0	-0.29	34	-	-	-	-	-	-	-	-	-	-	-	-	-	-	-	-	-
362	K79	K79	Klicava Time Series	2019-08-05	Klicava	Czech Republic	50°04'03.6"N, 13°55'56.8"E	15	Hypolimnion	Oligotrophic	148	0	0	4.574	0	-0.3	34	-	-	-	-	-	-	-	-	-	-	-	-	-	-	-	-	-
363	K91	K91	Klicava Time Series	2019-08-26	Klicava	Czech Republic	50°04'03.6"N, 13°55'56.8"E	15	Hypolimnion	Oligotrophic	90	0	0	4.642	0	-0.29	34	-	-	-	-	-	-	-	-	-	-	-	-	-	-	-	-	-
364	K103	K103	Klicava Time Series	2019-09-16	Klicava	Czech Republic	50°04'03.6"N, 13°55'56.8"E	15	Hypolimnion	Oligotrophic	80	0	0	4.686	0	-0.28	34	-	-	-	-	-	-	-	-	-	-	-	-	-	-	-	-	-
365	K115	K115	Klicava Time Series	2019-10-07	Klicava	Czech Republic	50°04'03.6"N, 13°55'56.8"E	15	Hypolimnion	Oligotrophic	113	18	15.9292	4.718	0	-0.23	34	-	-	-	-	-	-	-	-	-	-	-	-	-	-	-	-	-
366	K127	K127	Klicava Time Series	2019-10-28	Klicava	Czech Republic	50°04'03.6"N, 13°55'56.8"E	15	Hypolimnion	Oligotrophic	76	22	28.9474	4.777	0	-0.21	34	-	-	-	-	-	-	-	-	-	-	-	-	-	-	-	-	-
367	K139	K139	Klicava Time Series	2019-11-18	Klicava	Czech Republic	50°04'03.6"N, 13°55'56.8"E	15	Hypolimnion	Oligotrophic	100	4	4	4.826	0	-0.11	34	-	-	-	-	-	-	-	-	-	-	-	-	-	-	-	-	-
368	K151	K151	Klicava Time Series	2019-12-09	Klicava	Czech Republic	50°04'03.6"N, 13°55'56.8"E	15	Hypolimnion	Oligotrophic	100	0	0	4.858	0	-0.25	34	-	-	-	-	-	-	-	-	-	-	-	-	-	-	-	-	-
369	Malawi-Station 1	MW2	Global Sampling Project	2023-11-13	Malawi	Malawi	9°59'26.6"S, 33°58'45.5"E	5	Epilimnion	Oligotrophic	222	1	0.45045	27.714	8.14	0.05	700	-	-	-	-	-	-	-	-	-	-	-	-	-	-	-	-	-
370	Malawi-Station 2	MW10	Global Sampling Project	2023-11-16	Malawi	Malawi	11°35'03.6"S, 34°20'53.2"E	5	Epilimnion	Oligotrophic	367	2	0.544959	28.38	8.97	0.1	700	-	-	-	-	-	-	-	-	-	-	-	-	-	-	-	-	-
371	Malawi-Station 3	MW18	Global Sampling Project	2023-11-20	Malawi	Malawi	12°52'21.4"S, 34°20'59.0"E	5	Epilimnion	Oligotrophic	219	1	0.456621	NA	NA	NA	700	-	-	-	-	-	-	-	-	-	-	-	-	-	-	-	-	-
372	Malawi-Station 4	MW26	Global Sampling Project	2023-11-23	Malawi	Malawi	13°55'54.9"S, 34°49'04.4"E	5	Epilimnion	Oligotrophic	260	0	0	27.7358	8.44	0.04	700	-	-	-	-	-	-	-	-	-	-	-	-	-	-	-	-	-
373	Malawi-Station 1	MW4	Global Sampling Project	2023-11-13	Malawi	Malawi	9°59'26.6"S, 33°58'45.5"E	40	Epilimnion	Oligotrophic	149	1	0.671141	27.714	8.08	0.05	700	-	-	-	-	-	-	-	-	-	-	-	-	-	-	-	-	-
374	Malawi-Station 2	MW13	Global Sampling Project	2023-11-16	Malawi	Malawi	11°35'03.6"S, 34°20'53.2"E	100	Hypolimnion	Oligotrophic	34	0	0	23.7434	5.18274	0.05	700	-	-	-	-	-	-	-	-	-	-	-	-	-	-	-	-	-
375	Malawi-Station 2	MW15	Global Sampling Project	2023-11-16	Malawi	Malawi	11°35'03.6"S, 34°20'53.2"E	200	Hypolimnion	Oligotrophic	383	0	0	23.27	0.9	0.05	700	-	-	-	-	-	-	-	-	-	-	-	-	-	-	-	-	-
376	Malawi-Station 3	MW20	Global Sampling Project	2023-11-20	Malawi	Malawi	12°52'21.4"S, 34°20'59.0"E	50	Epilimnion	Oligotrophic	85	0	0	NA	NA	NA	700	-	-	-	-	-	-	-	-	-	-	-	-	-	-	-	-	-
377	Malawi-Station 3	MW21	Global Sampling Project	2023-11-20	Malawi	Malawi	12°52'21.4"S, 34°20'59.0"E	100	Hypolimnion	Oligotrophic	29	0	0	NA	NA	NA	700	-	-	-	-	-	-	-	-	-	-	-	-	-	-	-	-	-
378	Malawi-Station 4	MW28	Global Sampling Project	2023-11-23	Malawi	Malawi	13°55'54.9"S, 34°49'04.4"E	50	Epilimnion	Oligotrophic	258	0	0	24.7069	8.1665	0.14	700	-	-	-	-	-	-	-	-	-	-	-	-	-	-	-	-	-
379	Malawi-Station 4	MW29	Global Sampling Project	2023-11-23	Malawi	Malawi	13°55'54.9"S, 34°49'04.4"E	100	Hypolimnion	Oligotrophic	179	0	0	24.1	6.02	0.24	700	-	-	-	-	-	-	-	-	-	-	-	-	-	-	-	-	-
380	NA	NA	NA	2015/07	Ikeda	Japan	31°13'54.9"N, 130°34'03.0"E	5	Epilimnion	Mesotrophic	123	1	0.813008	26.39	8.48	3.6	163	-	-	-	-	-	-	-	-	-	-	-	-	-	-	-	-	-
381	NA	NA	NA	2015/07	Ikeda	Japan	31°13'54.9"N, 130°34'03.0"E	100	Hypolimnion	Mesotrophic	61	0	0	11.03	6.05	0.3	163	-	-	-	-	-	-	-	-	-	-	-	-	-	-	-	-	-
382	NA	NA	NA	2015/10	Chuzenji	Japan	36°43'51.8"N, 139°28'16.6"E	5	Epilimnion	Oligotrophic	115	0	0	21.413	10.163	0.58	119.7	-	-	-	-	-	-	-	-	-	-	-	-	-	-	-	-	-
383	NA	NA	NA	2015/10	Chuzenji	Japan	36°43'51.8"N, 139°28'16.6"E	100	Hypolimnion	Oligotrophic	70	1	1.42857	4.313	11.383	0.36	119.7	-	-	-	-	-	-	-	-	-	-	-	-	-	-	-	-	-
384	E1	E1	Lake Biwa timeline	2017-01-18	Biwa	Japan	35°13'18.7"N, 136°01'39.0"E	5	Epilimnion	Mesotrophic	100	0	0	9.3404	10.8882	3.0429	180	-	-	-	-	-	-	-	-	-	-	-	-	-	-	-	-	-
385	E2	E2	Lake Biwa timeline	2017-02-21	Biwa	Japan	35°13'18.7"N, 136°01'39.0"E	5	Epilimnion	Mesotrophic	100	2	2	7.2595	8.46854	0.6732	180	-	-	-	-	-	-	-	-	-	-	-	-	-	-	-	-	-
386	E3	E3	Lake Biwa timeline	2017-03-13	Biwa	Japan	35°13'18.7"N, 136°01'39.0"E	5	Epilimnion	Mesotrophic	100	0	0	7.73	12.7786	1.5821	180	-	-	-	-	-	-	-	-	-	-	-	-	-	-	-	-	-
387	E4	E4	Lake Biwa timeline	2017-04-24	Biwa	Japan	35°13'18.7"N, 136°01'39.0"E	5	Epilimnion	Mesotrophic	100	0	0	11.3421	11.9986	2.2393	180	-	-	-	-	-	-	-	-	-	-	-	-	-	-	-	-	-
388	E5	E5	Lake Biwa timeline	2017-05-17	Biwa	Japan	35°13'18.7"N, 136°01'39.0"E	5	Epilimnion	Mesotrophic	100	0	0	17.7999	12.0402	3.2987	180	-	-	-	-	-	-	-	-	-	-	-	-	-	-	-	-	-
389	E6	E6	Lake Biwa timeline	2017-06-19	Biwa	Japan	35°13'18.7"N, 136°01'39.0"E	5	Epilimnion	Mesotrophic	100	0	0	20.1685	10.6215	5.9243	180	-	-	-	-	-	-	-	-	-	-	-	-	-	-	-	-	-
390	E7	E7	Lake Biwa timeline	2017-07-11	Biwa	Japan	35°13'18.7"N, 136°01'39.0"E	5	Epilimnion	Mesotrophic	128	0	0	23.5294	10.3349	1.8655	180	-	-	-	-	-	-	-	-	-	-	-	-	-	-	-	-	-
391	E8	E8	Lake Biwa timeline	2017-08-01	Biwa	Japan	35°13'18.7"N, 136°01'39.0"E	5	Epilimnion	Mesotrophic	184	6	3.26087	28.3908	8.3759	0.8194	180	-	-	-	-	-	-	-	-	-	-	-	-	-	-	-	-	-
392	E9	E9	Lake Biwa timeline	2017-09-13	Biwa	Japan	35°13'18.7"N, 136°01'39.0"E	5	Epilimnion	Mesotrophic	135	0	0	28.365	8.038	1.67	180	-	-	-	-	-	-	-	-	-	-	-	-	-	-	-	-	-
393	E10	E10	Lake Biwa timeline	2017-10-05	Biwa	Japan	35°13'18.7"N, 136°01'39.0"E	5	Epilimnion	Mesotrophic	156	0	0	21.9088	8.7328	1.7466	180	-	-	-	-	-	-	-	-	-	-	-	-	-	-	-	-	-
394	E11	E11	Lake Biwa timeline	2017-11-10	Biwa	Japan	35°13'18.7"N, 136°01'39.0"E	5	Epilimnion	Mesotrophic	129	0	0	15.714	9.283	1.38	180	-	-	-	-	-	-	-	-	-	-	-	-	-	-	-	-	-
395	E12	E12	Lake Biwa timeline	2017-12-04	Biwa	Japan	35°13'18.7"N, 136°01'39.0"E	5	Epilimnion	Mesotrophic	137	1	0.729927	12.822	10.151	2.28	180	-	-	-	-	-	-	-	-	-	-	-	-	-	-	-	-	-
396	H1	H1	Lake Biwa timeline	2017-01-18	Biwa	Japan	35°13'18.7"N, 136°01'39.0"E	60	Hypolimnion	Mesotrophic	100	0	0	9.3257	10.8093	4.0823	180	-	-	-	-	-	-	-	-	-	-	-	-	-	-	-	-	-
397	H2	H2	Lake Biwa timeline	2017-02-21	Biwa	Japan	35°13'18.7"N, 136°01'39.0"E	60	Hypolimnion	Mesotrophic	100	0	0	7.251	8.36009	1.0338	180	-	-	-	-	-	-	-	-	-	-	-	-	-	-	-	-	-
398	H3	H3	Lake Biwa timeline	2017-03-13	Biwa	Japan	35°13'18.7"N, 136°01'39.0"E	60	Hypolimnion	Mesotrophic	100	0	0	7.5391	12.5702	2.0393	180	-	-	-	-	-	-	-	-	-	-	-	-	-	-	-	-	-
399	H4	H4	Lake Biwa timeline	2017-04-24	Biwa	Japan	35°13'18.7"N, 136°01'39.0"E	60	Hypolimnion	Mesotrophic	100	1	1	7.9494	10.3525	0.9506	180	-	-	-	-	-	-	-	-	-	-	-	-	-	-	-	-	-
400	H5	H5	Lake Biwa timeline	2017-05-17	Biwa	Japan	35°13'18.7"N, 136°01'39.0"E	60	Hypolimnion	Mesotrophic	100	0	0	7.7694	9.23674	0.3969	180	-	-	-	-	-	-	-	-	-	-	-	-	-	-	-	-	-
401	H6	H6	Lake Biwa timeline	2017-06-19	Biwa	Japan	35°13'18.7"N, 136°01'39.0"E	60	Hypolimnion	Mesotrophic	100	0	0	7.8441	9.16172	0.4265	180	-	-	-	-	-	-	-	-	-	-	-	-	-	-	-	-	-
402	H7	H7	Lake Biwa timeline	2017-07-11	Biwa	Japan	35°13'18.7"N, 136°01'39.0"E	60	Hypolimnion	Mesotrophic	117	2	1.7094	7.8248	8.41703	0.146	180	-	-	-	-	-	-	-	-	-	-	-	-	-	-	-	-	-
403	H8	H8	Lake Biwa timeline	2017-08-01	Biwa	Japan	35°13'18.7"N, 136°01'39.0"E	60	Hypolimnion	Mesotrophic	102	2	1.96078	7.8292	7.60631	0.1356	180	-	-	-	-	-	-	-	-	-	-	-	-	-	-	-	-	-
404	H9	H9	Lake Biwa timeline	2017-09-13	Biwa	Japan	35°13'18.7"N, 136°01'39.0"E	60	Hypolimnion	Mesotrophic	100	0	0	7.921	7.493	0.3	180	-	-	-	-	-	-	-	-	-	-	-	-	-	-	-	-	-
405	H10	H10	Lake Biwa timeline	2017-10-05	Biwa	Japan	35°13'18.7"N, 136°01'39.0"E	60	Hypolimnion	Mesotrophic	100	0	0	7.9227	6.95134	0.0966	180	-	-	-	-	-	-	-	-	-	-	-	-	-	-	-	-	-
406	H11	H11	Lake Biwa timeline	2017-11-10	Biwa	Japan	35°13'18.7"N, 136°01'39.0"E	60	Hypolimnion	Mesotrophic	103	0	0	9.106	6.79	0.33	180	-	-	-	-	-	-	-	-	-	-	-	-	-	-	-	-	-
407	H12	H12	Lake Biwa timeline	2017-12-04	Biwa	Japan	35°13'18.7"N, 136°01'39.0"E	60	Hypolimnion	Mesotrophic	105	20	19.0476	8.841	5.946	0.4	180	-	-	-	-	-	-	-	-	-	-	-	-	-	-	-	-	-
