# Supplementary material for: Global freshwater distribution of Telonemia protists
Source: ISME J. 2024 Sep 20;18(1):wrae177. doi: 10.1093/ismejo/wrae177 (PMC11512789; doi:10.1093/ismejo/wrae177)
Supplement: Supplementary_Table_S2_wrae177 [file supplementary_table_s2_wrae177.xlsx]

## Sheet: Supplementary Table S2
Supplementary Table S2: Details of the 1027 metagenomic assemblies used in this work
#	serial number (important, see below)
Sample Code	Short form of the metagenome name
Lake or Dataset of Origin	Name of the lake or name of dataset
Country	Country of origin of metagenomic sample
SRR/ERR Run Accession	NCBI SRA or EBI ENA run accession identifier
Note	If there is a time series or a depth profile this is noted here. For such related metagenomes, samples are arranged in the table according to date or depth (whatever is appropriate)
Metagenome used for rRNA abundances	Yes/No
% Telonemia	% of Telonemia 18S rRNA sequences in dataset if available
#	Sample code	Lake or Dataset of Origin	Country	SRR/ERR Run Accession	Metagenome used for rRNA abundances	%Telonemia	%Cercozoa_1 Novel Clade 2	%Symbiodinium and Syndiniales Group
1	ANTA-KGeo-SRR17686853	Freshwater King George Island	Antarctica	SRR17686853	No
2	ANTA-KGeo-SRR17686854	Freshwater King George Island	Antarctica	SRR17686854	No
3	ANTA-KGeo-SRR17686855	Freshwater King George Island	Antarctica	SRR17686855	No
4	ANTA-KGeo-SRR17686856	Freshwater King George Island	Antarctica	SRR17686856	No
5	ANTA-KGeo-SRR17686857	Freshwater King George Island	Antarctica	SRR17686857	No
6	ANTA-KGeo-SRR17686858	Freshwater King George Island	Antarctica	SRR17686858	No
7	ANTA-KGeo-SRR17686868	Freshwater King George Island	Antarctica	SRR17686868	No
8	ANTA-KGeo-SRR17686876	Freshwater King George Island	Antarctica	SRR17686876	No
9	ANTA-KGeo-SRR17686879	Freshwater King George Island	Antarctica	SRR17686879	No
10	ANTA-KGeo-SRR17686889	Freshwater King George Island	Antarctica	SRR17686889	No
11	ANTA-KGeo-SRR17686890	Freshwater King George Island	Antarctica	SRR17686890	No
12	ANTA-KGeo-SRR17686891	Freshwater King George Island	Antarctica	SRR17686891	No
13	AUST-Adel-SRR22711021	Eutrophic South Australian surface waters	Australia	SRR22711021	No
14	AUST-Adel-SRR22711022	Eutrophic South Australian surface waters	Australia	SRR22711022	No
15	AUST-Adel-SRR22711023	Eutrophic South Australian surface waters	Australia	SRR22711023	No
16	AUST-Adel-SRR22711024	Eutrophic South Australian surface waters	Australia	SRR22711024	No
17	AUST-Adel-SRR22711025	Eutrophic South Australian surface waters	Australia	SRR22711025	No
18	AUST-Adel-SRR22711026	Eutrophic South Australian surface waters	Australia	SRR22711026	No
19	AUST-Adel-SRR22711027	Eutrophic South Australian surface waters	Australia	SRR22711027	No
20	AE-03may19	Lake Attersee	Austria	ERR3719149	Yes	1.24135	0	0.23872
21	AE-24oct19	Lake Attersee	Austria	ERR5863100	Yes	0.287229	2.93858	0.382972
22	AH-03may19	Lake Attersee	Austria	ERR3719150	Yes	9.31801	0.699475	0.324756
23	AH-24oct19	Lake Attersee	Austria	ERR5863101	Yes	4.31691	1.82834	0.203149
24	MoE-02may19	Lake Mondsee	Austria	ERR3719147	Yes	1.9926	0.51176	0.326655
25	MoE-23oct19	Lake Mondsee	Austria	ERR5863112	Yes	0.479846	2.14971	0.0575816
26	MoH-02may19	Lake Mondsee	Austria	ERR3719148	Yes	2.6738	0.947982	0.243072
27	MoH-23oct19	Lake Mondsee	Austria	ERR5863113	Yes	1.50955	3.04869	0.133195
28	TrE-03may19	Lake Traunsee	Austria	ERR3719151	Yes	0.0912353	0.3102	0.200718
29	TrE-25oct19	Lake Traunsee	Austria	ERR5863118	Yes	0.548127	4.81688	0.440163
30	TrH-03may19	Lake Traunsee	Austria	ERR3719152	Yes	3.73342	0.92564	0.215983
31	TrH-25oct19	Lake Traunsee	Austria	ERR5863119	Yes	2.77008	3.1856	0.34626
32	AMZT-SRR1786279	Amazon River Transect	Brazil	SRR1786279	Yes	0.606061	0.30303	0.606061
33	AMZT-SRR1786281	Amazon River Transect	Brazil	SRR1786281	Yes	0.194553	2.14008	0.972763
34	AMZT-SRR1786608	Amazon River Transect	Brazil	SRR1786608	Yes	0	2.11268	0
35	AMZT-SRR1786616	Amazon River Transect	Brazil	SRR1786616	Yes	0	0	0.547945
36	AMZT-SRR1787940	Amazon River Transect	Brazil	SRR1787940	Yes	0.319489	0	0.319489
37	AMZT-SRR1787943	Amazon River Transect	Brazil	SRR1787943	Yes	0	0	0.371747
38	AMZT-SRR1788318	Amazon River Transect	Brazil	SRR1788318	Yes	0	1.05541	1.05541
39	AMZT-SRR1790487	Amazon River Transect	Brazil	SRR1790487	Yes	0	0.21322	0.639659
40	AMZT-SRR1790489	Amazon River Transect	Brazil	SRR1790489	Yes	0.744417	0	0
41	AMZT-SRR1790644	Amazon River Transect	Brazil	SRR1790644	Yes	0.271887	0	0.380642
42	AMZT-SRR1790646	Amazon River Transect	Brazil	SRR1790646	Yes	0	0	0
43	AMZT-SRR1790647	Amazon River Transect	Brazil	SRR1790647	Yes	0.314465	0	0.314465
44	AMZT-SRR1790676	Amazon River Transect	Brazil	SRR1790676	Yes	0	0.183262	0.305437
45	AMZT-SRR1790678	Amazon River Transect	Brazil	SRR1790678	Yes	0.0711238	0.213371	0.995733
46	AMZT-SRR1790679	Amazon River Transect	Brazil	SRR1790679	Yes	0.420168	1.2605	1.68067
47	AMZT-SRR1790680	Amazon River Transect	Brazil	SRR1790680	Yes	0	0	0.4
48	AMZT-SRR1792674	Amazon River Transect	Brazil	SRR1792674	Yes	0	0.615385	0.923077
49	AMZT-SRR1792852	Amazon River Transect	Brazil	SRR1792852	Yes	0.538358	0	0.605653
50	AMZT-SRR1793861	Amazon River Transect	Brazil	SRR1793861	Yes	1.02041	0	0.255102
51	AMZT-SRR1793862	Amazon River Transect	Brazil	SRR1793862	Yes	0	0	1.14943
52	AMZT-SRR1796116	Amazon River Transect	Brazil	SRR1796116	Yes	0.204918	0	0.819672
53	AMZT-SRR1796118	Amazon River Transect	Brazil	SRR1796118	Yes	0.114877	0	0.459506
54	AMZT-SRR1796234	Amazon River Transect	Brazil	SRR1796234	Yes	0.326797	0	0.326797
55	AMZT-SRR1796236	Amazon River Transect	Brazil	SRR1796236	Yes	0.395683	0.0359712	1.07914
56	Baixio-ERR2338392	Lake Baixio	Brazil	ERR2338392	Yes	0.479616	0	1.79856
57	Manacapuru-ERR2346693	Lake Manacapuru	Brazil	ERR2346693	Yes	0.891266	0.118835	2.91147
58	Preto-ERR2345104	Lake Preto	Brazil	ERR2345104	Yes	0.277393	0	0.693481
59	BRZL-Pmpu-SRR12871559	Pampulha lake	Brazil	SRR12871559	No
60	BRZL-Pmpu-SRR13150676	Pampulha lake	Brazil	SRR13150676	No
61	BRZL-Pmpu-SRR13150677	Pampulha lake	Brazil	SRR13150677	No
62	BRZL-Pmpu-SRR13150678	Pampulha lake	Brazil	SRR13150678	No
63	BRZL-Pmpu-SRR13150679	Pampulha lake	Brazil	SRR13150679	No
64	BRZL-Pmpu-SRR13150680	Pampulha lake	Brazil	SRR13150680	No
65	BRZL-Pmpu-SRR13150681	Pampulha lake	Brazil	SRR13150681	No
66	BRZL-Tite-SRR19581706	Tiete River	Brazil	SRR19581706	No
67	BRZL-Tite-SRR19581707	Tiete River	Brazil	SRR19581707	No
68	BRZL-Tite-SRR19581708	Tiete River	Brazil	SRR19581708	No
69	BRZL-Tite-SRR19581709	Tiete River	Brazil	SRR19581709	No
70	BRZL-Tite-SRR19581710	Tiete River	Brazil	SRR19581710	No
71	BRZL-Tite-SRR19581711	Tiete River	Brazil	SRR19581711	No
72	BRZL-Tite-SRR19581712	Tiete River	Brazil	SRR19581712	No
73	BRZL-Tite-SRR19581713	Tiete River	Brazil	SRR19581713	No
74	BRZL-Tite-SRR19581714	Tiete River	Brazil	SRR19581714	No
75	BRZL-Tite-SRR19581715	Tiete River	Brazil	SRR19581715	No
76	BRZL-Tite-SRR19581716	Tiete River	Brazil	SRR19581716	No
77	BRZL-Tite-SRR19581717	Tiete River	Brazil	SRR19581717	No
78	Montoje-SRR5211163	Lake Montjoie	Canada	SRR5211163	Yes	2.17581	9.13838	2.00174
79	Montoje-SRR5818192	Lake Montjoie	Canada	SRR5818192	Yes	3.01303	3.78664	0.36645
80	Montoje-SRR5818193	Lake Montjoie	Canada	SRR5818193	Yes	7.7795	1.33952	0.927357
81	Montoje-SRR5818194	Lake Montjoie	Canada	SRR5818194	Yes	0.729927	0.243309	0.243309
82	Montoje-SRR5818197	Lake Montjoie	Canada	SRR5818197	Yes	0.237229	1.42337	4.82366
83	Montoje-SRR5818198	Lake Montjoie	Canada	SRR5818198	Yes	0.106045	0.68929	0.954401
84	Montoje-SRR5818199	Lake Montjoie	Canada	SRR5818199	Yes	19.6649	4.50961	7.36816
85	Montoje-SRR5818200	Lake Montjoie	Canada	SRR5818200	Yes	0.158995	0.802926	9.81795
86	Ontario-SRR3990180	Lake Ontario	Canada	SRR3990180	Yes	0.687708	0.0795484	0.79805
87	Powell-SRR6481037	Lake Powell	Canada	SRR6481037	Yes	0	0	0
88	Powell-SRR6481097	Lake Powell	Canada	SRR6481097	Yes	0	0	0
89	Powell-SRR6481098	Lake Powell	Canada	SRR6481098	Yes	6.25	0	0
90	Powell-SRR6481100	Lake Powell	Canada	SRR6481100	Yes	0	0	4.54545
91	LakePulse-ERR4869703	Lake Pulse Dataset	Canada	ERR4869703	No
92	LakePulse-ERR4869704	Lake Pulse Dataset	Canada	ERR4869704	No
93	LakePulse-ERR4869705	Lake Pulse Dataset	Canada	ERR4869705	No
94	LakePulse-ERR4869706	Lake Pulse Dataset	Canada	ERR4869706	No
95	LakePulse-ERR4869707	Lake Pulse Dataset	Canada	ERR4869707	No
96	LakePulse-ERR4869708	Lake Pulse Dataset	Canada	ERR4869708	No
97	LakePulse-ERR4869709	Lake Pulse Dataset	Canada	ERR4869709	No
98	LakePulse-ERR4869710	Lake Pulse Dataset	Canada	ERR4869710	No
99	LakePulse-ERR4869711	Lake Pulse Dataset	Canada	ERR4869711	No
100	LakePulse-ERR4869712	Lake Pulse Dataset	Canada	ERR4869712	No
101	LakePulse-ERR4869713	Lake Pulse Dataset	Canada	ERR4869713	No
102	LakePulse-ERR4869714	Lake Pulse Dataset	Canada	ERR4869714	No
103	LakePulse-ERR4869715	Lake Pulse Dataset	Canada	ERR4869715	No
104	LakePulse-ERR4869716	Lake Pulse Dataset	Canada	ERR4869716	No
105	LakePulse-ERR4869717	Lake Pulse Dataset	Canada	ERR4869717	No
106	LakePulse-ERR4869718	Lake Pulse Dataset	Canada	ERR4869718	No
107	LakePulse-ERR4869719	Lake Pulse Dataset	Canada	ERR4869719	No
108	LakePulse-ERR4869720	Lake Pulse Dataset	Canada	ERR4869720	No
109	LakePulse-ERR4869721	Lake Pulse Dataset	Canada	ERR4869721	No
110	LakePulse-ERR4869722	Lake Pulse Dataset	Canada	ERR4869722	No
111	LakePulse-ERR4869723	Lake Pulse Dataset	Canada	ERR4869723	No
112	LakePulse-ERR4869724	Lake Pulse Dataset	Canada	ERR4869724	No
113	LakePulse-ERR4869725	Lake Pulse Dataset	Canada	ERR4869725	No
114	LakePulse-ERR4869726	Lake Pulse Dataset	Canada	ERR4869726	No
115	LakePulse-ERR4869727	Lake Pulse Dataset	Canada	ERR4869727	No
116	LakePulse-ERR4869728	Lake Pulse Dataset	Canada	ERR4869728	No
117	LakePulse-ERR4869729	Lake Pulse Dataset	Canada	ERR4869729	No
118	LakePulse-ERR4869730	Lake Pulse Dataset	Canada	ERR4869730	No
119	LakePulse-ERR4869731	Lake Pulse Dataset	Canada	ERR4869731	No
120	LakePulse-ERR4869732	Lake Pulse Dataset	Canada	ERR4869732	No
121	LakePulse-ERR4869733	Lake Pulse Dataset	Canada	ERR4869733	No
122	LakePulse-ERR4869734	Lake Pulse Dataset	Canada	ERR4869734	No
123	LakePulse-ERR4869735	Lake Pulse Dataset	Canada	ERR4869735	No
124	LakePulse-ERR4869736	Lake Pulse Dataset	Canada	ERR4869736	No
125	LakePulse-ERR4869737	Lake Pulse Dataset	Canada	ERR4869737	No
126	LakePulse-ERR4869738	Lake Pulse Dataset	Canada	ERR4869738	No
127	LakePulse-ERR4869739	Lake Pulse Dataset	Canada	ERR4869739	No
128	LakePulse-ERR4869740	Lake Pulse Dataset	Canada	ERR4869740	No
129	LakePulse-ERR4869741	Lake Pulse Dataset	Canada	ERR4869741	No
130	LakePulse-ERR4869742	Lake Pulse Dataset	Canada	ERR4869742	No
131	LakePulse-ERR4869743	Lake Pulse Dataset	Canada	ERR4869743	No
132	LakePulse-ERR4869744	Lake Pulse Dataset	Canada	ERR4869744	No
133	LakePulse-ERR4869745	Lake Pulse Dataset	Canada	ERR4869745	No
134	LakePulse-ERR4869746	Lake Pulse Dataset	Canada	ERR4869746	No
135	LakePulse-ERR4869747	Lake Pulse Dataset	Canada	ERR4869747	No
136	LakePulse-ERR4869748	Lake Pulse Dataset	Canada	ERR4869748	No
137	LakePulse-ERR4869749	Lake Pulse Dataset	Canada	ERR4869749	No
138	LakePulse-ERR4869750	Lake Pulse Dataset	Canada	ERR4869750	No
139	LakePulse-ERR4869751	Lake Pulse Dataset	Canada	ERR4869751	No
140	LakePulse-ERR4869752	Lake Pulse Dataset	Canada	ERR4869752	No
141	LakePulse-ERR4869753	Lake Pulse Dataset	Canada	ERR4869753	No
142	LakePulse-ERR4869754	Lake Pulse Dataset	Canada	ERR4869754	No
143	LakePulse-ERR4869755	Lake Pulse Dataset	Canada	ERR4869755	No
144	LakePulse-ERR4869756	Lake Pulse Dataset	Canada	ERR4869756	No
145	LakePulse-ERR4869757	Lake Pulse Dataset	Canada	ERR4869757	No
146	LakePulse-ERR4869758	Lake Pulse Dataset	Canada	ERR4869758	No
147	LakePulse-ERR4869759	Lake Pulse Dataset	Canada	ERR4869759	No
148	LakePulse-ERR4869760	Lake Pulse Dataset	Canada	ERR4869760	No
149	LakePulse-ERR4869761	Lake Pulse Dataset	Canada	ERR4869761	No
150	LakePulse-ERR4869762	Lake Pulse Dataset	Canada	ERR4869762	No
151	LakePulse-ERR4869763	Lake Pulse Dataset	Canada	ERR4869763	No
152	LakePulse-ERR4869764	Lake Pulse Dataset	Canada	ERR4869764	No
153	LakePulse-ERR4869765	Lake Pulse Dataset	Canada	ERR4869765	No
154	LakePulse-ERR4869766	Lake Pulse Dataset	Canada	ERR4869766	No
155	LakePulse-ERR4869767	Lake Pulse Dataset	Canada	ERR4869767	No
156	LakePulse-ERR4869768	Lake Pulse Dataset	Canada	ERR4869768	No
157	LakePulse-ERR4869769	Lake Pulse Dataset	Canada	ERR4869769	No
158	LakePulse-ERR4869770	Lake Pulse Dataset	Canada	ERR4869770	No
159	LakePulse-ERR4869771	Lake Pulse Dataset	Canada	ERR4869771	No
160	LakePulse-ERR4869772	Lake Pulse Dataset	Canada	ERR4869772	No
161	LakePulse-ERR4869773	Lake Pulse Dataset	Canada	ERR4869773	No
162	LakePulse-ERR4869774	Lake Pulse Dataset	Canada	ERR4869774	No
163	LakePulse-ERR4869775	Lake Pulse Dataset	Canada	ERR4869775	No
164	LakePulse-ERR4869776	Lake Pulse Dataset	Canada	ERR4869776	No
165	LakePulse-ERR4869777	Lake Pulse Dataset	Canada	ERR4869777	No
166	LakePulse-ERR4869778	Lake Pulse Dataset	Canada	ERR4869778	No
167	LakePulse-ERR4869779	Lake Pulse Dataset	Canada	ERR4869779	No
168	LakePulse-ERR4869780	Lake Pulse Dataset	Canada	ERR4869780	No
169	LakePulse-ERR4869781	Lake Pulse Dataset	Canada	ERR4869781	No
170	LakePulse-ERR4869782	Lake Pulse Dataset	Canada	ERR4869782	No
171	LakePulse-ERR4869783	Lake Pulse Dataset	Canada	ERR4869783	No
172	LakePulse-ERR4869784	Lake Pulse Dataset	Canada	ERR4869784	No
173	LakePulse-ERR4869785	Lake Pulse Dataset	Canada	ERR4869785	No
174	LakePulse-ERR4869786	Lake Pulse Dataset	Canada	ERR4869786	No
175	LakePulse-ERR4869787	Lake Pulse Dataset	Canada	ERR4869787	No
176	LakePulse-ERR4869788	Lake Pulse Dataset	Canada	ERR4869788	No
177	LakePulse-ERR4869789	Lake Pulse Dataset	Canada	ERR4869789	No
178	LakePulse-ERR4869790	Lake Pulse Dataset	Canada	ERR4869790	No
179	LakePulse-ERR4869791	Lake Pulse Dataset	Canada	ERR4869791	No
180	LakePulse-ERR4869792	Lake Pulse Dataset	Canada	ERR4869792	No
181	LakePulse-ERR4869793	Lake Pulse Dataset	Canada	ERR4869793	No
182	LakePulse-ERR4869794	Lake Pulse Dataset	Canada	ERR4869794	No
183	LakePulse-ERR4869795	Lake Pulse Dataset	Canada	ERR4869795	No
184	LakePulse-ERR4869796	Lake Pulse Dataset	Canada	ERR4869796	No
185	LakePulse-ERR4869797	Lake Pulse Dataset	Canada	ERR4869797	No
186	LakePulse-ERR4869798	Lake Pulse Dataset	Canada	ERR4869798	No
187	LakePulse-ERR4869799	Lake Pulse Dataset	Canada	ERR4869799	No
188	LakePulse-ERR4869800	Lake Pulse Dataset	Canada	ERR4869800	No
189	LakePulse-ERR4869801	Lake Pulse Dataset	Canada	ERR4869801	No
190	LakePulse-ERR4869802	Lake Pulse Dataset	Canada	ERR4869802	No
191	LakePulse-ERR4869803	Lake Pulse Dataset	Canada	ERR4869803	No
192	LakePulse-ERR4869804	Lake Pulse Dataset	Canada	ERR4869804	No
193	LakePulse-ERR4869805	Lake Pulse Dataset	Canada	ERR4869805	No
194	LakePulse-ERR4869806	Lake Pulse Dataset	Canada	ERR4869806	No
195	LakePulse-ERR4869807	Lake Pulse Dataset	Canada	ERR4869807	No
196	LakePulse-ERR4869808	Lake Pulse Dataset	Canada	ERR4869808	No
197	LakePulse-ERR4869809	Lake Pulse Dataset	Canada	ERR4869809	No
198	LakePulse-ERR4869810	Lake Pulse Dataset	Canada	ERR4869810	No
199	LakePulse-ERR4869811	Lake Pulse Dataset	Canada	ERR4869811	No
200	LakePulse-ERR4869812	Lake Pulse Dataset	Canada	ERR4869812	No
201	LakePulse-ERR4869813	Lake Pulse Dataset	Canada	ERR4869813	No
202	LakePulse-ERR4869814	Lake Pulse Dataset	Canada	ERR4869814	No
203	LakePulse-ERR4869815	Lake Pulse Dataset	Canada	ERR4869815	No
204	LakePulse-ERR4869816	Lake Pulse Dataset	Canada	ERR4869816	No
205	LakePulse-ERR4869817	Lake Pulse Dataset	Canada	ERR4869817	No
206	LakePulse-ERR4869818	Lake Pulse Dataset	Canada	ERR4869818	No
207	LakePulse-ERR4869819	Lake Pulse Dataset	Canada	ERR4869819	No
208	LakePulse-ERR4869820	Lake Pulse Dataset	Canada	ERR4869820	No
209	LakePulse-ERR4869821	Lake Pulse Dataset	Canada	ERR4869821	No
210	LakePulse-ERR4869822	Lake Pulse Dataset	Canada	ERR4869822	No
211	LakePulse-ERR4869823	Lake Pulse Dataset	Canada	ERR4869823	No
212	LakePulse-ERR4869824	Lake Pulse Dataset	Canada	ERR4869824	No
213	LakePulse-ERR4869825	Lake Pulse Dataset	Canada	ERR4869825	No
214	LakePulse-ERR4869826	Lake Pulse Dataset	Canada	ERR4869826	No
215	LakePulse-ERR4869827	Lake Pulse Dataset	Canada	ERR4869827	No
216	LakePulse-ERR4869828	Lake Pulse Dataset	Canada	ERR4869828	No
217	LakePulse-ERR4869829	Lake Pulse Dataset	Canada	ERR4869829	No
218	LakePulse-ERR4869830	Lake Pulse Dataset	Canada	ERR4869830	No
219	LakePulse-ERR4869831	Lake Pulse Dataset	Canada	ERR4869831	No
220	LakePulse-ERR4869832	Lake Pulse Dataset	Canada	ERR4869832	No
221	LakePulse-ERR4869833	Lake Pulse Dataset	Canada	ERR4869833	No
222	LakePulse-ERR4869834	Lake Pulse Dataset	Canada	ERR4869834	No
223	LakePulse-ERR4869835	Lake Pulse Dataset	Canada	ERR4869835	No
224	LakePulse-ERR4869836	Lake Pulse Dataset	Canada	ERR4869836	No
225	LakePulse-ERR4869837	Lake Pulse Dataset	Canada	ERR4869837	No
226	LakePulse-ERR4869838	Lake Pulse Dataset	Canada	ERR4869838	No
227	LakePulse-ERR4869839	Lake Pulse Dataset	Canada	ERR4869839	No
228	LakePulse-ERR4869840	Lake Pulse Dataset	Canada	ERR4869840	No
229	LakePulse-ERR4869841	Lake Pulse Dataset	Canada	ERR4869841	No
230	LakePulse-ERR4869842	Lake Pulse Dataset	Canada	ERR4869842	No
231	LakePulse-ERR4869843	Lake Pulse Dataset	Canada	ERR4869843	No
232	LakePulse-ERR4869844	Lake Pulse Dataset	Canada	ERR4869844	No
233	LakePulse-ERR4869845	Lake Pulse Dataset	Canada	ERR4869845	No
234	LakePulse-ERR4869846	Lake Pulse Dataset	Canada	ERR4869846	No
235	LakePulse-ERR4869847	Lake Pulse Dataset	Canada	ERR4869847	No
236	LakePulse-ERR4869848	Lake Pulse Dataset	Canada	ERR4869848	No
237	LakePulse-ERR5954369	Lake Pulse Dataset	Canada	ERR5954369	No
238	LakePulse-ERR5954370	Lake Pulse Dataset	Canada	ERR5954370	No
239	LakePulse-ERR5954371	Lake Pulse Dataset	Canada	ERR5954371	No
240	LakePulse-ERR5954372	Lake Pulse Dataset	Canada	ERR5954372	No
241	LakePulse-ERR5954373	Lake Pulse Dataset	Canada	ERR5954373	No
242	LakePulse-ERR5954374	Lake Pulse Dataset	Canada	ERR5954374	No
243	LakePulse-ERR5954375	Lake Pulse Dataset	Canada	ERR5954375	No
244	LakePulse-ERR5954376	Lake Pulse Dataset	Canada	ERR5954376	No
245	LakePulse-ERR5954377	Lake Pulse Dataset	Canada	ERR5954377	No
246	LakePulse-ERR5954378	Lake Pulse Dataset	Canada	ERR5954378	No
247	LakePulse-ERR5954379	Lake Pulse Dataset	Canada	ERR5954379	No
248	LakePulse-ERR5954380	Lake Pulse Dataset	Canada	ERR5954380	No
249	LakePulse-ERR5954381	Lake Pulse Dataset	Canada	ERR5954381	No
250	LakePulse-ERR5954382	Lake Pulse Dataset	Canada	ERR5954382	No
251	LakePulse-ERR5954383	Lake Pulse Dataset	Canada	ERR5954383	No
252	LakePulse-ERR5954384	Lake Pulse Dataset	Canada	ERR5954384	No
253	LakePulse-ERR5954385	Lake Pulse Dataset	Canada	ERR5954385	No
254	LakePulse-ERR5954386	Lake Pulse Dataset	Canada	ERR5954386	No
255	LakePulse-ERR5954387	Lake Pulse Dataset	Canada	ERR5954387	No
256	LakePulse-ERR5954388	Lake Pulse Dataset	Canada	ERR5954388	No
257	LakePulse-ERR5954389	Lake Pulse Dataset	Canada	ERR5954389	No
258	LakePulse-ERR5954390	Lake Pulse Dataset	Canada	ERR5954390	No
259	LakePulse-ERR5954391	Lake Pulse Dataset	Canada	ERR5954391	No
260	LakePulse-ERR5954392	Lake Pulse Dataset	Canada	ERR5954392	No
261	LakePulse-ERR5954393	Lake Pulse Dataset	Canada	ERR5954393	No
262	LakePulse-ERR5954394	Lake Pulse Dataset	Canada	ERR5954394	No
263	LakePulse-ERR5954395	Lake Pulse Dataset	Canada	ERR5954395	No
264	LakePulse-ERR5954396	Lake Pulse Dataset	Canada	ERR5954396	No
265	LakePulse-ERR5954397	Lake Pulse Dataset	Canada	ERR5954397	No
266	LakePulse-ERR5954398	Lake Pulse Dataset	Canada	ERR5954398	No
267	LakePulse-ERR5954399	Lake Pulse Dataset	Canada	ERR5954399	No
268	LakePulse-ERR5954400	Lake Pulse Dataset	Canada	ERR5954400	No
269	LakePulse-ERR5954401	Lake Pulse Dataset	Canada	ERR5954401	No
270	LakePulse-ERR5954402	Lake Pulse Dataset	Canada	ERR5954402	No
271	LakePulse-ERR5954403	Lake Pulse Dataset	Canada	ERR5954403	No
272	LakePulse-ERR5954404	Lake Pulse Dataset	Canada	ERR5954404	No
273	LakePulse-ERR5954405	Lake Pulse Dataset	Canada	ERR5954405	No
274	LakePulse-ERR5954406	Lake Pulse Dataset	Canada	ERR5954406	No
275	LakePulse-ERR5954407	Lake Pulse Dataset	Canada	ERR5954407	No
276	LakePulse-ERR5954408	Lake Pulse Dataset	Canada	ERR5954408	No
277	LakePulse-ERR5954409	Lake Pulse Dataset	Canada	ERR5954409	No
278	LakePulse-ERR5954410	Lake Pulse Dataset	Canada	ERR5954410	No
279	LakePulse-ERR5954411	Lake Pulse Dataset	Canada	ERR5954411	No
280	LakePulse-ERR5954412	Lake Pulse Dataset	Canada	ERR5954412	No
281	LakePulse-ERR5954413	Lake Pulse Dataset	Canada	ERR5954413	No
282	LakePulse-ERR5954415	Lake Pulse Dataset	Canada	ERR5954415	No
283	LakePulse-ERR5954416	Lake Pulse Dataset	Canada	ERR5954416	No
284	LakePulse-ERR5954417	Lake Pulse Dataset	Canada	ERR5954417	No
285	LakePulse-ERR5954418	Lake Pulse Dataset	Canada	ERR5954418	No
286	LakePulse-ERR5954419	Lake Pulse Dataset	Canada	ERR5954419	No
287	LakePulse-ERR5954420	Lake Pulse Dataset	Canada	ERR5954420	No
288	LakePulse-ERR5954421	Lake Pulse Dataset	Canada	ERR5954421	No
289	LakePulse-ERR5954422	Lake Pulse Dataset	Canada	ERR5954422	No
290	LakePulse-ERR5954423	Lake Pulse Dataset	Canada	ERR5954423	No
291	LakePulse-ERR5954424	Lake Pulse Dataset	Canada	ERR5954424	No
292	LakePulse-ERR5954425	Lake Pulse Dataset	Canada	ERR5954425	No
293	LakePulse-ERR5954426	Lake Pulse Dataset	Canada	ERR5954426	No
294	LakePulse-ERR5954427	Lake Pulse Dataset	Canada	ERR5954427	No
295	LakePulse-ERR5954428	Lake Pulse Dataset	Canada	ERR5954428	No
296	LakePulse-ERR5954429	Lake Pulse Dataset	Canada	ERR5954429	No
297	LakePulse-ERR5954430	Lake Pulse Dataset	Canada	ERR5954430	No
298	LakePulse-ERR5954431	Lake Pulse Dataset	Canada	ERR5954431	No
299	LakePulse-ERR5954432	Lake Pulse Dataset	Canada	ERR5954432	No
300	LakePulse-ERR5954433	Lake Pulse Dataset	Canada	ERR5954433	No
301	LakePulse-ERR5954434	Lake Pulse Dataset	Canada	ERR5954434	No
302	LakePulse-ERR5954435	Lake Pulse Dataset	Canada	ERR5954435	No
303	LakePulse-ERR5954436	Lake Pulse Dataset	Canada	ERR5954436	No
304	LakePulse-ERR5954437	Lake Pulse Dataset	Canada	ERR5954437	No
305	LakePulse-ERR5954438	Lake Pulse Dataset	Canada	ERR5954438	No
306	LakePulse-ERR5954439	Lake Pulse Dataset	Canada	ERR5954439	No
307	LakePulse-ERR5954440	Lake Pulse Dataset	Canada	ERR5954440	No
308	LakePulse-ERR5954441	Lake Pulse Dataset	Canada	ERR5954441	No
309	LakePulse-ERR5954442	Lake Pulse Dataset	Canada	ERR5954442	No
310	LakePulse-ERR5954443	Lake Pulse Dataset	Canada	ERR5954443	No
311	LakePulse-ERR5954444	Lake Pulse Dataset	Canada	ERR5954444	No
312	LakePulse-ERR5954445	Lake Pulse Dataset	Canada	ERR5954445	No
313	LakePulse-ERR5954446	Lake Pulse Dataset	Canada	ERR5954446	No
314	LakePulse-ERR5954447	Lake Pulse Dataset	Canada	ERR5954447	No
315	LakePulse-ERR5954448	Lake Pulse Dataset	Canada	ERR5954448	No
316	LakePulse-ERR5954449	Lake Pulse Dataset	Canada	ERR5954449	No
317	LakePulse-ERR5954450	Lake Pulse Dataset	Canada	ERR5954450	No
318	LakePulse-ERR5954451	Lake Pulse Dataset	Canada	ERR5954451	No
319	LakePulse-ERR5954452	Lake Pulse Dataset	Canada	ERR5954452	No
320	LakePulse-ERR5954453	Lake Pulse Dataset	Canada	ERR5954453	No
321	LakePulse-ERR5954454	Lake Pulse Dataset	Canada	ERR5954454	No
322	LakePulse-ERR5954455	Lake Pulse Dataset	Canada	ERR5954455	No
323	LakePulse-ERR5954456	Lake Pulse Dataset	Canada	ERR5954456	No
324	LakePulse-ERR5954457	Lake Pulse Dataset	Canada	ERR5954457	No
325	LakePulse-ERR5954458	Lake Pulse Dataset	Canada	ERR5954458	No
326	LakePulse-ERR5954459	Lake Pulse Dataset	Canada	ERR5954459	No
327	LakePulse-ERR5954460	Lake Pulse Dataset	Canada	ERR5954460	No
328	LakePulse-ERR5954461	Lake Pulse Dataset	Canada	ERR5954461	No
329	LakePulse-ERR5954462	Lake Pulse Dataset	Canada	ERR5954462	No
330	LakePulse-ERR5954463	Lake Pulse Dataset	Canada	ERR5954463	No
331	LakePulse-ERR5954464	Lake Pulse Dataset	Canada	ERR5954464	No
332	LakePulse-ERR5954465	Lake Pulse Dataset	Canada	ERR5954465	No
333	LakePulse-ERR5954466	Lake Pulse Dataset	Canada	ERR5954466	No
334	LakePulse-ERR5954467	Lake Pulse Dataset	Canada	ERR5954467	No
335	LakePulse-ERR5954468	Lake Pulse Dataset	Canada	ERR5954468	No
336	LakePulse-ERR5954469	Lake Pulse Dataset	Canada	ERR5954469	No
337	LakePulse-ERR5954470	Lake Pulse Dataset	Canada	ERR5954470	No
338	LakePulse-ERR5954471	Lake Pulse Dataset	Canada	ERR5954471	No
339	LakePulse-ERR5954472	Lake Pulse Dataset	Canada	ERR5954472	No
340	LakePulse-ERR5954473	Lake Pulse Dataset	Canada	ERR5954473	No
341	LakePulse-ERR5954474	Lake Pulse Dataset	Canada	ERR5954474	No
342	LakePulse-ERR5954475	Lake Pulse Dataset	Canada	ERR5954475	No
343	LakePulse-ERR5954476	Lake Pulse Dataset	Canada	ERR5954476	No
344	LakePulse-ERR5954477	Lake Pulse Dataset	Canada	ERR5954477	No
345	LakePulse-ERR5954478	Lake Pulse Dataset	Canada	ERR5954478	No
346	LakePulse-ERR5954479	Lake Pulse Dataset	Canada	ERR5954479	No
347	LakePulse-ERR5954480	Lake Pulse Dataset	Canada	ERR5954480	No
348	LakePulse-ERR5954481	Lake Pulse Dataset	Canada	ERR5954481	No
349	LakePulse-ERR5954482	Lake Pulse Dataset	Canada	ERR5954482	No
350	LakePulse-ERR5954483	Lake Pulse Dataset	Canada	ERR5954483	No
351	LakePulse-ERR5954484	Lake Pulse Dataset	Canada	ERR5954484	No
352	LakePulse-ERR5954485	Lake Pulse Dataset	Canada	ERR5954485	No
353	LakePulse-ERR5954486	Lake Pulse Dataset	Canada	ERR5954486	No
354	LakePulse-ERR5954487	Lake Pulse Dataset	Canada	ERR5954487	No
355	LakePulse-ERR5954488	Lake Pulse Dataset	Canada	ERR5954488	No
356	LakePulse-ERR5954489	Lake Pulse Dataset	Canada	ERR5954489	No
357	LakePulse-ERR5954490	Lake Pulse Dataset	Canada	ERR5954490	No
358	SimonC-SRR5818191	Lake Simoncouche	Canada	SRR5818191	Yes	0.0413052	0.0413052	0.206526
359	SimonC-SRR5818195	Lake Simoncouche	Canada	SRR5818195	Yes	0.101112	3.84226	0.505561
360	SimonC-SRR5818196	Lake Simoncouche	Canada	SRR5818196	Yes	0.354453	4.82942	0.0443066
361	SimonC-SRR5818243	Lake Simoncouche	Canada	SRR5818243	Yes	1.46855	3.35273	0.55417
362	SimonC-SRR5818245	Lake Simoncouche	Canada	SRR5818245	Yes	0.129786	3.17975	1.68722
363	SimonC-SRR5818246	Lake Simoncouche	Canada	SRR5818246	Yes	1.6698	2.96331	0.493885
364	SimonC-SRR5818247	Lake Simoncouche	Canada	SRR5818247	Yes	0.437416	0.336474	0.235532
365	SimonC-SRR5818249	Lake Simoncouche	Canada	SRR5818249	Yes	1.55668	1.45516	0.439932
366	Dianchi-SRR9302965	Lake Dianchi	China	SRR9302965	No
367	Dianchi-SRR9302966	Lake Dianchi	China	SRR9302966	No
368	Erhai-SRR9302961	Lake Erhai	China	SRR9302961	No
369	Erhai-SRR9302962	Lake Erhai	China	SRR9302962	No
370	Fuxian-SRR9302959	Lake Fuxian	China	SRR9302959	No
371	Fuxian-SRR9302960	Lake Fuxian	China	SRR9302960	No
372	Lugu-SRR9302957	Lake Lugu	China	SRR9302957	No
373	Lugu-SRR9302958	Lake Lugu	China	SRR9302958	No
374	Taihu-SRR1972501	Lake Taihu	China	SRR1972501	No
375	Taihu-SRR1994395	Lake Taihu	China	SRR1994395	No
376	Xingyun-SRR9302963	Lake Xingyun	China	SRR9302963	No
377	Xingyun-SRR9302964	Lake Xingyun	China	SRR9302964	No
378	KE-20nov19	Klicava Reservoir	Czech Republic	ERR12084951	Yes	7.76555	0.68432	0.461172
379	KH-20nov19	Klicava Reservoir	Czech Republic	ERR12084952	Yes	1.51515	0.378788	0.568182
380	ME-08apr19	Lake Medard	Czech Republic	ERR3719153	Yes	6.52174	1.96577	3.05273
381	ME-09jul19	Lake Medard	Czech Republic	ERR3719159	Yes	1.73022	0	0.393604
382	ME-21oct19	Lake Medard	Czech Republic	ERR5863108	Yes	2.83218	2.72062	0.192117
383	MH-08apr19	Lake Medard	Czech Republic	ERR3719154	Yes	17.8839	14.3727	0.514981
384	MH-09jul19	Lake Medard	Czech Republic	ERR3719160	Yes	1.77618	0	0.0821355
385	MH-21oct19	Lake Medard	Czech Republic	ERR5863109	Yes	9.09668	1.8295	0.165163
386	MiE-14oct19	Lake Milada	Czech Republic	ERR5863110	Yes	1.41109	3.92732	0.380869
387	MiE-16apr19	Lake Milada	Czech Republic	ERR3719155	Yes	1.24695	0.00937559	0.253141
388	MiE-22jul19	Lake Milada	Czech Republic	ERR3719161,ERR3719162	Yes	0	0	0
389	MiH-14oct19	Lake Milada	Czech Republic	ERR5863111	Yes	0.0754148	0.452489	0.377074
390	MiH-16apr19	Lake Milada	Czech Republic	ERR3719156	Yes	0.660859	0	0.292881
391	MiH-22jul19	Lake Milada	Czech Republic	ERR3719165	Yes	0.35313	0.160514	0.224719
392	MsE-01oct19	Lake Most	Czech Republic	ERR5863114	Yes	1.02597	3.24293	0.394605
393	MsE-30apr19	Lake Most	Czech Republic	ERR3719157	Yes	0.226074	0.0322963	0.247605
394	MsE-30jul19	Lake Most	Czech Republic	ERR3719163	Yes	0.402699	0.0108838	0.653026
395	MsH-01oct19	Lake Most	Czech Republic	ERR5863115	Yes	1.09959	3.9834	0.0829876
396	MsH-30apr19	Lake Most	Czech Republic	ERR3719158	Yes	1.93682	0.0317511	0.127004
397	MsH-30jul19	Lake Most	Czech Republic	ERR3719164	Yes	0.869856	1.3717	0.133824
398	TE-08apr19	Lake Thun	Czech Republic	ERR3719139	Yes	1.42986	0.0602047	0.301023
399	TE-11nov19	Lake Thun	Czech Republic	ERR5863116	Yes	1.27852	3.78702	0.550251
400	TH-08apr19	Lake Thun	Czech Republic	ERR3719140	Yes	4.00341	1.78876	0.681431
401	TH-11nov19	Lake Thun	Czech Republic	ERR5863117	Yes	1.32353	0.588235	0.882353
402	ZLE-19nov19	Zlutice Reservoir	Czech Republic	ERR12084967	Yes	0.333175	7.21085	0.594955
403	ZLH-19nov19	Zlutice Reservoir	Czech Republic	ERR12084968	Yes	0.627878	9.12516	0.56509
404	Lovoj-ERR4194438	Lake Lovojärvi	Finland	ERR4194438	Yes	0.200803	0	3.61446
405	Lovoj-ERR4194639	Lake Lovojärvi	Finland	ERR4194639	Yes	0.141787	0.121531	5.10431
406	Lovoj-ERR4194640	Lake Lovojärvi	Finland	ERR4194640	Yes	0.229885	0.229885	8.27586
407	Lovoj-ERR4194641	Lake Lovojärvi	Finland	ERR4194641	Yes	0	0	9.8789
408	Lovoj-ERR4194642	Lake Lovojärvi	Finland	ERR4194642	Yes	0.163845	0.054615	2.94921
409	Lovoj-ERR4194647	Lake Lovojärvi	Finland	ERR4194647	Yes	0.163577	0.109051	7.14286
410	Lovoj-ERR4195057	Lake Lovojärvi	Finland	ERR4195057	Yes	0.0951022	0	5.99144
411	ValKot-ERR4194718	Lake Valkea Kotinen	Finland	ERR4194718	Yes	0.233645	0	8.33333
412	ValKot-ERR4194719	Lake Valkea Kotinen	Finland	ERR4194719	Yes	0.523256	0	1.33721
413	ValKot-ERR4195071	Lake Valkea Kotinen	Finland	ERR4195071	Yes	0	0	0.906344
414	ValKot-ERR4195217	Lake Valkea Kotinen	Finland	ERR4195217	Yes	0	0	0.870827
415	YliRaja-ERR4194720	Lake Ylinen Rajajärvi	Finland	ERR4194720	Yes	0.243506	0	0.270563
416	YliRaja-ERR4195067	Lake Ylinen Rajajärvi	Finland	ERR4195067	Yes	0	0	2.11268
417	YliRaja-ERR4195070	Lake Ylinen Rajajärvi	Finland	ERR4195070	Yes	0.0232558	0	0.255814
418	YliRaja-ERR4195072	Lake Ylinen Rajajärvi	Finland	ERR4195072	Yes	0	0	0.94162
419	MaE-04nov19	Lake Maggiore	Italy	ERR5863106	Yes	0.203149	3.80904	1.11732
420	MaE-09apr19	Lake Maggiore	Italy	ERR3719143	Yes	0.16055	0.0458716	0.114679
421	MaH-04nov19	Lake Maggiore	Italy	ERR5863107	Yes	4.5961	0.835655	0.278552
422	MaH-09apr19	Lake Maggiore	Italy	ERR3719144	Yes	2.50597	0.596659	0.238663
423	LBG-augE-5m-2016	Lake Biwa	Japan	DRR125122	Yes	0	0	0
424	LBG-decH-65m-2016	Lake Biwa	Japan	DRR125127	Yes	3.9604	4.9505	0
425	LBG-julE-5m-2016	Lake Biwa	Japan	DRR125121	Yes	0	1.40187	0
426	LBG-novH-65m-2016	Lake Biwa	Japan	DRR125126	Yes	0.917431	0.917431	0
427	LBG-octH-65m-2016	Lake Biwa	Japan	DRR125125	Yes	1.23457	0	3.7037
428	LBG-sepE-5m-2016	Lake Biwa	Japan	DRR125123	Yes	0	1.91874	9.81941
429	LBG-sepH-65m-2016	Lake Biwa	Japan	DRR125124	Yes	0.806452	9.67742	0
430	Ikeda-200m	Lake Ikeda	Japan	ERR5863126	Yes	0	0	0
431	Ikeda-100m	Lake Ikeda	Japan	ERR5863124	Yes	1.06383	6.38298	1.06383
432	Ikeda-150m	Lake Ikeda	Japan	ERR5863125	Yes	1.33333	12.6667	0.666667
433	Ikeda-50m	Lake Ikeda	Japan	ERR5863123	Yes	4.98339	2.99003	0.664452
434	Ikeda-5m	Lake Ikeda	Japan	ERR5863122	Yes	0.4561	5.58723	0.912201
435	MXCO-Cjtn-SRR19786820	Lake Cajititlan	Mexico	SRR19786820	No
436	MXCO-Cjtn-SRR19786821	Lake Cajititlan	Mexico	SRR19786821	No
437	MXCO-Cjtn-SRR19786822	Lake Cajititlan	Mexico	SRR19786822	No
438	MXCO-Cjtn-SRR19786823	Lake Cajititlan	Mexico	SRR19786823	No
439	MXCO-Cjtn-SRR19786824	Lake Cajititlan	Mexico	SRR19786824	No
440	MXCO-Cjtn-SRR19786825	Lake Cajititlan	Mexico	SRR19786825	No
441	MXCO-Cjtn-SRR19786826	Lake Cajititlan	Mexico	SRR19786826	No
442	MXCO-Cjtn-SRR19786827	Lake Cajititlan	Mexico	SRR19786827	No
443	MXCO-Cjtn-SRR19786828	Lake Cajititlan	Mexico	SRR19786828	No
444	MXCO-Cjtn-SRR19786829	Lake Cajititlan	Mexico	SRR19786829	No
445	MXCO-Cjtn-SRR19786830	Lake Cajititlan	Mexico	SRR19786830	No
446	MXCO-Cjtn-SRR19786831	Lake Cajititlan	Mexico	SRR19786831	No
447	MXCO-Cjtn-SRR19786832	Lake Cajititlan	Mexico	SRR19786832	No
448	MXCO-Cjtn-SRR19786833	Lake Cajititlan	Mexico	SRR19786833	No
449	MXCO-Cjtn-SRR19786834	Lake Cajititlan	Mexico	SRR19786834	No
450	MXCO-Cjtn-SRR19786835	Lake Cajititlan	Mexico	SRR19786835	No
451	MXCO-Cjtn-SRR19786836	Lake Cajititlan	Mexico	SRR19786836	No
452	MXCO-Cjtn-SRR19786837	Lake Cajititlan	Mexico	SRR19786837	No
453	MXCO-Cjtn-SRR19786838	Lake Cajititlan	Mexico	SRR19786838	No
454	MXCO-Cjtn-SRR19786839	Lake Cajititlan	Mexico	SRR19786839	No
455	MXCO-Cjtn-SRR19786840	Lake Cajititlan	Mexico	SRR19786840	No
456	MXCO-Cjtn-SRR19786841	Lake Cajititlan	Mexico	SRR19786841	No
457	MXCO-Cjtn-SRR19786842	Lake Cajititlan	Mexico	SRR19786842	No
458	MXCO-Cjtn-SRR19786843	Lake Cajititlan	Mexico	SRR19786843	No
459	MXCO-Cjtn-SRR19786844	Lake Cajititlan	Mexico	SRR19786844	No
460	MXCO-Cjtn-SRR19786845	Lake Cajititlan	Mexico	SRR19786845	No
461	MXCO-Cjtn-SRR19786846	Lake Cajititlan	Mexico	SRR19786846	No
462	MXCO-Cjtn-SRR19786847	Lake Cajititlan	Mexico	SRR19786847	No
463	MXCO-Cjtn-SRR19786848	Lake Cajititlan	Mexico	SRR19786848	No
464	MXCO-Cjtn-SRR19786849	Lake Cajititlan	Mexico	SRR19786849	No
465	LaPlata-ERR4194106	Lake LaPlata	Puerto Rico	ERR4194106	Yes	0	0.366972	3.66972
466	LaPlata-ERR4194147	Lake LaPlata	Puerto Rico	ERR4194147	Yes	0.113186	0.169779	0.622524
467	LaPlata-ERR4194153	Lake LaPlata	Puerto Rico	ERR4194153	Yes	0.109051	0.109051	0.218103
468	LaPlata-ERR4194174	Lake LaPlata	Puerto Rico	ERR4194174	Yes	0.212766	0	0.212766
469	LaPlata-ERR4194563	Lake LaPlata	Puerto Rico	ERR4194563	Yes	0	0	0.188324
470	LaPlata-ERR4195042	Lake LaPlata	Puerto Rico	ERR4195042	Yes	0.138985	0	1.11188
471	LaPlata-ERR4195044	Lake LaPlata	Puerto Rico	ERR4195044	Yes	0.0753012	0.0753012	0.451807
472	LaPlata-ERR4195123	Lake LaPlata	Puerto Rico	ERR4195123	Yes	0.0883392	0.0883392	0.706714
473	Kivu275m-SRR5214703	Lake Kivu	Rwanda	SRR5214703	Yes	0	0	2.17391
474	Kivu275m-SRR5214704	Lake Kivu	Rwanda	SRR5214704	Yes	0	0	15.3846
475	Kivu52m-SRR5214709	Lake Kivu	Rwanda	SRR5214709	Yes	0	0	4.13534
476	SOAF-NA-SRR8745612	Chloraminated water Reservoir Guateng	South Africa	SRR8745612	No
477	SOAF-NA-SRR8745613	Chloraminated water Reservoir Guateng	South Africa	SRR8745613	No
478	SOAF-NA-SRR8745616	Chloraminated water Reservoir Guateng	South Africa	SRR8745616	No
479	SOAF-NA-SRR8745617	Chloraminated water Reservoir Guateng	South Africa	SRR8745617	No
480	SOAF-NA-SRR8745621	Chloraminated water Reservoir Guateng	South Africa	SRR8745621	No
481	SOAF-NA-SRR8745626	Chloraminated water Reservoir Guateng	South Africa	SRR8745626	No
482	AMAD-SRR15198254	Amadorio Reservoir	Spain	SRR15198254	No
483	AMAD-SRR15198255	Amadorio Reservoir	Spain	SRR15198255	No
484	AMAD-SRR15198256	Amadorio Reservoir	Spain	SRR15198256	No
485	AMAD-SRR15198257	Amadorio Reservoir	Spain	SRR15198257	No
486	AMAD-SRR15198258	Amadorio Reservoir	Spain	SRR15198258	No
487	AMAD-SRR15198259	Amadorio Reservoir	Spain	SRR15198259	No
488	AMAD-SRR15198260	Amadorio Reservoir	Spain	SRR15198260	No
489	AMAD-SRR15198261	Amadorio Reservoir	Spain	SRR15198261	No
490	AMAD-SRR15198262	Amadorio Reservoir	Spain	SRR15198262	No
491	AMAD-SRR15198264	Amadorio Reservoir	Spain	SRR15198264	No
492	BNGBR-SRR15198244	Benageber Reservoir	Spain	SRR15198244	No
493	BNGBR-SRR15198245	Benageber Reservoir	Spain	SRR15198245	No
494	BNGBR-SRR15198246	Benageber Reservoir	Spain	SRR15198246	No
495	BNGBR-SRR15198247	Benageber Reservoir	Spain	SRR15198247	No
496	BNGBR-SRR15198248	Benageber Reservoir	Spain	SRR15198248	No
497	BNGBR-SRR15198249	Benageber Reservoir	Spain	SRR15198249	No
498	BNGBR-SRR15198250	Benageber Reservoir	Spain	SRR15198250	No
499	BNGBR-SRR15198253	Benageber Reservoir	Spain	SRR15198253	No
500	CRDNS-SRR15116517	Cardenillas Reservoir	Spain	SRR15116517	No
501	CRDNS-SRR15116518	Cardenillas Reservoir	Spain	SRR15116518	No
502	CRDNS-SRR15116519	Cardenillas Reservoir	Spain	SRR15116519	No
503	CRDNS-SRR15116520	Cardenillas Reservoir	Spain	SRR15116520	No
504	CRDNS-SRR15116521	Cardenillas Reservoir	Spain	SRR15116521	No
505	CRDNS-SRR15116522	Cardenillas Reservoir	Spain	SRR15116522	No
506	ARCAS-SRR15114364	Lake Arcas	Spain	SRR15114364	No
507	ARCAS-SRR15114365	Lake Arcas	Spain	SRR15114365	No
508	ARCAS-SRR15114366	Lake Arcas	Spain	SRR15114366	No
509	ARCAS-SRR15114367	Lake Arcas	Spain	SRR15114367	No
510	ARCAS-SRR15114368	Lake Arcas	Spain	SRR15114368	No
511	CRUZ-SRR15164340	Lake La Cruz	Spain	SRR15164340	No
512	CRUZ-SRR15164341	Lake La Cruz	Spain	SRR15164341	No
513	CRUZ-SRR15164342	Lake La Cruz	Spain	SRR15164342	No
514	CRUZ-SRR15164343	Lake La Cruz	Spain	SRR15164343	No
515	CRUZ-SRR15164344	Lake La Cruz	Spain	SRR15164344	No
516	CRUZ-SRR15164345	Lake La Cruz	Spain	SRR15164345	No
517	CRUZ-SRR15164346	Lake La Cruz	Spain	SRR15164346	No
518	CRUZ-SRR15164347	Lake La Cruz	Spain	SRR15164347	No
519	CRUZ-SRR15164349	Lake La Cruz	Spain	SRR15164349	No
520	CRUZ-SRR15164350	Lake La Cruz	Spain	SRR15164350	No
521	CRUZ-SRR15164351	Lake La Cruz	Spain	SRR15164351	No
522	CRUZ-SRR15164352	Lake La Cruz	Spain	SRR15164352	No
523	TOBAR-SRR12088346	Lake Tobar	Spain	SRR12088346	No
524	TOBAR-SRR12088347	Lake Tobar	Spain	SRR12088347	No
525	TOBAR-SRR12088348	Lake Tobar	Spain	SRR12088348	No
526	TOBAR-SRR12088349	Lake Tobar	Spain	SRR12088349	No
527	TOBAR-SRR12088350	Lake Tobar	Spain	SRR12088350	No
528	TOBAR-SRR12088351	Lake Tobar	Spain	SRR12088351	No
529	TOBAR-SRR12088352	Lake Tobar	Spain	SRR12088352	No
530	TOBAR-SRR12088353	Lake Tobar	Spain	SRR12088353	No
531	LRGLA-SRR15198240	Loriguilla reservoir	Spain	SRR15198240	No
532	LRGLA-SRR15198241	Loriguilla reservoir	Spain	SRR15198241	No
533	LRGLA-SRR15198242	Loriguilla reservoir	Spain	SRR15198242	No
534	LRGLA-SRR15198243	Loriguilla reservoir	Spain	SRR15198243	No
535	LRGLA-SRR15198252	Loriguilla reservoir	Spain	SRR15198252	No
536	LRGLA-SRR15198263	Loriguilla reservoir	Spain	SRR15198263	No
537	LRGLA-SRR15198274	Loriguilla reservoir	Spain	SRR15198274	No
538	LRGLA-SRR15198275	Loriguilla reservoir	Spain	SRR15198275	No
539	TOUS-SRR15198238	Tous Reservoir	Spain	SRR15198238	No
540	TOUS-SRR15198266	Tous Reservoir	Spain	SRR15198266	No
541	TOUS-SRR15198267	Tous Reservoir	Spain	SRR15198267	No
542	TOUS-SRR15198268	Tous Reservoir	Spain	SRR15198268	No
543	TOUS-SRR15198269	Tous Reservoir	Spain	SRR15198269	No
544	TOUS-SRR15198270	Tous Reservoir	Spain	SRR15198270	No
545	TOUS-SRR15198271	Tous Reservoir	Spain	SRR15198271	No
546	TOUS-SRR15198272	Tous Reservoir	Spain	SRR15198272	No
547	TOUS-SRR15198273	Tous Reservoir	Spain	SRR15198273	No
548	AMus-ERR4193021	Alinen Mustjarvi	Sweden	ERR4193021	Yes	0	0.181488	0.907441
549	AMus-ERR4193022	Alinen Mustjarvi	Sweden	ERR4193022	Yes	0	0	0.93361
550	AMus-ERR4193071	Alinen Mustjarvi	Sweden	ERR4193071	Yes	0.0174672	0	0.0524017
551	AMus-ERR4193102	Alinen Mustjarvi	Sweden	ERR4193102	Yes	0.260281	0	0.286309
552	AMus-ERR4193103	Alinen Mustjarvi	Sweden	ERR4193103	Yes	0	0	0.572519
553	AMus-ERR4193104	Alinen Mustjarvi	Sweden	ERR4193104	Yes	0	0.199867	0.0222074
554	AMus-ERR4193205	Alinen Mustjarvi	Sweden	ERR4193205	Yes	0.383509	0	0.479386
555	AMus-ERR4193243	Alinen Mustjarvi	Sweden	ERR4193243	Yes	0.0837696	0.0209424	0.209424
556	AMus-ERR4193245	Alinen Mustjarvi	Sweden	ERR4193245	Yes	0	0	1.53846
557	AMus-ERR4193246	Alinen Mustjarvi	Sweden	ERR4193246	Yes	0	0	0.632111
558	AMus-ERR4193247	Alinen Mustjarvi	Sweden	ERR4193247	Yes	0	0	0.221566
559	AMus-ERR4193248	Alinen Mustjarvi	Sweden	ERR4193248	Yes	0	0	0
560	AMus-ERR4193249	Alinen Mustjarvi	Sweden	ERR4193249	Yes	0.0985829	0.0246457	0.308071
561	AMus-ERR4193360	Alinen Mustjarvi	Sweden	ERR4193360	Yes	0	0	0.705467
562	AMus-ERR4193363	Alinen Mustjarvi	Sweden	ERR4193363	Yes	0.00514007	0	0.0616808
563	AMus-ERR4193366	Alinen Mustjarvi	Sweden	ERR4193366	Yes	0.230036	0	0.624384
564	AMus-ERR4194898	Alinen Mustjarvi	Sweden	ERR4194898	Yes	0.227531	0	0.113766
565	AMus-ERR4194899	Alinen Mustjarvi	Sweden	ERR4194899	Yes	0	0	1.13636
566	AMus-ERR4194900	Alinen Mustjarvi	Sweden	ERR4194900	Yes	0.0304044	0	0.121618
567	AMus-ERR4194901	Alinen Mustjarvi	Sweden	ERR4194901	Yes	0.188034	0	0.461538
568	AMus-ERR4194903	Alinen Mustjarvi	Sweden	ERR4194903	Yes	0.342466	0.342466	0.342466
569	AMus-ERR4194905	Alinen Mustjarvi	Sweden	ERR4194905	Yes	0.0983768	0	0.442696
570	AMus-ERR4194907	Alinen Mustjarvi	Sweden	ERR4194907	Yes	0.190476	0	0.190476
571	AMus-ERR4194908	Alinen Mustjarvi	Sweden	ERR4194908	Yes	0	0.333333	1
572	AMus-ERR4195020	Alinen Mustjarvi	Sweden	ERR4195020	Yes	0.0328299	0	0.19698
573	AMus-ERR4195023	Alinen Mustjarvi	Sweden	ERR4195023	Yes	0.10352	0	0.147885
574	AMus-ERR4195092	Alinen Mustjarvi	Sweden	ERR4195092	Yes	0	0.060042	0.30021
575	AMus-ERR4195921	Alinen Mustjarvi	Sweden	ERR4195921	Yes	0.358423	0	0.374715
576	AMus-ERR4195937	Alinen Mustjarvi	Sweden	ERR4195937	Yes	0	0	1.47601
577	AMus-ERR4197941	Alinen Mustjarvi	Sweden	ERR4197941	Yes	0	0.125786	0.628931
578	AMus-ERR4197942	Alinen Mustjarvi	Sweden	ERR4197942	Yes	0.0569584	0.0189861	0.265806
579	AMus-ERR4210594	Alinen Mustjarvi	Sweden	ERR4210594	Yes	0.0458926	0	0.0917852
580	AMus-ERR4221777	Alinen Mustjarvi	Sweden	ERR4221777	Yes	0.150207	0.150207	0
581	Bengts-ERR4194562	Lake Bengtsgolen	Sweden	ERR4194562	Yes	0.754717	0	0.97035
582	Bjornn-ERR4194706	Lake Björntjärnan	Sweden	ERR4194706	Yes	0.832871	0	0.0555247
583	Bjornn-ERR4194712	Lake Björntjärnan	Sweden	ERR4194712	Yes	0.466356	0	0.0999334
584	Bjornn-ERR4194713	Lake Björntjärnan	Sweden	ERR4194713	Yes	0	0	1.14068
585	Bjornn-ERR4194715	Lake Björntjärnan	Sweden	ERR4194715	Yes	0.738007	0	1.47601
586	Bjornn-ERR4194716	Lake Björntjärnan	Sweden	ERR4194716	Yes	0.1868	0	0.1868
587	Bjornn-ERR4194717	Lake Björntjärnan	Sweden	ERR4194717	Yes	0.106383	0	0.239362
588	Bjornn-ERR4195074	Lake Björntjärnan	Sweden	ERR4195074	Yes	0.175234	0	0.233645
589	Erken-ERR4193663	Lake Erken	Sweden	ERR4193663	Yes	0.208659	1.61711	0.208659
590	Erken-ERR4193664	Lake Erken	Sweden	ERR4193664	Yes	0.108578	0.217155	1.19435
591	Erken-ERR4193667	Lake Erken	Sweden	ERR4193667	Yes	4.41621	2.96431	1.02843
592	Erken-ERR4193668	Lake Erken	Sweden	ERR4193668	Yes	5.49809	2.8307	0.816549
593	Erken-ERR4193931	Lake Erken	Sweden	ERR4193931	Yes	0.0997755	7.58294	0.224495
594	Erken-ERR4194707	Lake Erken	Sweden	ERR4194707	Yes	0.454915	0.0974817	0.471162
595	Erken-ERR4195029	Lake Erken	Sweden	ERR4195029	Yes	4.69887	1.7869	0.529451
596	Erken-ERR4195032	Lake Erken	Sweden	ERR4195032	Yes	1.13717	2.70078	1.27932
597	Erken-ERR4195036	Lake Erken	Sweden	ERR4195036	Yes	0.220994	1.65746	0.994475
598	Erken-ERR4195041	Lake Erken	Sweden	ERR4195041	Yes	0.404449	7.4486	0.370745
599	Erken-ERR4195118	Lake Erken	Sweden	ERR4195118	Yes	0.177036	7.00556	0.404654
600	Erken-ERR4210440	Lake Erken	Sweden	ERR4210440	Yes	0.438276	1.53397	0.36523
601	Fyrsan-ERR4195073	Lake Fyrsan	Sweden	ERR4195073	Yes	2.19052	0	0.458482
602	Glimm-ERR4195045	Lake Glimmingen	Sweden	ERR4195045	Yes	1.14068	0.691324	0.241963
603	Ki2D1-ERR4194058	Lake Ki2	Sweden	ERR4194058	Yes	0	0.105895	0.247088
604	Ki2D2-ERR4195048	Lake Ki2	Sweden	ERR4195048	Yes	0	0	0.302847
605	Ki2D3-ERR4195047	Lake Ki2	Sweden	ERR4195047	Yes	0	0	0.0984252
606	Ki2D4-ERR4194093	Lake Ki2	Sweden	ERR4194093	Yes	0.215285	0	0.322928
607	Langs-ERR4195062	Lake Långsjön	Sweden	ERR4195062	Yes	4.5478	0	0.930233
608	Lillsjon-ERR4195883	Lake Lillsjon	Sweden	ERR4195883	Yes	0	0	0.478589
609	Lomtj-ERR4193365	Lake Lomtjärnan	Sweden	ERR4193365	Yes	0	0	0
610	Lomtj-ERR4193370	Lake Lomtjärnan	Sweden	ERR4193370	Yes	0	0	1.25
611	Lomtj-ERR4193652	Lake Lomtjärnan	Sweden	ERR4193652	Yes	0	0	0.540541
612	Lomtj-ERR4193653	Lake Lomtjärnan	Sweden	ERR4193653	Yes	0	0	1.29032
613	Lomtj-ERR4193665	Lake Lomtjärnan	Sweden	ERR4193665	Yes	0.0815661	0.040783	0.40783
614	Lomtj-ERR4193666	Lake Lomtjärnan	Sweden	ERR4193666	Yes	0	0	0.429185
615	Lomtj-ERR4194048	Lake Lomtjärnan	Sweden	ERR4194048	Yes	0.134472	0.0474608	0.672362
616	Lomtj-ERR4194085	Lake Lomtjärnan	Sweden	ERR4194085	Yes	0	0	1.49573
617	Lomtj-ERR4194104	Lake Lomtjärnan	Sweden	ERR4194104	Yes	0.160107	0.293529	0.867245
618	Lomtj-ERR4194175	Lake Lomtjärnan	Sweden	ERR4194175	Yes	0.0727096	0	0.436258
619	Lomtj-ERR4195024	Lake Lomtjärnan	Sweden	ERR4195024	Yes	0	0	1.10193
620	Lomtj-ERR4195033	Lake Lomtjärnan	Sweden	ERR4195033	Yes	0.016372	0	0.16372
621	Lomtj-ERR4195039	Lake Lomtjärnan	Sweden	ERR4195039	Yes	0.100818	0.0896158	0.660916
622	Lomtj-ERR4195093	Lake Lomtjärnan	Sweden	ERR4195093	Yes	0	0	0.181818
623	Lomtj-ERR4195094	Lake Lomtjärnan	Sweden	ERR4195094	Yes	0	0	0.478278
624	Lomtj-ERR4195107	Lake Lomtjärnan	Sweden	ERR4195107	Yes	0	0	0
625	Lomtj-ERR4195111	Lake Lomtjärnan	Sweden	ERR4195111	Yes	0	0	0
626	Lomtj-ERR4195122	Lake Lomtjärnan	Sweden	ERR4195122	Yes	0.0533476	0.240064	0.240064
627	Lomtj-ERR4195922	Lake Lomtjärnan	Sweden	ERR4195922	Yes	0.301205	0	1.20482
628	Lomtj-ERR4195923	Lake Lomtjärnan	Sweden	ERR4195923	Yes	0.0732211	0.159755	0.54583
629	Lotsjon-ERR4195064	Lake Lotsjön	Sweden	ERR4195064	Yes	0	0	0
630	Mekkoj-ERR4194564	Lake Mekkojärvi	Sweden	ERR4194564	Yes	0	0	0
631	Mekkoj-ERR4194602	Lake Mekkojärvi	Sweden	ERR4194602	Yes	0	0	0.131984
632	Mekkoj-ERR4194643	Lake Mekkojärvi	Sweden	ERR4194643	Yes	0.13986	0	0.27972
633	Mekkoj-ERR4194644	Lake Mekkojärvi	Sweden	ERR4194644	Yes	0	0	1.04712
634	Mekkoj-ERR4194645	Lake Mekkojärvi	Sweden	ERR4194645	Yes	0.728155	0	0.242718
635	Mekkoj-ERR4194646	Lake Mekkojärvi	Sweden	ERR4194646	Yes	0	1.02564	0
636	Mekkoj-ERR4194648	Lake Mekkojärvi	Sweden	ERR4194648	Yes	0.100908	0	0.403633
637	Mekkoj-ERR4194649	Lake Mekkojärvi	Sweden	ERR4194649	Yes	0	0.149031	0.298063
638	Mekkoj-ERR4194650	Lake Mekkojärvi	Sweden	ERR4194650	Yes	0	0	0.15528
639	Mekkoj-ERR4194651	Lake Mekkojärvi	Sweden	ERR4194651	Yes	0	0	0.934579
640	Mekkoj-ERR4194652	Lake Mekkojärvi	Sweden	ERR4194652	Yes	0	0	0.763359
641	Mekkoj-ERR4194672	Lake Mekkojärvi	Sweden	ERR4194672	Yes	0.490196	0	0
642	Mekkoj-ERR4194673	Lake Mekkojärvi	Sweden	ERR4194673	Yes	0	0	0.236967
643	Mekkoj-ERR4194674	Lake Mekkojärvi	Sweden	ERR4194674	Yes	0	0	0
644	Mekkoj-ERR4194675	Lake Mekkojärvi	Sweden	ERR4194675	Yes	0	0	0
645	Mekkoj-ERR4194676	Lake Mekkojärvi	Sweden	ERR4194676	Yes	0	0	0
646	Mekkoj-ERR4194677	Lake Mekkojärvi	Sweden	ERR4194677	Yes	0	0	0
647	Mekkoj-ERR4194678	Lake Mekkojärvi	Sweden	ERR4194678	Yes	0	0	0
648	Mekkoj-ERR4194681	Lake Mekkojärvi	Sweden	ERR4194681	Yes	0	0	2.0339
649	Mekkoj-ERR4194682	Lake Mekkojärvi	Sweden	ERR4194682	Yes	0	0	0
650	Mekkoj-ERR4194683	Lake Mekkojärvi	Sweden	ERR4194683	Yes	0	0	0.273973
651	Mekkoj-ERR4194684	Lake Mekkojärvi	Sweden	ERR4194684	Yes	0.534759	0	0
652	Mekkoj-ERR4194685	Lake Mekkojärvi	Sweden	ERR4194685	Yes	0.250627	0	0.501253
653	Mekkoj-ERR4194686	Lake Mekkojärvi	Sweden	ERR4194686	Yes	0.106952	0	0.106952
654	Mekkoj-ERR4194687	Lake Mekkojärvi	Sweden	ERR4194687	Yes	0.331126	0	0.331126
655	Mekkoj-ERR4194688	Lake Mekkojärvi	Sweden	ERR4194688	Yes	0	0	0
656	Mekkoj-ERR4194689	Lake Mekkojärvi	Sweden	ERR4194689	Yes	0	0	0.743494
657	Mekkoj-ERR4194690	Lake Mekkojärvi	Sweden	ERR4194690	Yes	0	0	0
658	Mekkoj-ERR4194693	Lake Mekkojärvi	Sweden	ERR4194693	Yes	0	0	0.294118
659	Mekkoj-ERR4194702	Lake Mekkojärvi	Sweden	ERR4194702	Yes	0	0	1.85185
660	Mekkoj-ERR4194704	Lake Mekkojärvi	Sweden	ERR4194704	Yes	0	0	0
661	Mekkoj-ERR4194705	Lake Mekkojärvi	Sweden	ERR4194705	Yes	0	0	1.85972
662	Mekkoj-ERR4194709	Lake Mekkojärvi	Sweden	ERR4194709	Yes	0	0	0
663	Mekkoj-ERR4195049	Lake Mekkojärvi	Sweden	ERR4195049	Yes	1.28755	0	1.28755
664	Mekkoj-ERR4195050	Lake Mekkojärvi	Sweden	ERR4195050	Yes	0	0	0.865801
665	Mekkoj-ERR4195059	Lake Mekkojärvi	Sweden	ERR4195059	Yes	0	0	0
666	Mekkoj-ERR4195060	Lake Mekkojärvi	Sweden	ERR4195060	Yes	0	0	0
667	Mekkoj-ERR4195061	Lake Mekkojärvi	Sweden	ERR4195061	Yes	0	0	0
668	Mekkoj-ERR4195063	Lake Mekkojärvi	Sweden	ERR4195063	Yes	0	0	0.205339
669	Mekkoj-ERR4195065	Lake Mekkojärvi	Sweden	ERR4195065	Yes	0	0	0.212766
670	Mekkoj-ERR4195124	Lake Mekkojärvi	Sweden	ERR4195124	Yes	0.25974	0.779221	0
671	Mekkoj-ERR4195215	Lake Mekkojärvi	Sweden	ERR4195215	Yes	0	0	0.273973
672	Mekkoj-ERR4195216	Lake Mekkojärvi	Sweden	ERR4195216	Yes	0	0	0
673	Mekkoj-ERR4195218	Lake Mekkojärvi	Sweden	ERR4195218	Yes	0	1.24224	0
674	Mekkoj-ERR4195219	Lake Mekkojärvi	Sweden	ERR4195219	Yes	0.0810373	0	0.324149
675	Mekkoj-ERR4195220	Lake Mekkojärvi	Sweden	ERR4195220	Yes	0	0	0
676	Mekkoj-ERR4195879	Lake Mekkojärvi	Sweden	ERR4195879	Yes	0	0	0.623053
677	Mekkoj-ERR4195880	Lake Mekkojärvi	Sweden	ERR4195880	Yes	0	0	0
678	Mekkoj-ERR4197939	Lake Mekkojärvi	Sweden	ERR4197939	Yes	0	0	0.917226
679	Mekkoj-ERR4210459	Lake Mekkojärvi	Sweden	ERR4210459	Yes	0	0	0
680	Nastj-ERR4194703	Lake Nästjärnen	Sweden	ERR4194703	Yes	1.02662	0.0380228	0.456274
681	Nastj-ERR4194711	Lake Nästjärnen	Sweden	ERR4194711	Yes	0.417744	0.0397852	0.0397852
682	Nastj-ERR4194714	Lake Nästjärnen	Sweden	ERR4194714	Yes	0.556227	2.44256	0.145103
683	Nastj-ERR4195066	Lake Nästjärnen	Sweden	ERR4195066	Yes	0.161812	0	0.161812
684	Odrolstj-ERR4195035	Lake Odrolstjärnen	Sweden	ERR4195035	Yes	0.0277701	0	0.0694252
685	Odrolstj-ERR4195117	Lake Odrolstjärnen	Sweden	ERR4195117	Yes	0.0562746	0	0.0562746
686	Parsen-ERR4195046	Lake Parsen	Sweden	ERR4195046	Yes	22.7913	0	0.256082
687	Platen-ERR4194710	Lake Platen	Sweden	ERR4194710	Yes	0.150602	0.0753012	0.527108
688	Stort-ERR4195051	Lake Stortoveln	Sweden	ERR4195051	Yes	2.21046	0.172071	0.502978
689	CE-Jul18	Lake Constance	Switzerland	ERR3997373	Yes	1.40341	12.6857	0.742983
690	CE-Oct18	Lake Constance	Switzerland	ERR3997374	Yes	2.2748	1.77351	0.512684
691	CH-Jul18	Lake Constance	Switzerland	ERR3997375	Yes	1.40341	12.6857	0.742983
692	CH-Oct18	Lake Constance	Switzerland	ERR3997376	Yes	7.97355	0.447297	0.602878
693	GE-03apr19	Lake Greifensee	Switzerland	ERR3719141,ERR3719142	Yes	3.47983	2.58737	0.247488
694	GE-07nov19	Lake Greifensee	Switzerland	ERR5863102	Yes	0.193573	1.76152	0.164537
695	GH-07nov19	Lake Greifensee	Switzerland	ERR5863103	Yes	0.125536	2.38519	0.0836908
696	Loclat-ERR4210461	Lake Loclat	Switzerland	ERR4210461	Yes	0.375411	0	0.140779
697	Loclat-ERR4210557	Lake Loclat	Switzerland	ERR4210557	Yes	0.0136295	0.0136295	0.0954068
698	Loclat-ERR4210558	Lake Loclat	Switzerland	ERR4210558	Yes	0.341131	0	0.536062
699	Loclat-ERR4210593	Lake Loclat	Switzerland	ERR4210593	Yes	0.533333	0	1.6
700	Loclat-ERR4220615	Lake Loclat	Switzerland	ERR4220615	Yes	0.0317511	0	0.174631
701	Loclat-ERR4220617	Lake Loclat	Switzerland	ERR4220617	Yes	0.42123	0	0.589722
702	Loclat-ERR4220688	Lake Loclat	Switzerland	ERR4220688	Yes	0.0621504	0	0.310752
703	Loclat-ERR4220692	Lake Loclat	Switzerland	ERR4220692	Yes	0.041425	0.0621375	0.6628
704	Loclat-ERR4221342	Lake Loclat	Switzerland	ERR4221342	Yes	0.452694	0	0.0905387
705	Loclat-ERR4221343	Lake Loclat	Switzerland	ERR4221343	Yes	0.0593237	0	0.454815
706	Loclat-ERR4221446	Lake Loclat	Switzerland	ERR4221446	Yes	0	0	0.157233
707	Loclat-ERR4221447	Lake Loclat	Switzerland	ERR4221447	Yes	0	0	0.35524
708	Loclat-ERR4221522	Lake Loclat	Switzerland	ERR4221522	Yes	0.675676	0	0
709	Loclat-ERR4221524	Lake Loclat	Switzerland	ERR4221524	Yes	0.270362	0	0.101386
710	Loclat-ERR4221525	Lake Loclat	Switzerland	ERR4221525	Yes	0.145879	0	0.182349
711	Loclat-ERR4221526	Lake Loclat	Switzerland	ERR4221526	Yes	0.31477	0	0.411622
712	Loclat-ERR4221764	Lake Loclat	Switzerland	ERR4221764	Yes	0.595681	0.595681	0.353686
713	Loclat-ERR4221765	Lake Loclat	Switzerland	ERR4221765	Yes	0.558486	0.093081	0.589513
714	Loclat-ERR4221771	Lake Loclat	Switzerland	ERR4221771	Yes	0.0453309	0	0.226655
715	Loclat-ERR4221773	Lake Loclat	Switzerland	ERR4221773	Yes	0.0654022	0	0.327011
716	Loclat-ERR4221774	Lake Loclat	Switzerland	ERR4221774	Yes	0.030172	0	0.130745
717	Loclat-ERR4221775	Lake Loclat	Switzerland	ERR4221775	Yes	0.184162	0	2.76243
718	Loclat-ERR4221776	Lake Loclat	Switzerland	ERR4221776	Yes	0.0434216	0	0.955276
719	Loclat-ERR4221778	Lake Loclat	Switzerland	ERR4221778	Yes	0.026062	0.013031	0.39093
720	Loclat-ERR4221795	Lake Loclat	Switzerland	ERR4221795	Yes	0.242533	0.102119	0.561654
721	Loclat-ERR4222567	Lake Loclat	Switzerland	ERR4222567	Yes	0	0	3.58423
722	Loclat-ERR4222568	Lake Loclat	Switzerland	ERR4222568	Yes	0.227187	0.0631074	0.328159
723	Loclat-ERR4222569	Lake Loclat	Switzerland	ERR4222569	Yes	0.156113	0.499563	0.405895
724	Loclat-ERR4222570	Lake Loclat	Switzerland	ERR4222570	Yes	0.671488	0.335744	0.516529
725	Loclat-ERR4222571	Lake Loclat	Switzerland	ERR4222571	Yes	0.0589917	0.00453782	0.20874
726	Loclat-ERR4222572	Lake Loclat	Switzerland	ERR4222572	Yes	0.0879024	0	0.494451
727	Loclat-ERR4222573	Lake Loclat	Switzerland	ERR4222573	Yes	0.141243	0	0.988701
728	Loclat-ERR4222574	Lake Loclat	Switzerland	ERR4222574	Yes	0.224719	0	0.134831
729	Loclat-ERR4222588	Lake Loclat	Switzerland	ERR4222588	Yes	0.140647	0	4.5007
730	Loclat-ERR4222589	Lake Loclat	Switzerland	ERR4222589	Yes	0.0808865	0.0161773	0.283103
731	Loclat-ERR4222594	Lake Loclat	Switzerland	ERR4222594	Yes	0.363636	0	0.363636
732	Loclat-ERR4222595	Lake Loclat	Switzerland	ERR4222595	Yes	0.362231	0	0.289785
733	Loclat-ERR4222602	Lake Loclat	Switzerland	ERR4222602	Yes	0	0	0
734	Loclat-ERR4223704	Lake Loclat	Switzerland	ERR4223704	Yes	0.0644745	0	1.61186
735	Loclat-ERR4223705	Lake Loclat	Switzerland	ERR4223705	Yes	0.279086	0.0348857	0.470958
736	Loclat-ERR4223706	Lake Loclat	Switzerland	ERR4223706	Yes	0.143476	0.0499049	0.262001
737	Loclat-ERR4223707	Lake Loclat	Switzerland	ERR4223707	Yes	0.0773381	0.0110483	0.123373
738	Loclat-ERR4225342	Lake Loclat	Switzerland	ERR4225342	Yes	0.13459	0	0.471063
739	Loclat-ERR4225396	Lake Loclat	Switzerland	ERR4225396	Yes	0.109385	0	0.459418
740	LE-02apr19	Lake Lugano	Switzerland	ERR3719145	Yes	3.63344	0.404131	0.116001
741	LE-05nov19	Lake Lugano	Switzerland	ERR5863104	Yes	0.508813	2.83482	0.236235
742	LH-02apr19	Lake Lugano	Switzerland	ERR3719146	Yes	2.24698	0.631383	0.139276
743	LH-05nov19	Lake Lugano	Switzerland	ERR5863105	Yes	2.20405	2.87949	0.46214
744	TH-Jun18	Lake Thun	Switzerland	ERR4405442	Yes	1.74023	2.37304	3.13242
745	ZE-03apr19	Lake Zurich	Switzerland	ERR3719137	Yes	0.446655	3.36006	0.284235
746	ZE-13nov19	Lake Zurich	Switzerland	ERR5863120	Yes	1.18873	8.17484	1.1613
747	ZH-03apr19	Lake Zurich	Switzerland	ERR3719138	Yes	10.0244	1.53219	0.293399
748	ZH-13nov19	Lake Zurich	Switzerland	ERR5863121	Yes	5.32477	7.28852	0.188822
749	ZE-3nov15	Lake Zurich	Switzerland	SRR7054681	Yes	0.913372	8.93392	0.171257
750	ZE-Oct18	Lake Zurich	Switzerland	ERR3997377	Yes	2.2748	1.77351	0.512684
751	ZH-3nov15	Lake Zurich	Switzerland	SRR7054680	Yes	0.913372	8.93392	0.171257
752	ZH-Jul18	Lake Zurich	Switzerland	ERR4405443	Yes	1.40341	12.6857	0.742983
753	ZH-Oct18	Lake Zurich	Switzerland	ERR3997378	Yes	2.2748	1.77351	0.512684
754	TNGK-SRR7008010	Lake Tanganyika	Tanzania	SRR7008010	Yes	0	0	1.19931
755	TNGK-SRR7008372	Lake Tanganyika	Tanzania	SRR7008372	Yes	0	0.15015	0.45045
756	TNGK-SRR7052762	Lake Tanganyika	Tanzania	SRR7052762	Yes	0	0	0.738689
757	TNGK-SRR7052951	Lake Tanganyika	Tanzania	SRR7052951	Yes	0.0251509	0	0.980885
758	TNGK-SRR7052952	Lake Tanganyika	Tanzania	SRR7052952	Yes	0.0844951	0.0422476	1.09844
759	TNGK-SRR7053050	Lake Tanganyika	Tanzania	SRR7053050	Yes	0.150432	0	0.488906
760	TNGK-SRR7053051	Lake Tanganyika	Tanzania	SRR7053051	Yes	0.0230309	0.0230309	0.598802
761	TNGK-SRR7053297	Lake Tanganyika	Tanzania	SRR7053297	Yes	0.191755	0	2.9722
762	TNGK-SRR7053298	Lake Tanganyika	Tanzania	SRR7053298	Yes	0.112881	0.0125423	0.739997
763	TNGK-SRR7979708	Lake Tanganyika	Tanzania	SRR7979708	Yes	0.0610501	0	0.793651
764	TNGK-SRR7979709	Lake Tanganyika	Tanzania	SRR7979709	Yes	0	0	0.635728
765	TNGK-SRR7985395	Lake Tanganyika	Tanzania	SRR7985395	Yes	0.0178731	0	0.625559
766	TNGK-SRR7985589	Lake Tanganyika	Tanzania	SRR7985589	Yes	0	0.131926	1.05541
767	TNGK-SRR7985596	Lake Tanganyika	Tanzania	SRR7985596	Yes	0.0739098	0	2.91944
768	TNGK-SRR7985617	Lake Tanganyika	Tanzania	SRR7985617	Yes	0.0739919	0	2.7377
769	TNGK-SRR7985618	Lake Tanganyika	Tanzania	SRR7985618	Yes	0.0985222	0	0.8867
770	TNGK-SRR7988745	Lake Tanganyika	Tanzania	SRR7988745	Yes	0.149402	0	0.996016
771	TNGK-SRR7989281	Lake Tanganyika	Tanzania	SRR7989281	Yes	0.0925069	0.0462535	0.786309
772	TNGK-SRR7990334	Lake Tanganyika	Tanzania	SRR7990334	Yes	0.165563	0	1.29139
773	TNGK-SRR7990525	Lake Tanganyika	Tanzania	SRR7990525	Yes	0.0891266	0	2.54011
774	TNGK-SRR7990526	Lake Tanganyika	Tanzania	SRR7990526	Yes	0.0379795	0.0379795	1.74706
775	TNGK-SRR7990527	Lake Tanganyika	Tanzania	SRR7990527	Yes	0.111467	0	0.585203
776	TNGK-SRR7990546	Lake Tanganyika	Tanzania	SRR7990546	Yes	0.0492611	0.0246305	0.591133
777	TNGK-SRR7990717	Lake Tanganyika	Tanzania	SRR7990717	Yes	0	0	0.21796
778	Erie-SRR5225748	Lake Erie	USA	SRR5225748	Yes	0.419962	0.0163621	1.18353
779	Erie-SRR5227751	Lake Erie	USA	SRR5227751	Yes	0.456837	0.015753	1.13422
780	Michigan-SRR5273323	Lake Michigan	USA	SRR5273323	Yes	0.238095	0	0
781	Michigan-SRR5273324	Lake Michigan	USA	SRR5273324	Yes	3.59281	0	1.1976
782	Michigan-SRR5273325	Lake Michigan	USA	SRR5273325	Yes	0	0.798403	0
783	Michigan-SRR5273330	Lake Michigan	USA	SRR5273330	Yes	0.164069	0	0.0820345
784	Michigan-SRR5273331	Lake Michigan	USA	SRR5273331	Yes	1.17773	0.107066	0.321199
785	Michigan-SRR5273486	Lake Michigan	USA	SRR5273486	Yes	0.687285	0.343643	1.37457
786	pondT7-ERR4194691	Pond Toolik	USA	ERR4194691	Yes	0	0	0.258983
787	pondT7-ERR4197940	Pond Toolik	USA	ERR4197940	Yes	0.160171	0	0.800854
788	pondT8-ERR4194692	Pond Toolik	USA	ERR4194692	Yes	0	0	0.182149
789	pondT8-ERR4194701	Pond Toolik	USA	ERR4194701	Yes	0.120196	0	1.10581
790	Baikal-5m	Lake Baikal	Russia	SRR5896115	Yes	0.146002	0	3.25696
791	Baikal-20m	Lake Baikal	Russia	SRR5896114	Yes	0.172181	0	3.80027
792	Baikal-1250m	Lake Baikal	Russia	SRR8561390	Yes	2.00512	0.170648	2.34642
793	Baikal-1350m	Lake Baikal	Russia	SRR8561391	Yes	3.80623	0.692042	3.2872
794	Maggiore-5m	Lake Maggiore	Italy	ERR5863127	Yes	0.425532	4.53901	0.283688
795	Maggiore-100m	Lake Maggiore	Italy	ERR5863128	Yes	0.537634	5.37634	2.15054
796	Maggiore-300m	Lake Maggiore	Italy	ERR5863129	Yes	3.57143	2.23214	0.892857
797	Jr-11may16	Jiricka Pond	Czech Republic	ERR3761232	No
798	Jr-25may17	Jiricka Pond	Czech Republic	ERR3761234	No
799	Jr-28jun17	Jiricka Pond	Czech Republic	ERR3761236	No
800	Jr-7aug17	Jiricka Pond	Czech Republic	ERR3761238	No
801	Jr-28aug17	Jiricka Pond	Czech Republic	ERR3761240	No
802	Jr-16oct17	Jiricka Pond	Czech Republic	ERR10509551	No
803	Jr-20nov17	Jiricka Pond	Czech Republic	ERR10509552	No
804	Jr-11dec17	Jiricka Pond	Czech Republic	ERR10509553	No
805	Jr-08jan18	Jiricka Pond	Czech Republic	ERR10509554	No
806	Jr-29jan18	Jiricka Pond	Czech Republic	ERR10509555	No
807	Jr-19feb18	Jiricka Pond	Czech Republic	ERR5863203	No
808	Jr-12mar18	Jiricka Pond	Czech Republic	ERR10509556	No
809	Jr-03apr18	Jiricka Pond	Czech Republic	ERR10509557	No
810	Jr-23apr18	Jiricka Pond	Czech Republic	ERR10509558	No
811	Jr-14may18	Jiricka Pond	Czech Republic	ERR10509559	No
812	KE-08aug18	Klicava Reservoir	Czech Republic	ERR12084943	Yes	0	0.338473	0.225649
813	KE-21nov18	Klicava Reservoir	Czech Republic	ERR12084945	Yes	4.7089	0.0856164	0.599315
814	KE-25apr19	Klicava Reservoir	Czech Republic	ERR12084947	Yes	0.0813008	0	0.0203252
815	KE-07aug19	Klicava Reservoir	Czech Republic	ERR12084949	Yes	0.0326904	0	0.621118
816	KH-08aug18	Klicava Reservoir	Czech Republic	ERR12084944	Yes	0	0.338473	0.225649
817	KH-21nov18	Klicava Reservoir	Czech Republic	ERR12084946	Yes	1.2987	0	0
818	KH-25apr19	Klicava Reservoir	Czech Republic	ERR12084948	Yes	2.95994	0.531726	0.67352
819	KH-07aug19	Klicava Reservoir	Czech Republic	ERR12084950	Yes	0.437637	0.437637	1.75055
820	ZLE-07aug18	Zlutice Reservoir	Czech Republic	ERR12084959	No
821	ZLE-20nov18	Zlutice Reservoir	Czech Republic	ERR12084961	No
822	ZLE-24apr19	Zlutice Reservoir	Czech Republic	ERR12084963	Yes	2.81948	1.44636	0.2197
823	ZLE-06aug19	Zlutice Reservoir	Czech Republic	ERR12084965	Yes	0.03529	0.611693	0.435243
824	ZLH-07aug18	Zlutice Reservoir	Czech Republic	ERR12084960	No
825	ZLH-20nov18	Zlutice Reservoir	Czech Republic	ERR12084962	No
826	ZLH-24apr19	Zlutice Reservoir	Czech Republic	ERR12084964	Yes	3.11913	2.59301	0.601278
827	ZLH-06aug19	Zlutice Reservoir	Czech Republic	ERR12084966	Yes	0	0.229358	0
828	TFME11Sep00-SRR10955553	Lake Mendota	USA	SRR10955553	Yes	0.0476417	0.460537	0.142925
829	TFME13Mar01-SRR10955151	Lake Mendota	USA	SRR10955151	Yes	0.0578056	0.0037294	0.0783173
830	TFME17Jul02-SRR10955593	Lake Mendota	USA	SRR10955593	Yes	0.0348311	6.30442	0.278649
831	TFME27Sep02-SRR10955595	Lake Mendota	USA	SRR10955595	Yes	0.0608458	0.456343	1.42988
832	TFME07Aug03-SRR10955478	Lake Mendota	USA	SRR10955478	Yes	0	5.23371	0.197498
833	TFME02Sep04-SRR10955145	Lake Mendota	USA	SRR10955145	Yes	0.154004	2.15606	0.410678
834	TFME16Sep04-SRR10955140	Lake Mendota	USA	SRR10955140	Yes	0.271739	3.53261	0.362319
835	TFME02Aug05-SRR10955594	Lake Mendota	USA	SRR10955594	Yes	0.0884956	1.32743	0.353982
836	TFME19Sep05-SRR10955590	Lake Mendota	USA	SRR10955590	Yes	0.0852515	0.937766	0.980392
837	TFME25Jul06-SRR10955147	Lake Mendota	USA	SRR10955147	Yes	0.049776	2.53858	0.447984
838	TFME18Aug06-SRR11637992	Lake Mendota	USA	SRR11637992	Yes	0.189484	2.84225	0.331596
839	TFME02Oct08-SRR10955153	Lake Mendota	USA	SRR10955153	Yes	0.159553	1.75509	0.398883
840	TFME17Oct08-SRR10955592	Lake Mendota	USA	SRR10955592	Yes	0.0394166	1.06425	0.197083
841	TFME01Jun09-SRR10955922	Lake Mendota	USA	SRR10955922	Yes	0.0473485	0	0.189394
842	TFME10Aug09-SRR10955154	Lake Mendota	USA	SRR10955154	Yes	0.120656	0.349903	0.47056
843	TFME26Aug09-SRR10955999	Lake Mendota	USA	SRR10955999	Yes	0.077235	2.02742	0.61788
844	TFME03May11-SRR12658722	Lake Mendota	USA	SRR12658722	Yes	0.178562	1.63332	0.178562
845	TFME22Aug11-SRR11069764	Lake Mendota	USA	SRR11069764	Yes	0.119446	1.95891	0.645007
846	TFME03Oct11-SRR10955856	Lake Mendota	USA	SRR10955856	Yes	0.131996	0.435586	0.263992
847	TFME20Jul12-SRR10955149	Lake Mendota	USA	SRR10955149	Yes	0	4.87329	0.730994
848	TFME27Jul12-SRR10955150	Lake Mendota	USA	SRR10955150	Yes	0.0263505	1.81818	0.922266
849	TFME03Aug12-SRR10955522	Lake Mendota	USA	SRR10955522	Yes	0	0.659868	1.07978
850	TFME13Sep12-SRR10955548	Lake Mendota	USA	SRR10955548	Yes	0.345635	11.8742	0.501728
851	TFME21Sep12-SRR11069770	Lake Mendota	USA	SRR11069770	Yes	0.233709	0.233709	0.426175
852	TFME07May13-SRR10955558	Lake Mendota	USA	SRR10955558	Yes	0.0633771	0.0633771	0.212766
853	TFME13May13-SRR10955557	Lake Mendota	USA	SRR10955557	Yes	0.0206669	0	0.165335
854	TFME16May13-SRR10955148	Lake Mendota	USA	SRR10955148	Yes	0.0332874	0.00951068	0.194969
855	TFME18Jul13-SRR10955929	Lake Mendota	USA	SRR10955929	Yes	0.0354988	0.402319	0.425985
856	TFME23Aug13-SRR10955658	Lake Mendota	USA	SRR10955658	Yes	0.204499	2.50511	0.306748
857	TFME14Nov13-SRR10955194	Lake Mendota	USA	SRR10955194	Yes	0.0681539	1.2404	0.0863283
858	TFME02Feb14-SRR10955521	Lake Mendota	USA	SRR10955521	Yes	0.0221926	0.166445	0
859	TFME15May14-SRR10955596	Lake Mendota	USA	SRR10955596	Yes	0.155228	0.421333	0.38807
860	TFME23May14-SRR10955195	Lake Mendota	USA	SRR10955195	Yes	0.0862813	0.0345125	0.258844
861	TFME28May14-SRR11069762	Lake Mendota	USA	SRR11069762	Yes	0.0174795	0	2.32477
862	TFME08Jun14-SRR10955550	Lake Mendota	USA	SRR10955550	Yes	0.084674	0	0.084674
863	TFME16Jun14-SRR10955138	Lake Mendota	USA	SRR10955138	Yes	0.144196	0	0.288392
864	TFME17Jun14-SRR10955784	Lake Mendota	USA	SRR10955784	Yes	0.095511	0	0.095511
865	TFME18Jun14-SRR10955597	Lake Mendota	USA	SRR10955597	Yes	0.0670691	0	0.134138
866	TFME24Jun14-SRR10955842	Lake Mendota	USA	SRR10955842	Yes	0.120482	0.060241	0
867	TFME04Jul14-SRR10955141	Lake Mendota	USA	SRR10955141	Yes	0.321483	2.6475	0.0567322
868	TFME17Jul14-SRR10955844	Lake Mendota	USA	SRR10955844	Yes	0.0863558	6.82211	0.518135
869	TFME03Aug14-SRR10955855	Lake Mendota	USA	SRR10955855	Yes	0.100452	2.00904	0.401808
870	TFME07Aug14-SRR10955857	Lake Mendota	USA	SRR10955857	Yes	0.189681	2.76935	0.30349
871	TFME24Aug14-SRR10955146	Lake Mendota	USA	SRR10955146	Yes	0.0614817	5.53335	1.10667
872	TFME25Aug14-SRR12658720	Lake Mendota	USA	SRR12658720	Yes	0.0519076	5.4503	0.75266
873	TFME27Aug14-SRR10955928	Lake Mendota	USA	SRR10955928	Yes	0.0420345	0.75662	0.840689
874	TFME28Aug14-SRR11638434	Lake Mendota	USA	SRR11638434	Yes	0.131234	0.557743	0.853018
875	TFME29Aug14-SRR11638334	Lake Mendota	USA	SRR11638334	Yes	0.0279447	0.768478	0.6567
876	TFME07Sep14-SRR11069765	Lake Mendota	USA	SRR11069765	Yes	0.0875401	2.53866	0.904581
877	TFME11Sep14-SRR12658710	Lake Mendota	USA	SRR12658710	Yes	0.236477	0.443393	1.12326
878	TFME13Sep14-SRR11637951	Lake Mendota	USA	SRR11637951	Yes	0.173353	0.222883	0.842001
879	TFME21Sep14-SRR11639491	Lake Mendota	USA	SRR11639491	Yes	0.083949	1.29281	0.638012
880	TFME24Sep14-SRR10955152	Lake Mendota	USA	SRR10955152	Yes	0.090955	1.41486	0.687216
881	TFME28Sep14-SRR10955135	Lake Mendota	USA	SRR10955135	Yes	0.0622084	1.30638	0.466563
882	TFME01Oct14-SRR10955476	Lake Mendota	USA	SRR10955476	Yes	0.131165	1.46905	0.786988
883	TFME05Oct14-SRR11647637	Lake Mendota	USA	SRR11647637	Yes	0.128728	0.708003	1.18
884	TFME11Apr15-SRR10955555	Lake Mendota	USA	SRR10955555	Yes	0.480591	0.118406	0.278603
885	TFME02May15-SRR11646432	Lake Mendota	USA	SRR11646432	Yes	0.164374	0.527727	0.389307
886	TFME09May15-SRR11639925	Lake Mendota	USA	SRR11639925	Yes	0.257478	3.78644	0.802726
887	TFME19May15-SRR10955854	Lake Mendota	USA	SRR10955854	Yes	0.103896	5.03247	0.116883
888	TFME05Jun15-SRR10955549	Lake Mendota	USA	SRR10955549	Yes	0	0	0
889	TFME10Jul15-SRR11638770	Lake Mendota	USA	SRR11638770	Yes	0.0848176	0.445293	0.593723
890	TFME21Jul15-SRR10955845	Lake Mendota	USA	SRR10955845	Yes	0.0691922	0.0691922	1.12437
891	TFME24Jul15-SRR12658718	Lake Mendota	USA	SRR12658718	Yes	0.176824	0.495108	1.3085
892	TFME28Jul15-SRR11638840	Lake Mendota	USA	SRR11638840	Yes	0.184697	0.369393	0.580475
893	TFME07Aug15-SRR10955196	Lake Mendota	USA	SRR10955196	Yes	0.0624902	1.37479	0.906108
894	TFME09Aug15-SRR10955143	Lake Mendota	USA	SRR10955143	Yes	0.0619291	0.216752	0.88249
895	TFME01Sep15-SRR11646531	Lake Mendota	USA	SRR11646531	Yes	0.173077	3.26923	1.28846
896	TFME13Sep15-SRR11638223	Lake Mendota	USA	SRR11638223	Yes	0.11107	1.16006	0.826854
897	TFME22Sep15-SRR12658719	Lake Mendota	USA	SRR12658719	Yes	0.0255037	1.84902	0.892629
898	TFME26Sep15-SRR11638128	Lake Mendota	USA	SRR11638128	Yes	0.0661084	1.2781	0.815337
899	TFME15Oct15-SRR10955591	Lake Mendota	USA	SRR10955591	Yes	0.0882501	0.226929	0.479072
900	TFME18Oct15-SRR10955660	Lake Mendota	USA	SRR10955660	Yes	0.0979345	0.31161	0.471866
901	TFME03Nov15-SRR11069761	Lake Mendota	USA	SRR11069761	Yes	0.111657	0.133988	2.53089
902	TFME06Apr16-SRR10956001	Lake Mendota	USA	SRR10956001	Yes	0.13426	0.258931	0.330856
903	TFME13Apr16-SRR10955142	Lake Mendota	USA	SRR10955142	Yes	0.164282	0.0342255	0.561298
904	TFME30Jun16-SRR11638000	Lake Mendota	USA	SRR11638000	Yes	0	0	0.325272
905	TFME08Jul16-SRR10955552	Lake Mendota	USA	SRR10955552	Yes	0.0844357	0.675486	0.492542
906	TFME20Jul16-SRR10955137	Lake Mendota	USA	SRR10955137	Yes	0.032803	0.21322	1.24651
907	TFME21Oct16-SRR10955551	Lake Mendota	USA	SRR10955551	Yes	0.0487329	1.81936	0.308642
908	TFME21Apr17-SRR10955659	Lake Mendota	USA	SRR10955659	Yes	0.115279	0.0384264	0.336231
909	TFME12May17-SRR10955853	Lake Mendota	USA	SRR10955853	Yes	0.0921848	0.0102428	0.307283
910	TFME11Jul17-SRR10955554	Lake Mendota	USA	SRR10955554	Yes	0.122463	0.36739	0.349895
911	TFME18Jul17-SRR10955846	Lake Mendota	USA	SRR10955846	Yes	0	0.668683	0.445789
912	TFME05Aug17-SRR10955843	Lake Mendota	USA	SRR10955843	Yes	0.065703	0.492773	1.0841
913	TFME18Aug17-SRR10955139	Lake Mendota	USA	SRR10955139	Yes	0.0417537	0.542797	0.91858
914	TFME30Aug17-SRR10955136	Lake Mendota	USA	SRR10955136	Yes	0.0387672	1.47315	1.82206
915	TFME07Sep17-SRR12658723	Lake Mendota	USA	SRR12658723	Yes	0.0842933	2.19163	1.37679
916	TFME11Apr18-SRR12658717	Lake Mendota	USA	SRR12658717	Yes	0.351301	0.543419	0.183884
917	TFME20Apr18-SRR10955477	Lake Mendota	USA	SRR10955477	Yes	0.430556	0.0652358	0.482745
918	TFME07Jun18-SRR10955144	Lake Mendota	USA	SRR10955144	Yes	0.0488281	0.0976562	0.0976562
919	HRS-EL1	Rimov Reservoir	Czech Republic	ERR9631047	Yes	0.839161	1.03147	2.69231
920	HRS-EL2	Rimov Reservoir	Czech Republic	ERR9631048	Yes	0.630696	1.33066	1.54575
921	HRS-EL3	Rimov Reservoir	Czech Republic	ERR9631049	Yes	0.295469	0.670278	0.757824
922	HRS-EL4	Rimov Reservoir	Czech Republic	ERR9631050	Yes	0.224388	0.387299	0.596318
923	HRS-EL5	Rimov Reservoir	Czech Republic	ERR9631051	Yes	0.774627	0.228085	0.748806
924	HRS-EL6	Rimov Reservoir	Czech Republic	ERR9631052	Yes	1.26918	0.353162	0.651142
925	HRS-EL7	Rimov Reservoir	Czech Republic	ERR9631053	Yes	3.09806	0.783199	0.666351
926	HRS-EL8	Rimov Reservoir	Czech Republic	ERR9631054	Yes	4.73586	0.839891	0.889297
927	HRS-EL9	Rimov Reservoir	Czech Republic	ERR9631055	Yes	1.22537	0.124215	2.07809
928	HRS-EL10	Rimov Reservoir	Czech Republic	ERR9631056	Yes	0.525417	0.0197031	2.55484
929	HRS-EL11	Rimov Reservoir	Czech Republic	ERR9631057	Yes	0.152428	0	0.699785
930	HRS-EL12	Rimov Reservoir	Czech Republic	ERR9631058	Yes	0.0605283	0	0.0677917
931	HRS-EL13	Rimov Reservoir	Czech Republic	ERR9631059	Yes	0.0303867	0	0.0675259
932	HRS-ES1	Rimov Reservoir	Czech Republic	ERR9631034	Yes	0.812452	3.01035	0.761139
933	HRS-ES2	Rimov Reservoir	Czech Republic	ERR9631035	Yes	0.943235	3.38656	1.19325
934	HRS-ES3	Rimov Reservoir	Czech Republic	ERR9631036	Yes	0.628638	0.791618	0.745052
935	HRS-ES4	Rimov Reservoir	Czech Republic	ERR9631037	Yes	0.0296033	0.384843	0.35524
936	HRS-ES5	Rimov Reservoir	Czech Republic	ERR9631038	Yes	0.556858	0.615475	0.600821
937	HRS-ES6	Rimov Reservoir	Czech Republic	ERR9631039	Yes	0.367647	0.249051	0.27277
938	HRS-ES7	Rimov Reservoir	Czech Republic	ERR9631040	Yes	1.21155	0.489775	0.249184
939	HRS-ES8	Rimov Reservoir	Czech Republic	ERR9631041	Yes	1.48222	0.401204	0.401204
940	HRS-ES9	Rimov Reservoir	Czech Republic	ERR9631042	Yes	0.34662	0.0472664	1.57555
941	HRS-ES10	Rimov Reservoir	Czech Republic	ERR9631043	Yes	0.207326	0	0.829302
942	HRS-ES11	Rimov Reservoir	Czech Republic	ERR9631044	Yes	0.16129	0	0.322581
943	HRS-ES12	Rimov Reservoir	Czech Republic	ERR9631045	Yes	0.0263296	0	0.0263296
944	HRS-ES13	Rimov Reservoir	Czech Republic	ERR9631046	Yes	0.108091	0	0.0926498
945	HRSG-E1	Rimov Reservoir	Czech Republic	ERR9631060	Yes	0.843328	2.19265	0.29985
946	HRSG-E2	Rimov Reservoir	Czech Republic	ERR9631061	Yes	0.377391	2.30723	0.557509
947	HRSG-E3	Rimov Reservoir	Czech Republic	ERR9631062	Yes	0.326165	1.02946	0.479054
948	HRSG-E4	Rimov Reservoir	Czech Republic	ERR9631063	Yes	0.319978	0.278242	0.319978
949	HRSG-E5	Rimov Reservoir	Czech Republic	ERR9631064	Yes	0.717799	0.421644	0.170666
950	HRSG-E6	Rimov Reservoir	Czech Republic	ERR9631065	Yes	0.620231	0.236942	0.139378
951	HRSG-E7	Rimov Reservoir	Czech Republic	ERR9631066	Yes	1.23078	0.532515	0.169276
952	HRSG-E8	Rimov Reservoir	Czech Republic	ERR9631067	Yes	2.39087	0.90236	0.196668
953	HRSG-E9	Rimov Reservoir	Czech Republic	ERR9631068	Yes	0.351083	0.111176	0.216501
954	HRSG-E10	Rimov Reservoir	Czech Republic	ERR9631069	Yes	0.345933	0.0590618	0.134998
955	HRSG-E11	Rimov Reservoir	Czech Republic	ERR9631070	Yes	0.372619	0	0.096605
956	HRSG-E12	Rimov Reservoir	Czech Republic	ERR9631071	Yes	0.109721	0	0.082291
957	HRSG-E13	Rimov Reservoir	Czech Republic	ERR9631072	Yes	0.0721776	0.00849149	0.178321
958	HRSG-H1	Rimov Reservoir	Czech Republic	ERR9631085	Yes	0.676711	2.52809	0.383044
959	HRSG-H3	Rimov Reservoir	Czech Republic	ERR9631086	Yes	0.528391	3.64353	0.591483
960	HRSG-H6	Rimov Reservoir	Czech Republic	ERR9631087	Yes	0.773576	7.52701	0.368369
961	HRSG-H9	Rimov Reservoir	Czech Republic	ERR9631088	Yes	1.09928	6.3552	0.429406
962	HRSG-H12	Rimov Reservoir	Czech Republic	ERR9631089	Yes	1.71963	0.957771	0.413583
963	HRSG-H13	Rimov Reservoir	Czech Republic	ERR9631090	Yes	2.70312	0.512661	0.481591
964	HRS-HL1	Rimov Reservoir	Czech Republic	ERR9631079	Yes	1.01907	0.989955	1.60868
965	HRS-HL3	Rimov Reservoir	Czech Republic	ERR9631080	Yes	0.586929	1.79251	1.90355
966	HRS-HL6	Rimov Reservoir	Czech Republic	ERR9631081	Yes	0.737468	4.46467	0.800585
967	HRS-HL9	Rimov Reservoir	Czech Republic	ERR9631082	Yes	1.00006	4.74574	1.67889
968	HRS-HL12	Rimov Reservoir	Czech Republic	ERR9631083	Yes	0.904064	1.36926	1.56236
969	HRS-HL13	Rimov Reservoir	Czech Republic	ERR9631084	Yes	0.780527	0.661463	1.39569
970	HRS-HS1	Rimov Reservoir	Czech Republic	ERR9631073	Yes	0.56263	1.86556	1.18448
971	HRS-HS3	Rimov Reservoir	Czech Republic	ERR9631074	Yes	0.504032	3.62903	1.66331
972	HRS-HS6	Rimov Reservoir	Czech Republic	ERR9631075	Yes	0.799148	9.66969	0.479489
973	HRS-HS9	Rimov Reservoir	Czech Republic	ERR9631076	Yes	1.2576	9.22239	0.523999
974	HRS-HS12	Rimov Reservoir	Czech Republic	ERR9631077	Yes	0.915681	0.915681	0.724914
975	HRS-HS13	Rimov Reservoir	Czech Republic	ERR9631078	Yes	2.27531	0.853242	0.227531
976	RE-16jun15	Rimov Reservoir	Czech Republic	ERR3761194	Yes	0.0354799	0	0.266099
977	RE-4nov15	Rimov Reservoir	Czech Republic	ERR3761195	Yes	5.97701	0.893997	0.178799
978	RE-20APR16	Rimov Reservoir	Czech Republic	SRR6754101	Yes	0.118375	0.446185	0.254963
979	RE-15aug16	Rimov Reservoir	Czech Republic	ERR3761198	Yes	0.0331471	0.170471	0.179941
980	RE-9nov16	Rimov Reservoir	Czech Republic	ERR3761200	Yes	2.81766	3.7029	0.183526
981	RE-14apr17	Rimov Reservoir	Czech Republic	ERR3761202	Yes	1.18822	0.490319	0.73011
982	RE-23may17	Rimov Reservoir	Czech Republic	ERR3761206	Yes	0.362071	0	0.141893
983	RE-27jun17	Rimov Reservoir	Czech Republic	ERR3761220	Yes	0.195046	0.0195046	0.731422
984	RE-26jul17	Rimov Reservoir	Czech Republic	ERR3761224	Yes	0.043679	0.106078	0.642706
985	RE-18aug17	Rimov Reservoir	Czech Republic	ERR3761228	Yes	0.15676	0.00959754	1.03334
986	RE-20Jun18	Rimov Reservoir	Czech Republic	ERR12084909	Yes	0.0626501	0.0156625	0.2506
987	RE-16Jul18	Rimov Reservoir	Czech Republic	ERR12084911	Yes	0.056319	0.0337914	0.664564
988	RE-06Aug18	Rimov Reservoir	Czech Republic	ERR12084913	Yes	0.266186	0	1.01322
989	RE-17Sep18	Rimov Reservoir	Czech Republic	ERR12084915	Yes	0.217119	0.0250522	0.559499
990	RE-29Oct18	Rimov Reservoir	Czech Republic	ERR12084917	Yes	0.299222	0.758029	0.149611
991	RE-19Nov18	Rimov Reservoir	Czech Republic	ERR12084919	Yes	4.10565	6.13232	0.183054
992	RE-10Dec18	Rimov Reservoir	Czech Republic	ERR12084921	Yes	3.57824	0.620229	0.200382
993	RE-01apr19	Rimov Reservoir	Czech Republic	ERR12084923	Yes	0.951146	1.16732	0.756593
994	RE-23apr19	Rimov Reservoir	Czech Republic	ERR12084925	Yes	0.347339	0.22409	0.414566
995	RE-23may19	Rimov Reservoir	Czech Republic	ERR12084927	Yes	0.212889	0.0272498	0.12603
996	RE-24jun19	Rimov Reservoir	Czech Republic	ERR12084929	Yes	0.0810373	20.9684	0.29376
997	RE-18jul19	Rimov Reservoir	Czech Republic	ERR12084931	Yes	0.0429	0.02145	0.579151
998	RE-26aug19	Rimov Reservoir	Czech Republic	ERR12084933	Yes	0.0158065	0	0.260808
999	RE-16sep19	Rimov Reservoir	Czech Republic	ERR12084935	Yes	0.241823	4.16189	0.547283
1000	RE-07oct19	Rimov Reservoir	Czech Republic	ERR12084937	Yes	0.294262	10.2599	0.245218
1001	RE-29oct19	Rimov Reservoir	Czech Republic	ERR12084939	Yes	0.388464	7.23955	0.447322
1002	RE-18nov19	Rimov Reservoir	Czech Republic	ERR12084941	Yes	2.45977	5.54474	0.368966
1003	RH-20apr16	Rimov Reservoir	Czech Republic	ERR3761197	Yes	6.1516	1.68124	0.515063
1004	RH-15aug16	Rimov Reservoir	Czech Republic	ERR3761199	Yes	3.16314	0.979887	0.979887
1005	RH-9nov16	Rimov Reservoir	Czech Republic	SRR6754096	Yes	2.13132	1.51776	0.65662
1006	RH-14apr17	Rimov Reservoir	Czech Republic	ERR3761204	Yes	10.1247	1.82875	0.435994
1007	RH-23may17	Rimov Reservoir	Czech Republic	ERR3761214	Yes	3.68673	2.0725	0.451436
1008	RH-27jun17	Rimov Reservoir	Czech Republic	ERR3761222	Yes	5.83413	3.11725	0.676835
1009	RH-26jul17	Rimov Reservoir	Czech Republic	ERR3761226	Yes	3.33478	0.405974	1.21792
1010	RH-18aug17	Rimov Reservoir	Czech Republic	ERR3761230	Yes	4.33079	1.49515	1.06207
1011	RH-20Jun18	Rimov Reservoir	Czech Republic	ERR12084910	Yes	1.15862	0.261097	0.375326
1012	RH-16Jul18	Rimov Reservoir	Czech Republic	ERR12084912	Yes	3.77468	0.232288	0.522648
1013	RH-06Aug18	Rimov Reservoir	Czech Republic	ERR12084914	Yes	5.5529	1.07707	0.741982
1014	RH-17Sep18	Rimov Reservoir	Czech Republic	ERR12084916	Yes	0.863457	0.263427	0.351237
1015	RH-29Oct18	Rimov Reservoir	Czech Republic	ERR12084918	Yes	0.191571	0	0.191571
1016	RH-19Nov18	Rimov Reservoir	Czech Republic	ERR12084920	Yes	0.118437	0	0.118437
1017	RH-10Dec18	Rimov Reservoir	Czech Republic	ERR12084922	Yes	0.442804	0	0.369004
1018	RH-01apr19	Rimov Reservoir	Czech Republic	ERR12084924	Yes	15.5363	1.82253	0.47804
1019	RH-23apr19	Rimov Reservoir	Czech Republic	ERR12084926	Yes	5.85714	4.54762	0.619048
1020	RH-23may19	Rimov Reservoir	Czech Republic	ERR12084928	Yes	3.69384	0.3019	0.479489
1021	RH-24jun19	Rimov Reservoir	Czech Republic	ERR12084930	Yes	5.43449	5.00404	0.968523
1022	RH-18jul19	Rimov Reservoir	Czech Republic	ERR12084932	Yes	4.17095	6.47216	0.53421
1023	RH-26aug19	Rimov Reservoir	Czech Republic	ERR12084934	Yes	2.24018	1.45061	0.422328
1024	RH-16sep19	Rimov Reservoir	Czech Republic	ERR12084936	Yes	1.03438	1.52114	0.258594
1025	RH-07oct19	Rimov Reservoir	Czech Republic	ERR12084938	Yes	3.61297	3.53873	0.395942
1026	RH-29oct19	Rimov Reservoir	Czech Republic	ERR12084940	Yes	0.242457	0.431034	0.336746
1027	RH-18nov19	Rimov Reservoir	Czech Republic	ERR12084942	Yes	0.337724	0.337724	0.371496
