# Supplementary material for: Global freshwater distribution of Telonemia protists
Source: ISME J. 2024 Sep 20;18(1):wrae177. doi: 10.1093/ismejo/wrae177 (PMC11512789; doi:10.1093/ismejo/wrae177)
Supplement: Supplementary_Table_S3_wrae177 [file supplementary_table_s3_wrae177.xlsx]

## Sheet: Supplementary Table S3
Supplementary Table S3: List of 771 bona-fide Telonema 18S rRNA sequences used in this work
seqid	sequence identifier (genbank, or includes SRA identifier of metagenome of origin, or IMG locustag)
source	database of origin: genbank or SRR/ERR run identifier (e.g. ERR3719150 or SRR17686876)or bioproject (e.g. PRJEB52406 or PRJNA429141) , IMG metagenome identifier (e.g. 3300006711)
length	sequence length in bp
type	type of sequence: isolate, reference(clone) or metagenomic
habitat	brief description of habitat
description	full description, usu also with sample origin or metagenomic identifier
seqid	source	type	length	habitat	description	sequence
AH-03may19-C17681	ERR3719150	metagenomic	1799	Freshwater	metagenomic_assembly_Lake_Attersee_Austria_len=1799_bp	TACCTGGTTGATCCTGCCAGTAGTCATATGCTTGTCTCAAAGATTAAGCCATGCATGTCTAAGTATAAGCCTTTACACGGTGAGACTGCGAATGGCTCATTAAATCAGAAACTGTTTATTTGATAGTGCCTACTACTTGGATAACCGTAGTAATTCTAGAGCTAATACATGCAAAAAGCCTGGACTTCTGGAACAGGCGTATTTATTAGATATACAAACCAACCGCTTCGGCGACCTTGGGTGACTCATAATAACTTCGCGAATCGTATGCTTCGGCGACGATGATTCATTCAAATTTCTGCCCTATCAGCTTTTGATGGTAGGGTATTGGCCTACCATGGCGTTAACGGGTAACGGAGAATTAGGGTTCGATTCCGGAGAGGGAGCCTGAGAGACGGC…
AH-24oct19-C21054	ERR5863101	metagenomic	987	Freshwater	metagenomic_assembly_Lake_Attersee_Austria_len=987_bp	TACCTGGTTGATCCTGCCAGTAGTCATATGCTTGTCTCAAAGATTAAGCCATGCATGTCTAAGTATAAGCCTTTACACGGTGAGACTGCGAATGGCTCATTAAATCAGAAACTGTTTATTTGATAGTGCCTACTACTTGGATAACCGTAGTAATTCTAGAGCTAATACATGCAAAAAGCCTGGACTTCTGGAACAGGCGTATTTATTAGATATACAAACCAACCGCTTCGGCGACCTTGGGTGACTCATAATAACTTCGCGAATCGTATGCTTCGGCGACGATGATTCATTCAAATTTCTGCCCTATCAGCTTTTGATGGTAGGGTATTGGCCTACCATGGCGTTAACGGGTAACGGAGAATTAGGGTTCGATTCCGGAGAGGGAGCCTGAGAGACGGC…
AJ564767	GenBank	reference	1809	Marine	Uncultured_eukaryote_clone_RA010412_17_marine_picoplankton_France_len=1809_bp	TACCTGGTTGATCCTGCCAGTAGTCATATGCTTGTCTCAAAGATTAAGCCATGCATGTCTAAGTATACACCTTTACACGGTGAGACTGCGAATGGCTCATTAAATCAGTTATAGTTTATTTGATAGTGCCTACTACTTGGATAACCGTAGTAATTCTAGAGCTAATACATGCAACAAGTCCCGACTTCTGGAAGGGATGTATTTATTAGATATACAAACCAACCGCGGCGGGAAACCGTCGTGTCCTTTGGTGATTCATAATAACTTCGCGAATCGCATGCCTTCGGGCGGCGATGATTCATTCAAATTTCTGCCCTATCAGCTTTTGATGGTAGGGTATTGGCCTACCATGGCGTTCACGGGTAACGGAGAATTAGGGTTCGATTCCGGAGAGGGAGC…
AJ564768	GenBank	reference	1764	Marine	Uncultured_eukaryote_clone_RA000412_136_marine_picoplankton_France_len=1764_bp	AGTCATATGCTTGTCTCAAAGATTAAGCCATGCATGTCTAAGTATACACCTTTACACGGTGAGACTGCGAATGGCTCATTAAATCAGTTATAGTTTATTTGATAGTGCCTACTACTTGGATAACCGTAGTAATTCTAGAGCTAATACATGCAACAAGTCCCGACTTCTGGAAGGGATGTATTTATTAGATATACAAGCCAACCGTGGCGGGAAACCGTCATGTCCTTTGGTGAGTCATAATAACTTCGCGAATCGCATGCCTTCGGGCGGCGATGATTCATTCAGATTTCTGCCCTATCAGCTTTTGATGGTAGGGTATTGGCCTACCATGGCGTTTACGGGTAACGGAGAATTAGGGTTCGATTCCGGAGAGGGAGCCTGAGAGACGGCTACCACATC…
AJ564770	GenBank	reference	1791	Marine	Uncultured_eukaryote_clone_BL010625_25_marine_picoplankton_Spain_len=1791_bp	ACCTGGTTGATCCTGCCAGTAGTCATATGCTTGTCTCAAAGATTAAGCCATGCATGTCTAAGTATAAGCCTTTACACGGTGAGACTGCGAATGGCTCATTAAATCAGAAACTGTTTATTTGATAGTGCCTACTACTTGGATAACCGTAGTAATTCTAGAGCTAATACATGCTAAAAGCCTGGACTTCTGGAACAGGCGTATTTATTAGATATACAAACCAACCGCTTCGGCGAACTTGGGTGACTCATAATAACTTCGCGAATCGTATGCCTTTGGCGACGATGATTCATTCAAATTTCTGCCCTATCAGCTTTTGATGGTAGGGTATTGGCCTACCATGGCGTTAACGGGTAACGGAGAATTGGGGTTCGATTCCGGAGAGGGAGCCTGAGAGACGGC…
AJ564771	GenBank	isolate	1809	Marine	Telonema_subtilis_RCC404_5_Isolate_Oslo_fjord_len=1809_bp	TACCTGGTTGATCCTGCCAGTAGTCATATGCTTGTCTCAAAGATTAAGCCATGCATGTCTAAGTATACACCTTTACACGGTGAGACTGCGAATGGCTCATTAAATCAGTTATAGTTTATTTGATAGTGCCTACTACTTGGATAATTGTAGTAATTCTAGAGCTAATACATGCAACAAGTCCCGACTTCTGGAAGGGATGTATTTATTAGATATACAAACCAACCGTGGGGGGAAACCTTCATGTCCTTTGGTGAGTCATAATAACTTCGCGAATCGCATGCCTTCGGGCGGCTATGATTCATTCAAATTTCTGCCCTATCAGCTTTTGATGGTAGTGTATTGGACTACCATGGCGTTTACGGGTAACGGAGAATTAGGGTTCGATTCCGGAGAGGGAGC…
AJ564772	GenBank	isolate	1808	Marine	Telonema_subtilis_RCC358_7_Isolate_English_Channel_Brittany_France_len=1808_bp	TACCTGGTTGATCCTGCCAGTAGTCATATGCTTGTCTCAAAGATTAAGCCATGCATGTCTAAGTATACACCTTTACACGGTGAGACTGCGAATGGCTCATTAAATCAGTTATAGTTTATTTGATAGTGCCTACTACTTGGATAACCGTAGTAATTCTAGAGCTAATACATGCAACAAGTCCCGACTTCTGGAAGGGATGTATTTATTAGATATACAAACCAACCGTGGGGGGAAACCTTCATGTCCTTTGGTGAGTCATAATAACTTCGCGAATCGCATGCCTTCGGGCGGCGATGATTCATTCAAATTTCTGCCCTATCAGCTTTTGATGGTAGTGTATTGGACTACCATGGCGTTTACGGGTAACGGAGAATTAGGGTTCGATTCCGGAGAGGGAGC…
AJ564773	GenBank	isolate	1787	Marine	Telonema_antarcticum_Isolate_Oslo_fjord_len=1787_bp	ACCTGGTTGATCCTGCCAGTAGTCATATGCTTGTCTCAAAGATTAAGCCATGCATGTCTAAGTATAAGCCTTTACACGGTGAGACTGCGAATGGCTCATTAAATCAGAAACTGTTTATTTGATAGTGCCTACTACATGGATAACCGTAGTAATTCTAGAGCTAATACATGCGAACAGCCTCGACTTCTGGAAGAGGCGTATTTATTAGATATACAAACCAACCGCTTCGGCGACCTTTGGTGACTCATAATAACTTCGCGAATCGCATGCCTTTGCGGCGATGATTCATTCAAATTTCTGCCCTATCAGCTTTTGATGGTGGGTATTGGCCTACCATGGCGTTAACGGGTAACGGAGAATTAGGGTTCGATTCCGGAGAGGGAGCCTGAGAGACGGCTA…
AJ965240	GenBank	reference	551	Marine	Uncultured_marine_picoplancton_clone_He000427_29_marine_sample_Germany_Helgoland_len=551_bp	TAGCGTATATTAAAGTTGTTGCAGTTAAAAAGCTCGTAGTTGGAGTTCAGATTGAGCTCGGCCGGTCGGCCTAATTGGTCAGAACTGGTTGACTCTGTCTTGTTTGTGGATCCCTCCGGAGTTAACTCTTCGGATGTGGAGTCCACATCGTTTACCTTGAAAAAATTAGAGTGTTCAAAGCAGGCGTTTGCTTGAATATATTAGCATGGAATAATGGAATAGGACGCTGGTTCTATTTTGTTGGTTTTGAGAACCAGAGTAATGATTAATAGGGACAGTTGGGGGCATTCATATTTCATTGTCAGAGGTGAAATTCCTGGATTTATGAAAGATGAACTTCTGCGAAAGCATTTGCCAAGGATGTTTTCATTAATCAAGAACGAAAGTTAGGGGATCGAA…
AM418562	GenBank	reference	1795	Marine	Uncultured_Telonema_clone_33_54_marine_picoplankton_Indian_Ocean_len=1795_bp	AACCTGGTTGATCCTGCCAGTAGTCATATGCTTGTCTCAAAGATTAAGCCATGCATGTCTAAGTATAAGCCTTTATATGGTCGAGACTGCGAATGGCTCATTAAATCAGTTAAAGTTTATTTGATAGTGCCTACTACTTGGATACCCGTAGTAATTCTAGAGCTAATACATGCAAAAAATCCCGACTTCTGGAAGGGTAGTATTTATTAGATATACAAACCAACCGCTTCGGCGTACTGTGGTGAGTCATAATAACTTCGCGAATCGACGCTTCGGCGACGATGATTCATTCAAATTTCTGCCCTATCAGCTTTTGATGGTAGGGTATTGGCCTACCATGGCGTTAACGGGTAACGGAGAATTAGGGTTCGATTCCGGAGAGGGAGCCTGAGAGACGGC…
AM418563	GenBank	reference	1798	Marine	Uncultured_Telonema_clone_IND31_100_marine_picoplankton_Indian_ocean_len=1798_bp	AACCTGGTTGATCCTGCCAGTAGTCATATGCTTGTCTCAAAGATTAAGCCATGCATGTCTAAGTATAAGCCTTTACACGGTGAGACTGCGAATGGCTCATTAAATCAGAAACTGTTTATTTGATAGTGCCTACTACATGGATAACCGTAGTAATTCTAGAGCTAATACATGCAAAAAGCCTGGACTTCTGGAACAGGCGTATTTATTAGATATACAAACCAACCTCTTCGGAGACCTTGGGTGACTCATAATAACTTCGCGAATCGTACGCTTTTAGCGACGATGATTCATTCAAATTTCTGCCCTATCAGCTTTTGATGGTAGGGTATTGGCCTACCATGGCGTTAACGGGTAACGGAGAATTAGGGTTCGATTCCGGAGAGGGAGCCTGAGAGACGG…
ANTA-KGeo-SRR17686876-C18228	SRR17686876	metagenomic	815	Marine	metagenomic_assembly_Antarctica_King_George_Island_len=815_bp	AAGACGATCAGATACCGTCGTAGTCTTAACCATAAACTATGCCGACTAGGGATTGGGAGCGGTTTGTTCATTGACCCTCTCAGCACCTTACGAGAAATCAAAGTTTTTGGGTTCCGGGGGGAGTATGGTCGCAAGGCTGAAACTTAAAGGAATTGACGGAGGGGCACCACCAGGAGTGGAGCCTGCGGCTTAATTTGACTCAACACGGGAAAACTTACCAGGTCCAGACATAGGAAGGATTGACAGATTGAGAGCTCTTTCTTGATTCTATGGGTGGTGGTGCATGGCCGTTCTTAGTTGGTGGAGTGATTTGTCTGGTTAATTCCGTTAACGAACGAGACCTTAACCTGCTAAATAGTTACGACGATGCTCTGTATCGGCGGACAACTTCTTAGAGGG…
ANTA-KGeo-SRR17686876-C69003	SRR17686876	metagenomic	963	Marine	metagenomic_assembly_Antarctica_King_George_Island_len=963_bp	TTTGGTGAGTCATAATAACTTCGCGAATCGTATGCTTCGGCGACGATGATTCATTCAAATTTCTGCCCTATCAGCTTTTGATGGTAGTGTATTGGACTACCATGGCGTTAACGGGTAACGGAGAATTAGGGTTCGATTCCGGAGAGGGAGCCTGAGAGACGGCTACCACATCCAAGGAAGGCAGCAGGCGCGCAAATTACCCAATCCTGACACAGGGAGGTAGTGACAATAAATAACAATACTGGACTTTTTTAAGTCTAGTAATTGGAATGAGAACAATCTAAATCCCTTATCGAGTATCAATTGGAGGGCAAGTCTGGTGCCAGCAGCCGCGGTAATTCCAGCTCCAATAGCGTATATTAAAGTTGTTGCAGTTAAAAAGCTCGTAGTTGGATCTCA…
AY295352	GenBank	isolate	550	Marine	Telonema_subtile_RCC358_Isolate_coastal_site_English_Channel_len=550_bp	TAGCGTATATTAAAGTTGTTGCAGTTAAAAAGCTCGTAGTTGGATCTCAGGGTGAGCTCAGTTGGTCAGCCTAATTGGTCAGAACTGGCTGACTCTCCCTTGTTTCTGAATCCCGGTCGGAGTTAATTCTTCGTTCGTGGACTTCAGATCGTTTACCTTGAAAAAATTAGAGTGTTCAAAGCGGGCGTTTGCTTGAATACATTAGCATGGAATAATGGAATAGGACCCTGGTTCTATTTTGTTGGTTTTGAGGACCAGAGTAATGATTAATAGGGATAGTTGGGGGCATTCATATTTAATTGTCAGAGGTGAAATTCTTGGATTTATGAAAGATGAACTTCTGCGAAAGCATTTGCCAAGGATGTTTTCATTAATCAAGAACGAAAGTTAGGGGATCGA…
AY295375	GenBank	reference	546	Marine	Uncultured_eukaryote_clone_RA000412_136_coastal_site_English_Channel_len=546_bp	GCGTATATTAAAGTTGTTGCAGTTAAAAAGCTCGTAGTTGGATCTCAGGGTGAGCTCAATTGGTCGGCCTACTTGGTCAGAACTGGCTGACTCTCCCTTGTTTCTGAATCCCGCTCGGAGTTAATTCTTCGGGTGTGGACTTCAGATCGTTTACCTTGAAAAAATTAGAGTGTTCAAAGCGGGCGTTTGCTTGAATACATTAGCATGGAATAATGGAATAGGACCCTGGTTCTATTTTGTTGGTTTTGAGGACCAGAGTAATGATTAATAGGGATAGTTGGGGGCATTCATATTTAATTGTCAGAGGTGAAATTCTTGGATTTATGAAAGATGAACTTCTGCGAAAGCATTTGCCAAGAATGTTTTCATTAATCAAGAACGAAAGTTAGGGGATCGAAG…
AY295470	GenBank	reference	547	Marine	Uncultured_eukaryote_clone_RA000609_49_coastal_site_English_Channel_len=547_bp	AAAGTTGTTGCAGTTAAAAAGCTCGTAGTTGGACTTCAGAGTGAGCTCATACGGTCGGCCTAATGGGTCAGAACTGGGTGACTTTCTCTTGCTTGTGGATCCCGTCCGGAGTTAACTCTTCGGATGTGGACTCCACATCGTTTACCTTGAAAAAATTAGAGTGTTCAAAGCGGGCGTTTGCTTGAATATATTAGCATGGAATAATGGAATAGGACCCTGGTTCTATTTTGTTGGTTTTGAGAACCAGAGTAATGATTAATAGGGATAGTTGGGGGCATTCATATTTCATTGTCAGAGGTGAAATTCTTGGATTTATGAAAGATGAACTTCTGCGAAAGCATTTGCCAAGGATGTTTTCATTAATCAAGAACGAAAGTTAGGGGATCGAAGACGATCAGA…
AY295476	GenBank	reference	547	Marine	Uncultured_eukaryote_clone_RA000609_57_coastal_site_English_Channel_len=547_bp	TATTAAAGTTGTTGCAGTTAAAAAGCTCGTAGTTGGACTTCAGAGTGAGCTCATACGGTCGGCCTAATGGGTCAGAACTGGGTGACTTTCTCTTGCTTGTGGATCCCGTCCGGAGTTAACTCTTCGGATGTGGACTCCACATCGTTTACCTTGAAAAAATTAGAGTGTTCAAAGCGGGCGTTTGCTTGAATATATTAGCATGGAATAATGGAATAGGACCCTGGTTCTATTTTGTTGGTTTTGAGAACCAGAGTAATGATTAATAGGGATAGTTGGGGGCATTCATATTTCATTGTCAGAGGTGAAATTCTTGGATTTATGAAAGATGAACTTCTGCGAAAGCATTTGCCAAGGATGTTTTCATTAATCAAGAACGAAAGTTAGGGGATCGAAGACGAT…
AY295498	GenBank	reference	544	Marine	Uncultured_eukaryote_clone_RA000907_26_coastal_site_English_Channel_len=544_bp	ATATTAAAGTTGTTGCAGTTAAAAAGCTCGTAGTTGGAGTTCAGATTGAGCTCGGCCGGTCGGCCTAATTGGTCAGAACTGGTTGACTCTGTCTTGTTTGTGGATCCCTCCGGAGTTAACTCTTCGGATGTGGAGTCCACATCGTTTACCTTGAAAAAATTAGAGTGTTCAAAGCAGGCGTTTGCTTGAATATATTAGCATGGAATAATGGAATAGGACGCTGGTTCTATTTTGTTGGTTTTGAGAACCAGAGTAATGATTAATAGGGACAGTTGGGGGCATTCATATTTCATTGTCAGAGGTGAAATTCTTGGATTTATGAAAGATGAACTTCTGCGAAAGCATTTGCCAAGGATGTTTTCATTAATCAAGAACGAAAGTTAGGGGATCGAAGACGAT…
AY295501	GenBank	reference	546	Marine	Uncultured_eukaryote_clone_RA000907_3_coastal_site_English_Channel_len=546_bp	GTATATTAAAGTTGTTGCAGTTAAAAAGCTCGTAGTTGGAGTTCAGAGTGAGCTCAGCCGGTCGGCCTAATGGGTCAGAACTGGTTAACTCTCTCTTGTTTGTGGATCCCTTCGGAGTTAACTCTTCGGATGTGGAGTCCACATCGTTTACCTTGAAAAAATTAGAGTGTTCAAAGCAGGCGTTTGCTTGAATATATTAGCATGGAATAATGGAATAGGACGCTGGTTCTATTTTGTTGGTTTTGAGAACCAGAGTAATGATTAATAGGGACAGTTGGGGGCATTCATATTTCATTGTCAGAGGTGAAATTCTTGGATTTATGAAAGATGAACTTCTGCGAAAGCATTTGCCAAGGATGTTTTCATTAATCAAGAACGAAAGTTAGGGGATCGAAGACG…
AY295513	GenBank	reference	545	Marine	Uncultured_eukaryote_clone_RA000907_47_coastal_site_English_Channel_len=545_bp	TATATTAAAGTTGTTGCAGTTAAAAAGCTCGTAGTTGGAGTTCAGAGTGAGCTCGTCCGGTCGGCCTTATGGGTCAGAACTGGTTGACTCTCTCTTGTTTGTGGATCCTGTTCGGAGTTAACTCTTCGGATGTGGAGTCCACATCGTTTACCTTGAAAAAATTAGAGTGTTCAAAGCAGGCGTTTGCTTGAATATATTAGCATGGAATAATGGAATAGGACGCTGGTTCTATTTTGTTGGTTTTGAGAACCAGAGTAATGATTAATAGGGACAGTTGGGGGCATTCATATTTCATTGTCAGAGGTGAAATTCTTGGATTTATGAAAGATGAACTTCTGCGAAAGCATTTGCCAAGGATGTTTTCATTAATCAAGAACGAAAGTTAGGGGATCGAAGACG…
AY295583	GenBank	reference	548	Marine	Uncultured_eukaryote_clone_RA010412_17_coastal_site_English_Channel_len=548_bp	AGCGTATATTAAAGTTGTTGCAGTTAAAAAGCTCGTAGTTGGATCTCAGGGTGAGCTCAGTTGGTCGGCCTAATTGGTCAGAACCGGCTGACTCTCCCTTGTTTCTGAATCCCGGTCGGAGTTAATTCTTCGTTCGTGGACTTCAGATCGTTTACCTTGAAAAAATTAGAGTGTTCAAAGCGGGCGTTTGCTTGAATACATTAGCATGGAATAATGGAATAGGACTTTGGTTCTATTTTGTTGGTTTTGAGGACCAGAGTAATGATTAATAGGGACAGTTGGGGGCATTCATATTTAATTGTCAGAGGTGAAATTCTTGGATTTATGAAAGATGAACTTCTGCGAAAGCATTTGCCAAGGATGTTTTCATTAATCAAGAACGAAAGTTAGGGGATCGAA…
AY295644	GenBank	reference	550	Marine	Uncultured_eukaryote_clone_RA010516_38_coastal_site_English_Channel_len=550_bp	ATAGCGTATATTAAAGTTGTTGCAGTTAAAAAGCTCGTAGTTGGAGTTCAGAGTGAGCTCAGCTGGTCGGCCTAATGGGTCAGAACTGGTTGACTCTCTCTTGTTTGTGGGTCTCGCCCGGAGTTAACTCTTCGGATGTGGATCCCACATCGTTTACCTTGAAAAAATTAGAGTGTTCAAAGCAGGCGTTTGCTTGAATATATTAGCATGGAATAATGGAATAGGACGCTGGTTCTATTTTGTTGGTTTTGAGAACCAGAGTAATGATTAATAGGGACAGTTGGGGGCATTCATATTTCATTGTCAGAGGTGAAATTCTTGGATTTATGAAAGATGAACTTCTGCGAAAGCATTTGCCAAGGATGTTTTCATTAATCAAGAACGAAAGTTAGGGGATCG…
AY426930	GenBank	reference	725	Marine	Uncultured_marine_eukaryote_clone_BL010625_25_Mediterranean_coast_Blanes_Bay_len=725_bp	CGTATATTAAATTTGTTGCAGTTAAAAAGCTCGTAGTTGGAGTTCAGGGTGAGCTCAGCCGGTCGGCGTCATGCGTCAGAACTGGTCGACTCTCCCTTGTTTGTGGATCCCGCCCGGAGTTAACTCTTCGGGATGTGGAGTTCACATCGTTTACCTTGAAAAAATTAGAGTGTTCAAAGCAGGCGTTTGCTTGAATATATTAGCATGGAATAATGGAATAGGACCCTGGTTCTATTTTGTTGGTTTTGAGAACCAGAGTAATGATTAATAGGGATAGTTGGGGGCATTCATATTTCATTGTCAGAGGTGAAATTCTTGGATTTATGAAAGATGAACTTCTGCGAAAGCATTTGCCAAGGATGTTTTCATTAATCAAGAACGAAAGTTAGGGGATCGAAG…
AY665027	GenBank	reference	1748	Marine	Uncultured_eukaryote_DCM_Sargasso_Sea_len=1748_bp	AGTCATATGCTTGTCTCAAAGATTAAGCCATGCATGTCTAAGTATAAGCGATTATACAGTGAGACTGCGGACGGCTCATTATATCAGTTATAGTTTATTTGATGTTTTTTACTACAAGGATAACCGTAGTAATTCTAGAGCTAATACTTGCATTCAGGCCTGACTTACGAAGGGCTGCTCTTATTAGATTTCACACCATTACTCTTTGAGTTTTCGGTGAATCATAATAATTTCGCGGATCTCAGTCTTATGACGAGACGCTTCATTCAAATTTCTGCCCTATCAGCTTTCGATGGTAGTGTATTGGACTACCATGGCTTTAACGGGTAACGGAGAATTAGGGTTCGATTCCGGAGAGGGAGCCTGAGAGACGGCTACCACATCCAAGGAAGGCAGCAG…
AY665037	GenBank	reference	1751	Marine	Uncultured_eukaryote_clone_SCM38C20_DCM_Sargasso_Sea_len=1751_bp	AGTCATATGCTTGTCTCAAAGATTAAGCCATGCATGTCTAAGTATAAGCCTTTATATGGTGAGACTGCGAATGGCTCATTAAATCAGAATCTGTTTATTTGATAGTGCCTACTACTTGGATAACCGTAGTAATTCTAGAGCTAATACATGCAAAAAGCCCAGACTTCTGGAATGGGCGTATTTATTAGATATACAAACCAACCGCTTCGGCGACCTTTGGTGACTCATAATAACTTCGCGAATCGCGAGCCTTTGGCGGCGATGATTCATTCAAATTTCTGCCCTATCAGCTTTTGATGGTAGGGTATTGGCCTACCATGGCGTTAACGGGTAACGGAGAATTAGGGTTCGATTCCGGAGAGGGAGCCTGAGAGACGGCTACCACATCCAAGGAAGGCA…
AY665040	GenBank	reference	1753	Marine	Uncultured_eukaryote_clone_SCM27C23_DCM_Sargasso_Sea_len=1753_bp	AGTCATATGCTTGTCTCAAAGATTAAGCCATGCATGTCTAAGTATAAACCTTTACACGGTGAGACTGCGAATGGCTCATTAAATCAGAATCTGTTTATTTGATAGTGCCTACTACCTGGTAATAACCGTAGTAATTCTAGAGCTAATACATGCAAAAAGCCTGAACTTCTGGAACAGGCGTATTTATTAGATATACGAACCAACCGCTTCGGCGTACTCTGGTGACTCATAATAACTTCGCGAATCGTATGCCTCTGGCGACGATGATTCATTCAAATTTCTGCCCTATCAGCTTTTGATGGTAGGGTATTGGCCTACCATGGCGTTAACGGGTAACGGAGAATTAGGGTTCGATTCCGGAGAGGGAGCCTGAGAGACGGCTACCACATCCAAGGAAGG…
AY665041	GenBank	reference	1751	Marine	Uncultured_eukaryote_clone_SCM27C12_DCM_Sargasso_Sea_len=1751_bp	AGTCATATGCTTGTCTCAAAGATTAAGCCATGCATGTCTAAGTATAAGCCTTTACACGGTGAGACTGCGAATGGCTCATTAAATCAGAAACTGTTTATTTGATAGTGCCTACTACTCGGATACCCGTAGTAATTCTAGAGCTAATACATGCTAAAAGCCTGAACTTCTGGAACAGGCGTATTTATTAGATATACAAACCAACCGCTTCGGCGTACTCTGGTGACTCATAATAACTTCGCGAATCGTATGCCTCTGGCGACGATGATTCATTCAAATTTCTGCCCTATCAGCTTTTGATGGTAGGGTATTGGCCTACCATGGCGTTAACGGGTAACGGAGAATTAGGGTTCGATTCCGGAGAGGGAGCCTGAGAGACGGCTACCACATCCAAGGAAGGCA…
AY665042	GenBank	reference	1751	Marine	Uncultured_eukaryote_clone_SCM27C3_DCM_Sargasso_Sea_len=1751_bp	AGTCATATGCTTGTCTCAAAGATTAAGCCATGCATGTCTAAGTATAAGCCTTTACACGGTGAGACTGCGAATGGCTCATTAAATCAGAAACTGTTTATTTGATAGTGCCTACTACTCGGATACCCGTAGTAATTCTAGAGCTAATACATGCTAAAAGCCTGAACTTCTGGAACAGGCGTATTTATTAGATATACAAACCAACCGCTTCGGCGTACTCTGGTGACTCATAATAACTTCGCGAATCGTATGCCTCTGGCGACGATGATTCATTCAAATTTCTGCCCTATCAGCTTTTGATGGTAGGGTATTGGCCTACCATGGCGTTAACGGGTAACGGAGAATTAGGGTTCGATTCCGGAGAGGGAGCCTGAGAGACGGCTACCACATCCAAGGAAGGCA…
AY665043	GenBank	reference	1751	Marine	Uncultured_eukaryote_clone_SCM27C46_DCM_Sargasso_Sea_len=1751_bp	AGTCATATGCTTGTCTCAAAGATTAAGCCATGCATGTCTAAGTATAAGCCTTTACACGGTGAGACTGCGAATGGCTCATTAAATCAGAAACTGTTTATTTGATAGTGCCTACTACTCGGATACCCGTAGTAATTCTAGAGCTAATACATGCTAAAAGCCTGAACTTCTGGAACAGGCGTATTTATTAGATATACAAACCAACCGCTTCGGCGTACTCTGGTGACTCATAATAACTTCGCGAATCGTATGCCTCTGGCGACGATGATTCATTCAAATTTCTGCCCTATCAGCTTTTGATGGTAGGGTATTGGCCTACCATGGCGTTAACGGGTAACGGAGAATTAGGGTTCGATTCCGGAGAGGGAGCCTGAGAGACGGCTACCACATCCAAGGAAGGCA…
BNGBR-SRR15198246-C136808	SRR15198246	metagenomic	1160	Freshwater	metagenomic_assembly_Bengaber_Reservoir_Spain_len=1160_bp	GGAAGGCAGCAGGCGCGCAAATTACCCAATCCTGACACAGGGAGGTAGTGACAATAAATAACAATACTGGACTTTTTCAAGCCTAGTAATTGGAATGAGAACAATTTAAATCCCTTATCGAGTATCAATTGGAGGGCAAGTCTGGTGCCAGCAGCCGCGGTAATTCCAGCTCCAATAGCGTATATTAAAGTTGTTGCAGTTAAAAAGCTCGTAGTTGGAGTTCAGAGTGAGCTCAGCCGGTCGGCCTCATGGGTCAGAACTGGTCGACTCTCTCTTGTTTGTGGATCCCGCCCGGAGTTAACTCTTCGGGATGTGGAGTTCACATCGTTTACCTTGAAAAAATTAGAGTGTTCAAAGCAGGCGTTTGCTTGAATATATTAGCATGGAATAATGGAATAG…
CE-Jul18-C7996	ERR3997373	metagenomic	1792	Freshwater	metagenomic_assembly_Lake_Constance_Switzerland_len=1792_bp	TACCTGGTTGATCCTGCCAGTAGTCATATGCTTGTCTCAAAGATTAAGCCATGCATGTCTAAGTATAAGCCTTTATATGGTGAGACTGCGAATGGCTCATTAAATCAGAAACTGTTTATTTGATAGTGCCTACTACATGGATACCTGTAGTAATTCTAGAGCTAATACATGCAAAAAGCCTGGACTTCTGGAACAGGCGTATTTATTAGATATACAAACCAACCGCTTCGGCGACCCTTGGTGACTCATAATAACTTCGCGAATCGTTTTCGGACGATGATTCATTCAAATTTCTGCCCTATCAGCTTTTGATGGTAGGGTATTGGCCTACCATGGCGTTAACGGGTAACGGAGAATTAGGGTTCGATTCCGGAGAGGGAGCCTGAGAGACGGCTACCA…
CE-Oct18-C165342	ERR3997374	metagenomic	1317	Freshwater	metagenomic_assembly_Lake_Constance_Switzerland_len=1317_bp	TACCTGGTTGATCCTGCCAGTAGTCATATGCTTGTCTCAAAGATTAAGCCATGCATGTCTAAGTATAAGCCTTTATATGGTGAGACTGCGAATGGCTCATTAAATCAGAAACTGTTTATTTGATAGTGCCTACTACATGGATACCTGTAGTAATTCTAGAGCTAATACATGCAAAAAGCCTGGACTTCTGGAACAGGCGTATTTATTAGATATACAAACCAACCGCTTCGGCGACCCTTGGTGACTCATAATAACTTCGCGAATCGTTTTCGGACGATGATTCATTCAAATTTCTGCCCTATCAGCTTTTGATGGTAGGGTATTGGCCTACCATGGCGTTAACGGGTAACGGAGAATTAGGGTTCGATTCCGGAGAGGGAGCCTGAGAGACGGCTACCA…
CH-Oct18-C14700	ERR3997376	metagenomic	1799	Freshwater	metagenomic_assembly_Lake_Constance_Switzerland_len=1799_bp	TACCTGGTTGATCCTGCCAGTAGTCATATGCTTGTCTCAAAGATTAAGCCATGCATGTCTAAGTATAAGCCTTTACACGGTGAGACTGCGAATGGCTCATTAAATCAGAAACTGTTTATTTGATAGTGCCTACTACTTGGATAACCGTAGTAATTCTAGAGCTAATACATGCAAAAAGCCTGGACTTCTGGAACAGGCGTATTTATTAGATATACAAACCAACCGCTTCGGCGACCTTGGGTGACTCATAATAACTTCGCGAATCGTATGCTTCGGCGACGATGATTCATTCAAATTTCTGCCCTATCAGCTTTTGATGGTAGGGTATTGGCCTACCATGGCGTTAACGGGTAACGGAGAATTAGGGTTCGATTCCGGAGAGGGAGCCTGAGAGACGGC…
CRUZ-SRR15164350-C337645	SRR15164350	metagenomic	496	Freshwater	metagenomic_assembly_Lake_La_Cruz_Spain_len=496_bp	GGTCTTATTTTGTTGGTTTTGAGGACCAGAGTAATGATTAATAGGGATAGTTGGGGGCATTCATATTTAATTGTCAGAGGTGAAATTCTTGGATTTATGAAAGATGAACTTCTGCGAAAGCATTTGCCAAGGATGTTTTCATTAATCAAGAACGAAAGTTAGGGGATCGAAGACGATCAGATACCGTCGTAGTCTTAACCATAAACTATGCCGACTAGGGATTGGGAGCGGTTTGTTCATTGACCCTCTCAGCACCTTACGAGAAATCAAAGTTTTTGGGTTCCGGGGGGAGTATGGTCGCAAGGCTGAAACTTAAAGGAATTGACGGAAGGGCACCACCAGGAGTGGAGCCTGCGGCTTAATTTGACTCAACACGGGGAAACTCACCAGGTCCAGACA…
CRUZ-SRR15164350-C53148	SRR15164350	metagenomic	652	Freshwater	metagenomic_assembly_Lake_La_Cruz_Spain_len=652_bp	TACCTGGTTGATCCTGCCAGTAGTCATATGCTTGTCTCAAAGATTAAGCCATGCATGTCTAAGTATAACCCTTTACACGGGTAGACTGCGAATGGCTCATTAAATCAGTTATAGTTTATTTGATAGTGCCTACTACTTGGATAACCGTAGTAATTCTAGAGCTAATACATGCAACAAGTCCCGACTTCTGGAAGGGATGTATTTATTAGATATACAAACCAACCACGGCGGGAAACCGTCGTGTCCTTTGGTGATTCATAATAACTTCGCGAATCGCATGCCTTCGGGCGGCGATGATTCATTCAAATTTCTGCCCTATCAGCTTTTGATGGTAGGGTATTGGCCTACCATGGCGTTCACGGGTAACGGAGAATTAGGGTTCGATTCCGGAGAGGGAGC…
DQ103827	GenBank	reference	1656	Marine	Uncultured_marine_eukaryote_clone_M2_18G12_anoxic_Mariager_Fjord_Denmark_len=1656_bp	AACCTGGTTGATCCTGCCAGTAGTCATATGCTTGTCTCAAAGATTAAGCCATGCATGCCTAAGTTTAAACCATTTCATGGTTAGACTGCGAATGGCTCATTAAATCAGTTATAGTTTATTTGATAGTGCCTACTACTTGGATAACCGTAGTAATTCTAGAGCTAATACATGCAACAAGTCCCGACTTCTGGAAGGGATGTATTTATTAGATATACAAACCAACCGCGGCGGGAAACCGTCGTGTCCTTTGGTGATTCATAATAACTTCGCGAATCGCATGCCTTCGGGCGGCGATGATTCATTCAAATTTCTGCCCTATCAGCTTTTGATGGTAGGGTATTGGCCTACCATGGCGTTCACGGGTAACGGAGAATTAGGGTTCGATTCCGGAGAGGGAGC…
DQ103867	GenBank	reference	1800	Marine	Uncultured_marine_eukaryote_clone_M3_18B12_anoxic_Mariager_Fjord_Denmark_len=1800_bp	AATCTGGTTGATCCTGCCAGTAGTCATATGCTTGTCTCAAAGATTAAGCCATGCATGTCTAAGTTTAAACCATTTCATGGTTAGACTGCGAATGGCTCATTAAATCAGTTATAGTTTATTTGATAGTGCCTACTACTTGGATAACCGTAGTAATTCTAGAGCTAATACATGCAACAAGTCCCGACTTCTGGAAGGGATGTATTTATTAGATATACAAACCAACCGCGGCGGGAAACCGTCGTGTCCTTTGGTGATTCATAATAACTTCGCGAATCGCATGCCTTCGGGCGGCGATGATTCATTCAAATTTCTGCCCTATCAGCTTTTGATGGTAGGGTATTGGCCTACCATGGCGTTCACGGGTAACGGAGAATTAGGGTTCGATTCCGGAGAGGGAGC…
DQ119994	GenBank	reference	785	Marine	Uncultured_marine_eukaryote_clone_NOR26_35_Arctic_sea_len=785_bp	TTGTTGCAGTTAAAAAGCTCGTAGTTGGAGTTCAGAGTGAGCTCAGCCGGTCGGCCTCATGGGTCAGAACTGGTCGACTCTCTCTTGTTTGTGGATCCCGTCCGGAGTTAACTCTTCGGAATGTGGAGTTCACATCGTTTACCTTGAAAAAATTAGAGTGTTCAAAGCAGGCGTTTGCTTGAATACATTAGCATGGAATAATGGAATAGGACCCTGGTTCTATTTTGTTGGTTTTGAGGACCAGAGTAATGATTAATAGGGATAGTTGGGGGCATTCATATTTCATTGTCAGAGGTGAAATTCTTGGATTTATGAAAGATGAACTTCTGCGAAAGCATTTGCCAAGGATGTTTTCATTAATCAAGAACGAAAGTTAGGGGATCGAAGACGATCAGATAC…
DQ119995	GenBank	reference	775	Marine	Uncultured_marine_eukaryote_clone_NOR46_11_Arctic_sea_len=775_bp	TTGTTGCAGTTAAAAAGCTCGTAGTTGGAGTTCAGAGTGAGCTCAGCCGGTCCGCCTCATGGGTGAGTACTGGTCGACTCTCTCTTGTTTGTGAATCCCGCCCGGAGTTAATTCTTCGGGATGTGGAGTTCACATCGTTTACCTTGAAAAAATTAGAGTGTTCAAAGCAGGCGTTTGCTTGAATATATTAGCATGGAATAATGGAATAGGACCCTGGTTCTATTTTGTTGGTTTTGAGAACCAGAGTAATGATTAATAGGGATAGTTGGGGGCATTCATATTTCATTGTCAGAGGTGAAATTCTTGGATTTATGAAAGATGAACTTCTGCGAAAGCATTTGCCAAGGATGTTTTCATTAATCAAGAACGAAAGTTAGGGGATCGAAGACGATCAGATAC…
DQ119998	GenBank	reference	792	Marine	Uncultured_marine_eukaryote_clone_NW414_01_Arctic_sea_len=792_bp	GTTGTTGCAGTTAAAAAGCTCGTAGTTGGAGTTCAGAGTGAGCTCAGCCGGTCGGGATTATGTCTCAGAACTGGTTGACTCTCTCTTGTTTGTGGATCCTGTTCGGAGTTAACTCGTCGGATGTGGAGTCCACATCGTTTACCTTGAAAAAATTAGAGTGTTCAAAGCAGGCGTTTGCTTGAATATATTAGCATGGAATAATGGAATAGGACGCTGGTTCTATTTTGTTGGTTTTGAGAACCAGAGTAATGATTAATAGGGACAGTTGGGGGCATTCATATTTCATTGTCAGAGGTGAAATTCTTGGATTTATGAAAGATGAACTTCTGCGAAAGCATTTGCCAAGGATGTTTTCATTAATCAAGAACGAAAGTTAGGGGATCGAAGACGATCAGATAC…
DQ120000	GenBank	reference	841	Marine	Uncultured_marine_eukaryote_clone_NW414_45_Arctic_sea_len=841_bp	AAGTTGTTGCAGTTAAAAAGCTCGTAGTTGGACTTCAGAGTGAGCTCATACGGTCGGCCTAATGGGTCAGAACTGGGTGACTTTCTCTTGCTTGTGGATCCCGTCCGGAGTTAACTCTTCGGATGTGGACTCCACATCGTTTACCTTGAAAAAATTAGAGTGTTCAAAGCGGGCGTTTGCTTGAATATATTAGCATGGAATAATGGAATAGGACCCTGGTTCTATTTTGTTGGTTTTGAGAACCAGAGTAATGATTAATAGGGATAGTTGGGGGCATTCATATTTCATTGTCAGAGGTGAAATTCTTGGATTTATGAAAGATGAACTTCTGCGAAAGCATTTGCCAAGGATGTTTTCATTAATCAAGAACGAAAGTTAGGGGATCGAAGACGATCAGAT…
DQ120001	GenBank	reference	813	Marine	Uncultured_marine_eukaryote_clone_NW617_20_Arctic_sea_len=813_bp	AAGTTGTTGCAGTTAAAAAGCTCGTAGTTGGACTTCAGAGTGAGCTCATACGGTCGGCCTAATGGGTCAGAACTGGGTGACTTTCTCTTGCTTGTGGATCCCGTCCGGAGTTAACTCTTCGGATGTGGACTCCACATCGTTTACCTTGAAAAAATTAGAGTGTTCAAAGCGGGCGTTTGCTTGAATATATTAGCATGGAATAATGGAATAGGACCCTGGTTCTATTTTGTTGGTTTTGAGAACCAGAGTAATGATTAATAGGGATAGTTGGGGGCATTCATATTTCATTGTCAGAGGTGAAATTCTTGGATTTATGAAAGATGAACTTCTGCGAAAGCATTTGCCAAGGATGTTTTCATTAATCAAGAACGAAAGTTAGGGGATCGAAGACGATCAGAT…
DQ647539	GenBank	reference	558	Marine	Uncultured_marine_eukaryote_clone_AD6S_06_Indian_Ocean_len=558_bp	AACCTGGTTGATCCTGCCAGTAGTCATATGCTTGTCTCAAAGATTAAGCCATGCATGTCTAAGTATAAGCCTTTACACGGTGAGACTGCGAATGGCTCATTAAATCAGAAACTGTTTATTTGATAGTGCCTACTACATGGATAACCGTAGTAATTCTAGAGCTAATACATGCAAAAAGCCTGGACTTCTGGAACAGGCGTATTTATTAGATATACAAACCAACCGCTTCGGCGACCTTGGGTGACTCATAATAACTTCGCGAATCGTATGCCTCTGGCGACGATGATTCATTCAAATTTCTGCCCTATCAGCTTTTGATGGTAGGGTATTGGCCTACCATGGCGTTAACGGGTAACGGAGAATTAGGGTTCGATTCCGGAGAGGGAACCTGAGAGACGG…
DQ917977	GenBank	reference	636	Marine	Uncultured_marine_eukaryote_clone_ENVP10203_00063_seawater_sample_20m_Atlantic_Ocean_western_North_Atlantic_euphotic_zone_len=636_bp	TGCAGTTAAAAAGCTCGTAGTTGGACTTCAGAGTGAGCTCAGACGGTCGGCCCAAGGGTCAGAACTGGTTGACTCTCTCTTGTTTGTGGAAGCCGCCCGGAGTTAACTCTTCGGATGTGCTCTCCACATCGTTTACCTTGAAAAAATTAGAGTGTTCAAAGCAGGCGTTTGCTTGAATATATTAGCATGGAATAATGGAATAGGACCCTGGTTCTATTTTGTTGGTTTTGAGGACCAGAGTAATGATTAATAGGGATAGTTGGGGGCATTCATATTTCATTGTCAGAGGTGAAATTCTTGGATTTATGAAAGATGAACTTCTGCGAAAGCATTTGCCAAGGATGTTTTCATTAATCAAGAACGAAAGTTAGGGGATCGAAGACGATCAGATACCGTCGT…
DQ918372	GenBank	reference	560	Marine	Uncultured_marine_eukaryote_clone_ENVP21819_00243_Atlantic_Ocean_len=560_bp	AGTTAAAAAGCTCGTAGTTGGAGTTCAGAGTGAGCTCAGCCGGTCGGCCTAATGGGTCAGAACTGGTTGACTCTCTCTTGTTTGTGGATCCCTTCGGAGTTAACTCTTCGGATGTGGAGTCCACATCGTTTACCTTGAAAAAATTAGAGTGTTCAAAGCAGGCGTTTGCTTGAATATATTAGCATGGAATAATGGAATAGGACGCTGGTTCTATTTTGTTGGTTTCGAGAACCAGAGTAATGATTAATAGGGACAGTTGGGGGCATTCATATTTCATTGTCAGAGGTGAAATTCTTGGATTTATGAAAGATGAACTTCTGCGAAAGCATTTGCCAAGGATGTTTTCATTAATCAAGAACGAAAGTTAGGGGATCGAAGACGATCAGATACCGTCGTAGT…
EF526718	GenBank	reference	1519	Marine	Uncultured_marine_eukaryote_clone_NA1_2B9_anoxic_Framvaren_Fjord_Norway_len=1519_bp	TGATAGTGTCTACTACATGGATAACCGTAGTAATTCTAGAGCTAATACATGCTAAAAGCCTGAACTTCTGGAACAGGCGTATTTATTAGATATACAAACCATCCGCTTCGGCGTACCATGGTGACTCATAATAACTTCGCGAATCGTACGCTTCGGCGACGATGATTCATTCAAATTTCTGCCCTATCAGCTTTTGATGGTAGGGTATTGGCCTACCATGGCGTTAACGGGTAACGGAGAATTAGGGTTCGATTCCGGAGAGGGAGCCTGAGAGACGGCTACCACATCCAAGGAAGGCAGCAGGCGCGCAAATTACCCAATCCTGACACAGGGAGGTAGTGACAATAAATAACAATACTGGACTTATTCAAGCCTAGTAATTGGAATGAGAACAATTTA…
EF526892	GenBank	reference	1810	Marine	Uncultured_marine_eukaryote_clone_NA2_1F1_anoxic_Framvaren_Fjord_Norway_len=1810_bp	AACCTGGTTGATCCTGCCAGTAGTCATATGCTTGTCTCAAAGATTAAGCCATGCATGTCTAAGTTTAAACCATTTCATGGTTGGACTGCGAATGGCTCATTAAATCAGTTATAGTTTATTTGATAGTGCCTACTACTTGGATAACCGTAGTAATTCTAGAGCTAATACATGCAACAAGTCCCGACTTCTGGAAGGGATGTATTTATTAGATATACAAACCAACCGCGGCGGGAAACCGTCGTGTCCTTTGGTGATTCATAATAACTTCGCGAATCGCATGCCTTCGGGCGGCGATGATTCATTCAAATTTCTGCCCTATCAGCTTTTGATGGTAGGGTATTGGCCTACCATGGCGTTCACGGGTAACGGAGAATTAGGGTTCGATTCCGGAGAGGGAGC…
EF526897	GenBank	reference	1342	Marine	Uncultured_marine_eukaryote_clone_SA1_4A6_anoxic_Framvaren_Fjord_Norway_len=1342_bp	AATCTGGTTGATCCTGCCAGTAGTCATATGCTTGTCTCAAAGATTAAGCCATGCATGTCTAAGTTTAAACCATTTCATGGTTAGACTGCGAATGGCTCATTAAATCAGTTATAGTTTATTTGATAGTGCCTACTACTTGGATAACCGTAGTAATTCTAGAGCTAATACATGCAACAAGTCCCGACTTCTGGAAGGGATGTATTTATTAGATATACAAACCAACCGCGGCGGGAAACCGTCGTGTCCTTTGGTGATTCATAATAACTTCGCGAATCGCATGCCTTCGGGCGGCGATGATTCATTCAAATTTCTGCCCTATCAGCTTTTGATGGTAGGGTATTGGCCTACCATGGCGTTCACGGGTAACGGAGAATTAGGGTTCGATTCCGGAGAGGGAGC…
EF526966	GenBank	reference	1570	Marine	Uncultured_marine_eukaryote_clone_SA1_2A10_anoxic_Framvaren_Fjord_Norway_len=1570_bp	CTGTGAATGGCTCATTAAATCAGTTATAGTTTATTTGATAGTGCCTACTACTTGGATAACCGTAGTAATTCTAGAGCTAATACATGCAACAAGTCCCGACTTCTGGAAGGGATGTATTTATTAGATATACAAACCAACCGCGGCGGGAAACCGTCGTGTCCTTTGGTGATTCATAATAACTTCGCGAATCGCATGCCTTCGGGCGGCGATGATTCATTCAAATTTCTGCCCTATCAGCTTTTGATGGTAGGGTATTGGCCTACCATGGCGTTCACGGGTAACGGAGAATTAGGGTTCGATTCCGGAGAGGGAGCCTGAGAGACGGCTACCACATCCAAGGAGGGCAGCAGGCGCGCAAATTACCCAATCCTGACACAGGGAGGTAGTGACAATAAATAA…
EF539138	GenBank	reference	703	Marine	Uncultured_marine_eukaryote_clone_MB04_38_western_Pacific_coast_harbour_len=703_bp	GTTGTTGCAGTTAAAAAGCTCGTAGTTGGAGTTCAGGGTGAGCTCAGCTGGTCGGCCTAATGGGTCAGAACTGGTTGACTCTCCCTTGTTTGTGGATCCCTCCGGAGTTAATTCTTCGGGTGTGGAGTCCACATCGTTTACCTTGAAAAAATTAGAGTGTTCAAAGCAGGCGTTTGCTTGAATATATTAGCATGGAATAATGGAATAGGACGCTGGTTCTATTTTGTTGGTTTTGAGAACCAGAGTAATGATTAATAGGGACAGTTGGGGGCATTCATATTTCATTGTCAGAGGTGAAATTCTTGGATTTATGAAAGATGAACTTCTGCGAAAGCATTTGCCAAGGATGTTTTCATTAATCAAGAACGAAAGTTAGGGGATCGAAGACGATCAGATACC…
EF695209	GenBank	reference	781	Marine	Uncultured_eukaryote_hotp1h2_ocean_surface_waters_Hawaii_Ocean_Time_Series_len=781_bp	GGGTTCGATTCCGGAGAGGGAGCCTGAGAGACGGCTACCACATCCAAGGAAGGCAGCAGGCGCGCAAATTACCCAATCCTGACACAGGGAGGTAGTGACAATAAATAACAATGCTGGACTTATTCAAGCCTAGCAATTGGAATGAGAACAATTTAAATCCCTTATCGAGTATCAATTGGAGGGCAAGTCTGGTGCCAGCAGCCGCGGTAATTCCAGCTCCAATAGCGTATATTAAAGTTGTTGCAGTTAAAAAGCTCGTAGTTGGAGTTCAGAGTGAGCTCAGCCGGTCGGCCTCATGGGTCAGAACTGGTCGACTCTCTCTTGTTTGTGGATCCCGTCCGGAGTTAACTCTTCGGAATGTGGAGTTCACATCGTTTACCTTGAAAAAATTAGAGTGTT…
Erken-ERR4193667-C24172	ERR4193667	metagenomic	604	Freshwater	metagenomic_assembly_Lake_Erken_Sweden_len=604_bp	AAACTTACCAGGTCCAGACATAGTAAGGATTGACAGATTGAGAGCTCTTTCTTGATTCTATGGGTGGTGGTGCATGGCCGTTCTTAGTTGGTGGAGTGATTTGTCTGGTTAATTCCGATAACGAACGAGACCTTAACCTACTAAATAGTTACGCCGATACTTTTGTATCGGCGGACAACTTCTTAGAGGGACTATCGGTGTTCAACCGGTGGAAGTTTGAGGCAATAACAGGTCTGTGATGCCCTTAGATGTTCTGGGCCGCACGCGCGCTACACTGACAAGTTCAACAAGTTGTCCACCTTGACTGAAGAGTCCGGGTAATCTTCTAAAAGCTTGTCGTGATGGGGATAGATTATTGCAATTATTAATCTTCAACGAGGAATTCCTAGTAAGGGCAGT…
Erken-ERR4193668-C23366	ERR4193668	metagenomic	614	Freshwater	metagenomic_assembly_Lake_Erken_Sweden_len=614_bp	CAACACGGGGAAACTCACCAGGTCCAGACATAGTAAGGATTGACAGATTGAGAGCTCTTTCTTGATTCTATGGGTGGTGGTGCATGGCCGTTCTTAGTTGGTGGAGTGATTTGTCTGGTTAATTCCGATAACGAACGAGACCTTAACCTACTAAATAGTTACGCCGATACTTTTGTATCGGCGGACAACTTCTTAGAGGGACTATCGGTGTTCAACCGGTGGAAGTTTGAGGCAATAACAGGTCTGTGATGCCCTTAGATGTTCTGGGCCGCACGCGCGCTACACTGACAAGTTCAACAAGTTGTCCACCTTGACTGAAGAGTCCGGGTAATCTTCTAAAAGCTTGTCGTGATGGGGATAGATTATTGCAATTATTAATCTTCAACGAGGAATTCCTAG…
Erken-ERR4195029-C157689	ERR4195029	metagenomic	544	Freshwater	metagenomic_assembly_Lake_Erken_Sweden_len=544_bp	TGGGTGGTGGTGCATGGCCGTTCTTAGTTGGTGGAGTGATTTGTCTGGTTAATTCCGATAACGAACGAGACCTTAACCTACTAAATAGTTACGCCGATACTTTTGTATCGGCGGACAACTTCTTAGAGGGACTATCGGTGTTCAACCGGTGGAAGTTTGAGGCAATAACAGGTCTGTGATGCCCTTAGATGTTCTGGGCCGCACGCGCGCTACACTGACAAGTTCAACAAGTTGTCCACCTTGACTGAAGAGTCCGGGTAATCTTCTAAAAGCTTGTCGTGATGGGGATAGATTATTGCAATTATTAATCTTCAACGAGGAATTCCTAGTAAGGGCAGTTCATCAGACTGCCCTGATTACGTCCCTGCCCCTTGTACACACCGCCCGTCGCTACTACCG…
EU050979	GenBank	reference	1775	Freshwater	Uncultured_eukaryote_clone_SS1_E_01_55_sediment_from_the_Kings_Bay_Svalbard_len=1775_bp	AGTCATATGCTTGTCTCAAAGATTAAGCCATGCATGTCTAAGTATAACCCTTTACACGGGTAGACTGCGAATGGCTCATTAAATCAGTTATAGTTTATTTGATAGTGCCTACTACTTGGATAACCGTAGTAATTCTAGAGCTAATACATGCAACAAGTCCCGACTTCTGGAAGGGATGTATTTATTAGATATACAAACCAACCGCGACGGGAAACCGCCGTGTCCTTTGGTGATTCATAATAACTTCGCGAATCGCATGCCTTCGGGCGGCGATGATTCATTCAAATTTCTGCCCTATCAGCTTTTGATGGTAGGGTATTGGCCTACCATGGCGTTCACGGGTAACGGAGAATTAGGGTTCGATTCCGGAGAGGGAGCCTGAGAGACGGCTACCACATC…
EU050980	GenBank	reference	1768	Freshwater	Uncultured_eukaryote_clone_SS1_E_01_20_sediment_Kings_Bay_Svalbard_Arctic_len=1768_bp	AGTCATATGCGTTGTCTCAAAGATTAAGCCATGCATGTCTAAGTATAACCCTTTACACGGGTAGACTGCGAATGGCTCATTAAATCAGTTATAGTTTATTTGATAGTGCCTACTACTTGGATAACCGTAGTAATTCTAGAGCTAATACATGCAACAAGTCCCGACTTCTGGAAGGGATGTATTTATTAGATATACAAACCAACCGCGACGGGAAACCGCCGTGTCCTTTGGTGATTCATAATAACTTCGCGAATCGCATGCCTTCGGGCGGCGATGATTCATTCAAATTTCTGCCCTATCAGCTTTTGATGGTAGGGTATTGGCCTACCATGGCGTTCACGGGTAACGGAGAATTAGGGTTCGATTCCGGAGAGGGAGCCTGAGAGACGGCTACCACAT…
EU078256	GenBank	reference	460	Marine	Uncultured_freshwater_eukaryote_clone_B-2-8_Bering_Sea_len=460_bp	TTAAATCAGTTATAGTTTATTTGATAGTGCCTACTACTTGGATAACCGTAGTAATTCTAGAGCTAATACATGCAACAAGTCCCGACTTCTGGAAGGGATGTATTTATTAGATATACAAACCAACCGCGACGGGAAACCGCCGTGTCCTTTGGTGATTCATAATAACTTCGCGAATCGCATGCCTTCGGGCGGCGATGATTCATTCAAATTTCTGCCCTATCAGCTTTTGATGGTAGGGTATTGGCCTACCATGGCGTTCACGGGTAACGGAGAATTAGGGTTCGATTCCGGAGAGGGAGCCTGAGAGACGGCTACCACATCCAAGGAAGGCAGCAGGCGCGCAAATTACCCAATCCTGACACAGGGAGGTAGTGACAATAAATAACAATACTGGACTTT…
EU078264	GenBank	reference	447	Freshwater	Uncultured_freshwater_eukaryote_clone_DL-2-2_Arctic_freshwater_Norway_Spitsbergen_len=447_bp	TTAAATCAGAAACTGTTTATTTGATAGTGCCTACTACTTGGATAACCGTAGTAATTCTAGAGCTAATACATGCAAAAAGCCTGGACTTCTGGAACAGGCGTATTTATTAGATATACAAACCAACCGCTTCGGCGACCTTGGGTGACTCATAATAACTTCGCGAATCGTATGCTTCGGCGACGATGATTCATTCAAATTTCTGCCCTATCAGCTTTGATGGTAGGGTATTGGCCTACCATGGCGTTAACGGGTAACGGAGAATTAGGGTTCGATTCCGGAGAGGGAGCCTGAGAGACGGCTACCACATCCAAGGAAGGCAGCAGGCGCGCAAATTACCCAATCCTGACACAGGGAGGTAGTGACAATAAATAACAATACTGGACTTTTTCAAGCCTAGTA…
EU162631	GenBank	reference	1798	Freshwater	Uncultured_eukaryote_clone_PTG4SP2005_Lake_Pavin_France_len=1798_bp	CTGGTTGATCCTGCCAGTATATGCTTGTCTCAAAGATTAAGCCATGCATGTATAAGTATAAGCCTTTACACGGTGAGACTGCGAATGGCTCATTAAATCAGAAACTGTTTATTTGATAGTGCCTACTACTTGGATAACCGTAGTAATTCTAGGGCTAATACATGCAAAAAGCCTGGACTTCTGGAACAGGCGTATTTATTAGATATACAAACCAACCGCTTCGGCGACCTTGGGTGACTCATAATAACTTCGCGAGTCGTATGCTTCGGCGACGATGATTCATTCAAATTTCTGCCCTATCAGCTTTTGATGGTAGGGTATTGGCCTACCATGGCGCTAACGGGTAACGGGGAATTAGGGTTCGATTCCGGAGAGGGAGCCTGAGAGACGGCTACCACA…
EU371188	GenBank	reference	1768	Marine	Uncultured_marine_eukaryote_clone_NPK2_190_2m_seawater_sample_Arctic_len=1768_bp	ATTTGGTTGATCCTGCCAGTAGTCATATGCTTGTCTCAAAGATTAAGCCATGCATGTCTAAGTATAAGCCTTTACACGGTGAGACTGCGAATGGCTCATTAAATCAGAAACTGTTTATTTGATAGTGCCTACTACATGGATAACCGTAGTAATTCTAGAGCTAATACATGCAAAAAGCCTGGACTTCTGGAACAGCGTATTTATTAGATTAAAACCAACGCTTCGCGACCTTTGGTGACTCATAATAACTTCGCGAATCGTATGCTTAGCGACGATGATTCATTCAAATTTCTGCCCTATCAGCTTTTGATGGTAGGGTATTGGCCTACCATGGCGTTAACGGGTAACGGAGAATTAGGGTTCGATTCCGGAGAGGGAGCCTGAGAGACGGCTACCACA…
EU371331	GenBank	reference	1743	Marine	Uncultured_marine_eukaryote_clone_NPK60_74_200m_sea_water_sample_from_Arctic_len=1743_bp	CAGTAGTCATATGCTTGTCTCAAAGATTAAGCCATGCATGTCTAAGTATAAGCCTTTACACGGTGAGACTGCGAATGGCTCATTAAATCAGAAACTGTTTATTTGATAGTGCCTACTACATGGATAACCGTAGTAATTCTAGAGCTAATACATGCAAAAAGCCTGGACTTGGAACAGGCGTATTTATTAGATATACAAACCAACCGCTCGGCGACCTTTGGTGACTCATAATAACTTCGCGAATCGTATGCTTTTAGCGACGATGATTCATTCAAATTTCTGCCCTATCAGCTTTTGATGGTAGGGTATTGGCCTACCATGGCGTTAACGGGTAACGGAGAATTAGGGTTCGATTCCGGAGAGGGAGCCTGAGAGACGGCTACCACATCCAAGGAAGGC…
EU371332	GenBank	reference	1743	Marine	Uncultured_marine_eukaryote_clone_NPK60_36_200m_seawater_sample_Arctic_len=1743_bp	CAGTAGTCATATGCTTGTCTCAAAGATTAAGCCACGCATGTCTAAGTATAAGCCTTTACACGGTGAGACTGCGAATGGCTCATTAAATCAGAAACTGTTTATTTGATAGTGCCTACTACATGGATAACCGTAGTAATTCTAGAGCTAATACATGCAAAAAGCCTGGACTTGGAACAGGCGTATTTATTAGATATACAAACCAACCGCTCGGCGACCTTTGGTGACTCATAATAACTTCGCGAATCGTATGCTTTTAGCGACGATGATTCATTCAAATTTCTGCCCTATCAGCTTTTGATGGTAGGGTATTGGCCTACCATGGCGTTAACGGGTAACGGAGAATTAGGGTTCGATTCCGGAGAGGGAGCCTGAGAGACGGCTACCACATCCAAGGAAGGC…
EU371358	GenBank	reference	1763	Freshwater	Uncultured_eukaryote_clone_NPK97_7_glacial_sample_Austre_Broeggerbreen_Svalbard_len=1763_bp	GATTTGGTTGATCCTGCCAGTAGTCATATGCTTGTCTCAAAGATTAAGCCATGCATGTCTAAGTATAAGCTTTACACGGTGAGACTGCGAATGGCTCATTAAATCAGAAACTGTTTATTTGATAGTGCCTACTACATGGATAACCGTAGTAATTCTAGAGCTAATACATGCAAAAAGCCTGGACTTCTGGAACAGGCGTATTTATTAGATATAAAACCAACCGCTTCGGCGACCTTTGGTGACTCATAATAACTTCGCGAATCGTATGCTTTTAGCGACGATGATTCATTCAAATTTCTGCCCTATCAGCTTTTGATGGTAGGGTATTGGCCTACCATGGCGTTAACGGGTAACGGAGAATTAGGGTTCGATTCCGGAGAGGGAGCCTGAGAGACGGCT…
EU371359	GenBank	reference	1763	Freshwater	Uncultured_eukaryote_clone_NPK97_27_glacial_sample_Austre_Broeggerbreen_Svalbard_len=1763_bp	GATTTGGTTGATCCTGCCAGTAGTCATATGCTTGTCTCAAAGATTAAGCCATGCATGTCTAAGTATAAGCTTTACACGGTGAGACTGCGAATGGCTCATTAAATCAGAAACTGTTTATTTGATAGTGCCTACTACATGGATAACCGTAGTAATTCTAGAGCTAATACATGCAAAAAGCCTGGACTTCTGGAACAGGCGTATTTATTAGATATAAAACCAACCGCTTCGGCGACCTTTGGTGACTCATAATAACTTCGCGAATCGTATGCTTTTAGCGACGATGATTCATTCAAATTTCTGCCCTATCAGCTTTTGATGGTAGGGTATTGGCCTACCATGGCGTTAACGGGTAACGGAGAATTAGGGTTCGATTCCGGAGAGGGAGCCTGAGAGACGGCT…
EU371360	GenBank	reference	1763	Freshwater	Uncultured_eukaryote_clone_NPK97_25_glacial_sample_Austre_Broeggerbreen_Svalbard_len=1763_bp	GATTTGGTTGATCCTGCCAGTAGTCATATGCTTGTCTCAAAGATTAAGCCATGCATGTCTAAGTATAAGCTTTACACGGTGAGACTGCGAATGGCTCATTAAATCAGAAACTGTTTATTTGATAGTGCCTACTACATGGATAACCGTAGTAATTCTAGAGCTAATACATGCAAAAAGCCTGGACTTCTGGAACAGGCGTATTTATTAGATATAAAACCAACCGCTTCGGCGACCTTTGGTGACTCATAATAACTTCGCGAATCGTATGCTTTTAGCGACGATGATTCATTCAAATTTCTGCCCTATCAGCTTTTGATGGTAGGGTATTGGCCTACCATGGCGTTAACGGGTAACGGAGAATTAGGGTTCGATTCCGGAGAGGGAGCCTGAGAGACGGCT…
EU371378	GenBank	reference	1762	Freshwater	Uncultured_eukaryote_clone_NPK97_54_glacial_sample_Austre_Broeggerbreen_Svalbard_len=1762_bp	GATTTGGTTGATCCTGCCAGTAGTCATATGCTTGTCTCAAAGATTAAGCCATGCATGTCTAAGTATAAGCTTTACACGGTGAGACTGCGAATGGCTCATTAAATCAGAAACTGTTTATTTGATAGTGCCTACTACATGGATAACCGTAGTAATTCTAGAGCTAATACATGCAAAAAGCCTGGACTTCTGGAACAGGCGTATTTATTAGATATAAAACCAACCGCTTCGGCGACCTTTGGTGACTCATAATAACTTCGCGAATCGTATGCTTTTAGCGACGATGATTCATTCAAATTTCTGCCCTATCAGCTTTTGATGGTAGGGTATTGGCCTACCATGGCGTTAACGGGTAACGGAGAATTAGGGTTCGATTCCGGAGAGGGAGCCTGAGAGACGGCT…
EU371379	GenBank	reference	1762	Freshwater	Uncultured_eukaryote_clone_NPK97_119_glacial_sample_Austre_Broeggerbreen_Svalbard_len=1762_bp	GATTTGGTTGATCCTGCCAGTAGTCATATGCTTGTCTCAAAGATTAAGCCATGCATGTCTAAGTATAAGCTTTACACGGTGAGACTGCGAATGGCTCATTAAATCAGAAACTGTTTATTTGATAGTGCCTACTACATGGATAACCGTAGTAATTCTAGAGCTAATACATGCAAAAAGCCTGGACTTCTGGAACAGGCGTATTTATTAGATATAAAACCAACCGCTTCGGCGACCTTTGGTGACTCATAATAACTTCGCGAATCGTATGCTTTTAGCGACGATGATTCATTCAAATCTCTGCCCTATCAGCTTTTGATGGTAGGGTATTGGCCTACCATGGCGTTAACGGGTAACGGAGAATTAGGGTTCGATTCCGGAGAGGGAGCCTGAGAGACGGCT…
EU499983	GenBank	reference	791	Marine	Uncultured_eukaryote_clone_dhot1a7_ocean_surface_waters_Hawaii_Ocean_Time_Series_len=791_bp	GAGAGACGGCTACCACATCCAAGGAAGGCAGCAGGCGCGCAAATTACCCAATCTGACACAGGGAGGTAGTGACAATAAATAACAATATTGGACTTTTTCAAGTCTAGTAATTGGAATGAGAACAATCTAAATACTTATCGAGTATCAATTGGAGGGCAAGTCTGGTGCCAGCAGCCGCGGTAATTCCAGCTCCAATAGCGTATATTAAAGTTGTTGCAGTTAAAAAGCTCGTAGTTGGATCTCAGGGTGAGCTCAGTTGGTCGGCCTAATAGGTCAGAACTGGCTGGCTCTCCCTTGTTTCTGAATCCCTGCGGTGGTTAACTCTATCGTTGTGGACTTCAGATCGTTTACCTTGAAAAAATTAGAGTGTTCAAAGCGGGCGTTTGCTTGAATACATTA…
EU499984	GenBank	reference	818	Marine	Uncultured_eukaryote_clone_dhot1d9_ocean_surface_waters_Hawaii_Ocean_Time_Series_len=818_bp	CCGGAGAGGGAGCCTGAGAGACGGCTACCACATCCAAGGAAGGCAGCAGGCGCGCAAATTACCCAATCCTGACACAGGGAGGTAGTGACAATAAATAACAATACTGGACTTTTTCAAGCCTAGTAATTGGAATGAGAACAATTTAAATCCCTTATCGAGTATCAATTGGAGGGCAAGTCTGGTGCCAGCAGCCGCGGTAATTCCAGCTCCAATAGCGTATATTAAAGTTGTTGCAGTTAAAAAGCTCGTAGTTGGAGTTCAGAGTGAGCTCAGCCGGTCGGGATTATGTCTCAGAACTGGTTGACTCTCTCTTGTTTGTGGTTCCTGTTCGGAGTTAACTCTTCGGATGTGGAGTCCACATCGTTTACCTTGAAAAAATTAGAGTATTCAAAGCAGGCG…
EU500219	GenBank	reference	829	Marine	Uncultured_eukaryote_clone_hotxp4c7_ocean_surface_waters_Hawaii_Ocean_Time_Series_len=829_bp	TTGGGGTTCGATTCCGGAGAGGGAGCCTGAGAGACGGCTNCCNNATCCAAGGAAGGCAGCAGGCGCGCAAATTACCCAACCCTGACACAGGGAGGTAGTGACAATAAATAACAATACTGGACTTTTTCAAGCCTAGTAATTGGAATGAGAACAATTTAAATCCCTTATCGAGTACCAATTGGAGGGCAAGTCTGGTGCCAGCAGCCGCGGTAATTCCAGCTCCAATAGCGTATATTAAAGTTGTTGCAGTTAAAAAGCTCATAGTTGGAGTTCAGAGTGAGCTCAGCCGGTCGGCCTAATGGGTCAGAACTGGTTGACTCTCTCTTGTTTGTGGATCCCTCCGGAGTTAACTCTTCGGATGTGGAGTCCACATCGTTTACCTTGAAAAAATTAGAGTGT…
FJ537314	GenBank	reference	1794	Marine	Uncultured_Telonemia_clone_Biosope_T33_138_South_East_Pacific_Ocean_len=1794_bp	ACCTGGTTGATCCTGCCAGTAGTCATATGCTTGTCTCAAAGATTAAGCCATGCATGTCTAAGTATAAGCCTTTACACGGTGAGACTGCGAATGGCTCATTAAATCAGTTATAGTTTATTTGATAGTGCCCACTACTTGGATAACCGTAGTAATTCTAGAGCTAATACATGCAAAAATTCCCGACTTCTGGAAGGGATGTATTTATTAGATATACAAACCAACCGCTTCGGCGTTCTCAGGTGACTCATAATAACTTTGCGAATCGTATGCTTCTGGCGACGATGATTCATTCAAATTTCTGCCCTATCAGCTTTTGATGGTAGGGTATTGGCCTACCATGGCGTTAACGGGTAACGGAGAATTAGGGTTCGATTCCGGAGAGGGAGCCTGAGAGACGGC…
Ga0007743_10218231	3300005415	metagenomic	527	Freshwater	3300005415_metaT_of_FW_lake_microb_comm_Lake_Michigan_USA_Sp13_BD_MM15_DD_len=527_bp	CTTGATTCTATGGGTGGTGGTGCATGGCCGTTCTTAGTTGGTGGAGTGATTTGTCTGGTTAATTCCGATAACGAACGAGACCTTAACCTACTAAATAGTTACGCCGATACTTTTGTATCGGCGGACAACTTCTTAGAGGGACTATCGGTGTTCAACCGGTGGAAGTTTGAGGCAATAACAGGTCTGTGATGCCCTTAGATGTTCTGGGCCGCACGCGCGCTACACTGACAAGTTCAACAAGTTGTCCACCTTGACTGAAGAGTCCGGGTAATCTTCTAAAAGCTTGTCGTGATGGGGATAGATTATTGCAATTATTAATCTTCAACGAGGAATTCCTAGTAAGGGCAGTTCATCAGACTGCCCTGATTACGTCCCTGCCCCTTGTACACACCGCCCGTC…
Ga0007746_10430011	3300004763	metagenomic	538	Freshwater	3300004763_metaT_of_FW_lake_microb_comm_Lake_Michigan_USA_Sp13_BD_MM110_DD_len=538_bp	GAGAGCTCTTTCTTGATTCTATGGGTGGTGGTGCATGGCCGTTCTTAGTTGGTGGAGTGATTTGTCTGGTTAATTCCGATAACGAACGAGACCTTAACCTACTAAATAGTTACGCCGATACTTTTGTATCGGCGGACAACTTCTTAGAGGGACTATCGGTGTTCAACCGGTGGAAGTTTGAGGCAATAACAGGTCTGTGATGCCCTTAGATGTTCTGGGCCGCACGCGCGCTACACTGACAAGTTCAACAAGTTGTCCACCTTGACTGAAGAGTCCGGGTAATCTTCTAAAAGCTTGTCGTGATGGGGATAGATTATTGCAATTATTAATCTTCAACGAGGAATTCCTAGTAAGGGCAGTTCATCAGACTGCCCTGATTACGTCCCTGCCCCTTGTACA…
Ga0007754_10218572	3300004764	metagenomic	539	Freshwater	3300004764_metaT_of_FW_lake_microb_comm_Lake_Michigan_USA_Su13_BD_MM110_DCMD_len=539_bp	TGAGAGCTCTTTCTTGATTCTATGGGTGGTGGTGCATGGCCGTTCTTAGTTGGTGGAGTGATTTGTCTGGTTAATTCCGATAACGAACGAGACCTTAACCTACTAAATAGTTACGCCGATACTTTTGTATCGGCGGACAACTTCTTAGAGGGACTATCGGTGTTCAACCGGTGGAAGTTTGAGGCAATAACAGGTCTGTGATGCCCTTAGATGTTCTGGGCCGCACGCGCGCTACACTGACAAGTTCAACAAGTTGTCCACCTTGACTGAAGAGTCCGGGTAATCTTCTAAAAGCTTGTCGTGATGGGGATAGATTATTGCAATTATTAATCTTCAACGAGGAATTCCTAGTAAGGGCAGTTCATCAGACTGCCCTGATTACGTCCCTGCCCCTTGTAC…
Ga0007759_102468321	3300004836	metagenomic	546	Freshwater	3300004836_metaT_of_FW_lake_microb_comm_Lake_Michigan_USA_Fa13_BD_MM15_DN_len=546_bp	GACAGATTGAGAGCTCTTTCTTGATTCTATGGGTGGTGGTGCATGGCCGTTCTTAGTTGGTGGAGTGATTTGTCTGGTTAATTCCGATAACGAACGAGACCTTAACCTACTAAATAGTTACGCCGATACTTTTGTATCGGCGGACAACTTCTTAGAGGGACTATCGGTGTTCAACCGGTGGAAGTTTGAGGCAATAACAGGTCTGTGATGCCCTTAGATGTTCTGGGCCGCACGCGCGCTACACTGACAAGTTCAACAAGTTGTCCACCTTGACTGAAGAGTCCGGGTAATCTTCTAAAAGCTTGTCGTGATGGGGATAGATTATTGCAATTATTAATCTTCAACGAGGAATTCCTAGTAAGGGCAGTTCATCAGACTGCCCTGATTACGTCCCTGCCC…
Ga0008278_10607291	3300004595	metagenomic	546	Marine	3300004595_Marine_microb_comm_expanding_oxygen_minimum_zones_in_the_Saanich_Inlet_ESP_125SG_5_RNA_len=546_bp	GACAGATTGATAGCTCTTTCTTGATTCTATGGGTGGTGGTGCATGGCCGTTCTTAGTTGGTGGAGTGATTTGTCTGGTTAATTCCGATAACGAACGAGACCTTATCCTACTAAATAGTTACGCCGATACTTTTGTATCGGCGGGCAACTTCTTAGAGGGACTATCGGTGTTCAACCGGTGGAAGTTTGAGGCAATAACAGGTCTGTGATGCCCTTAGATGTTCTGGGCCGCACGCGCGCTACACTGACGAGTTCAACAAGTTGTCCACCTTGACTGAAGAGTCCGGGTAATCTTTTAAAAGCTCGTCGTGATGGGGATAGATTATTGCAATTATTAATCTTCAACGAGGAATTCCTAGTAAGGGCGGTTCATCAGACCGCCCTGATTACGTCCCTGCCC…
Ga0031662_10326371	3300006686	metagenomic	521	Marine	3300006686_metaT_of_deep_ocean_microb_comm_Atlantic_Ocean_MP0258_len=521_bp	AGAGCTCTTTCTTGATTCTATGGGTGGTGGTGCATGGCCGTTCTTAGTTGGTGGAGTGATTTGTCTGGTTAATTCCGATAACGAACGAGACCTTAACCTACTAAATAGTTACGCCGATGCTTTTGCATCGACGGACAACTTCTTAGAGGGACTATCGGTGTTCAACCGGTGGAAGTTTGAGGCAATAACAGGTCTGTGATGCCCTTAGATGTTCTGGGCCGCACGCGCGCTACACTGACTAGTTCAACAAGTTGTCCACCTTGACTGAAGAGTCCGGGTAATCTTTTAAAAGCTAGTCGTGATGGGGATAGATTATTGCAATTATTAATCTTCAACGAGGAATTCCTAGTAAGGGTAGTTCATCAGACTGCCCTGATTACGTCCCTGCCCCTTGTACAC…
Ga0031664_10158931	3300006707	metagenomic	531	Marine	3300006707_metaT_of_deep_ocean_microb_comm_Atlantic_Ocean_MP0362_len=531_bp	AGAGCTCTTTCTTGATTCTATGGGTGGTGGTGCATGGCCGTTCTTAGTTGGTGGAGTGATTTGTCTGGTTAATTCCGATAACGAACGAGACCTTAACCTACTAAATAGTTACGCCGATGCTTTTGCATCGACGGACAACTTCTTAGAGGGACTATCGGTGTTCAACCGGTGGAAGTTTGAGGCAATAACAGGTCTGTGATGCCCTTAGATGTTCTGGGCCGCACGCGCGCTACACTGACTAGTTCAACAAGTTGTCCACCTTGACTGAAGAGTCCGGGTAATCTTTTAAAAGCTAGTCGTGATGGGGATAGATTATTGCAATTATTAATCTTCAACGAGGAATTCCTAGTAAGGGTAGTTCATCAGACTGCCCTGATTACGTCCCTGCCCCTTGTACAC…
Ga0031666_10242741	3300006727	metagenomic	537	Marine	3300006727_metaT_of_deep_ocean_microb_comm_Atlantic_Ocean_MP0619_len=537_bp	AGAGCTCTTTCTTGATTCTATGGGTGGTGGTGCATGGCCGTTCTTAGTTGGTGGAGTGATTTGTCTGGTTAATTCCGATAACGAACGAGACCTTAACCTACTAAATAGTTACGCCGATGCTTTTGCATCGACGGACAACTTCTTAGAGGGACTATCGGTGTTCAACCGGTGGAAGTTTGAGGCAATAACAGGTCTGTGATGCCCTTAGATGTTCTGGGCCGCACGCGCGCTACACTGACTAGTTCAACAAGTTGTCCACCTTGACTGAAGAGTCCGGGTAATCTTTTAAAAGCTAGTCGTGATGGGGATAGATTATTGCAATTATTAATCTTCAACGAGGAATTCCTAGTAAGGGTAGTTCATCAGACTGCCCTGATTACGTCCCTGCCCCTTGTACAC…
Ga0031668_10335281	3300006697	metagenomic	410	Marine	3300006697_metaT_of_deep_ocean_microb_comm_South_Indian_Ocean_MP0895_len=410_bp	GTCATATGCTTGTCTCAAAGATTAAGCCATGCATGTCTAAGTATACACCTTTACACGGTGAGACTGCGAATGGCTCATTAAATCAGTTATAGTTTATTTGATAGTGCCTACTTGGATAACCGTAGTAATTCTAGAGCTAATACATGCTACAAGCCCCGACTTCTGGAAGGGGTGTATTTATTAGATATACAAACCAACCGTGGCGGGAAACCGTCATGTCCCTTGGTGAGTCATAATAACTTCGCGAATCGCATGCTTCGGCGGCGATGATTCATTCAAATTTCTGCCCTATCAGCTTTTGATGGTAGGGTATTGGCCTACCATGGCGTTCACGGGTAACGGAGAATTAGGGTTCGATTCCGGAGAGGGAGCCTGAGAGACGGCTACCACATCCAAGGA…
Ga0031673_10125171	3300006711	metagenomic	440	Marine	3300006711_metaT_of_deep_ocean_microb_comm_Pacific_Ocean_MP2255_len=440_bp	GTCATATGCTTGTCTCAAAGATTAAGCCATGCATGTCTAAGTATACACCTTTACACGGTGAGACTGCGAATGGCTCATTAAATCAGTTATAGTTTATTTGATAGTGCCTACTACTTGGATAACCGTAGTAATTCTAGAGCTAATACATGCTACAAGCCCCGACTTCTGGAAGGGGTGTATTTATTAGATATACAAACCAACCGTGGCGGGAAACCGTCATGTCCCTTGGTGAGTCATAATAACTTCGCGAATCGCATGCTTCGGCGGCGATGATTCATTCAAATTTCTGCCCTATCAGCTTTTGATGGTAGGGTATTGGCCTACCATGGCGTTCACGGGTAACGGAGAATTAGGGTTCGATTCCGGAGAGGGAGCCTGAGAGACGGCTACCACATCCAA…
Ga0031676_10314871	3300006728	metagenomic	537	Marine	3300006728_metaT_of_deep_ocean_microb_comm_Atlantic_Ocean_MP2967_len=537_bp	AGAGCTCTTTCTTGATTCTATGGGTGGTGGTGCATGGCCGTTCTTAGTTGGTGGAGTGATTTGTCTGGTTAATTCCGATAACGAACGAGACCTTAACCTACTAAATAGTTACGCCGATGCTTTTGCATCGACGGACAACTTCTTAGAGGGACTATCGGTGTTCAACCGGTGGAAGTTTGAGGCAATAACAGGTCTGTGATGCCCTTAGATGTTCTGGGCCGCACGCGCGCTACACTGACTAGTTCAACAAGTTGTCCACCTTGACTGAAGAGTCCGGGTAATCTTTTAAAAGCTAGTCGTGATGGGGATAGATTATTGCAATTATTAATCTTCAACGAGGAATTCCTAGTAAGGGTAGTTCATCAGACTGCCCTGATTACGTCCCTGCCCCTTGTACAC…
Ga0031681_10262251	3300006690	metagenomic	541	Marine	3300006690_metaT_of_deep_ocean_microb_comm_Atlantic_Ocean_MP257_len=541_bp	ATTGAGAGCTCTTTCTTGATTCTATGGGTGGTGGTGCATGGCCGTTCTTAGTTGGTGGAGTGATTTGTCTGGTTAATTCCGATAACGAACGAGACCTTAACCTACTAAATAGTTACGCCGATGCTTTTGCATCGACGGACAACTTCTTAGAGGGACTATCGGTGTTCAACCGGTGGAAGTTTGAGGCAATAACAGGTCTGTGATGCCCTTAGATGTTCTGGGCCGCACGCGCGCTACACTGACTAGTTCAACAAGTTGTCCACCTTGACTGAAGAGTCCGGGTAATCTTTTAAAAGCTAGTCGTGATGGGGATAGATTATTGCAATTATTAATCTTCAACGAGGAATTCCTAGTAAGGGTAGTTCATCAGACTGCCCTGATTACGTCCCTGCCCCTTGT…
Ga0031684_10171861	3300006705	metagenomic	537	Marine	3300006705_metaT_of_deep_ocean_microb_comm_Atlantic_Ocean_MP547_len=537_bp	AGAGCTCTTTCTTGATTCTATGGGTGGTGGTGCATGGCCGTTCTTAGTTGGTGGAGTGATTTGTCTGGTTAATTCCGATAACGAACGAGACCTTAACCTACTAAATAGTTACGCCGATGCTTTTGCATCGACGGACAACTTCTTAGAGGGACTATCGGTGTTCAACCGGTGGAAGTTTGAGGCAATAACAGGTCTGTGATGCCCTTAGATGTTCTGGGCCGCACGCGCGCTACACTGACTAGTTCAACAAGTTGTCCACCTTGACTGAAGAGTCCGGGTAATCTTTTAAAAGCTAGTCGTGATGGGGATAGATTATTGCAATTATTAATCTTCAACGAGGAATTCCTAGTAAGGGTAGTTCATCAGACTGCCCTGATTACGTCCCTGCCCCTTGTACAC…
Ga0031696_10126971	3300006699	metagenomic	535	Marine	3300006699_metaT_of_deep_ocean_microb_comm_Pacific_Ocean_MP2156_len=535_bp	ATTGAGAGCTCTTTCTTGATTCTATGGGTGGTGGTGCATGGCCGTTCTTAGTTGGTGGAGTGATTTGTCTGGTTAATTCCGATAACGAACGAGACCTTAACCTACTAAATAGTTACGCCGATGCTTTTGCATCGACGGACAACTTCTTAGAGGGACTATCGGTGTTCAACCGGTGGAAGTTTGAGGCAATAACAGGTCTGTGATGCCCTTAGATGTTCTGGGCCGCACGCGCGCTACACTGACTAGTTCAACAAGTTGTCCACCTTGACTGAAGAGTCCGGGTAATCTTTTAAAAGCTAGTCGTGATGGGGATAGATTATTGCAATTATTAATCTTCAACGAGGAATTCCTAGTAAGGGTAGTTCATCAGACTGCCCTGATTACGTCCCTGCCCCTTGT…
Ga0051980_100449793	3300003830	metagenomic	1311	Freshwater	3300003830_Groundwater_microb_comm_aquifer_in_Utah_USA_Crystal_Geyser_4_9_14_3_um_filter_len=1311_bp	GTCATATGCTTGTCTCAAAGATTAAGCCATGCATGTCTTAGTACAACCCCATTACACGGGAAGACTGCGAATGGCTCATTAAATCAGTTATAGTTTATTTGATAGTGCCTACTACTTGGATAACCGTAGTAATTCTAGAGCTAATACATGCAACAAGTCCCGACTTCTGGAAGGGATGTATTTATTAGATATACAAACCAACCGCGGCGGGAAACCGTCGTGTCCTTTGGTGATTCATAATAACTTCGCGAATCGCATGCCTTCGGGCGGCGATGATTCATTCAAATTTCTGCCCTATCAGCTTTTGATGGTAGGGTATTGGCCTACCATGGCGTTCACGGGTAACGGAGAATTAGGGTTCGATTCCGGAGAGGGAGCCTGAGAGACGGCTACCACATC…
Ga0066618_1026051	3300004960	metagenomic	525	Marine	3300004960_Marine_microb_comm_expanding_oxygen_minimum_zones_in_the_Saanich_Inlet_SI048_10m_RNA_len=525_bp	TGATTCTATGGGTGGTGGTGCATGGCCGTTCTTAGTTGGTGGAGTGATTTGTCTGGTTAATTCCGATAACGAACGAGACCTTAACCTACTAAATAGTTACGCCGATGCTTTTGCATCGACGGACAACTTCTTAGAGGGACTATCGGTGTTCAACCGGTGGAAGTTTGAGGCAATAACAGGTCTGTGATGCCCTTAGATGTTCTGGGCCGCACGCGCGCTACACTGACTAGTTCAACAAGTTGTCCACCTTGACTGAAGAGTCCGGGTAATCTTTTAAAAGCTAGTCGTGATGGGGATAGATTATTGCAATTATTAATCTTCAACGAGGAATTCCTAGTAAGGGTAGTTCATCAGACTGCCCTGATTACGTCCCTGCCCCTTGTACACACCGCCCGTCGC…
Ga0071100_10204511	3300005043	metagenomic	1317	Marine	3300005043_Aquifer_microb_comm_Mid-Atlantic_Ridge_Atlantic_Ocean_1382A_len=1317_bp	GTCATATGCTTGTCTCAAAGATTAAGCCATGCATGTCTAAGTATACACCTTTACACGGTGAGACTGCGAATGGCTCATTAAATCAGTTATAGTTTATTTGATAGTGCCTACTACTTGGATAACCGTAGTAATTCTAGAGCTAATACATGCAACAAGTCCCGACTTCTGGAAGGGATGTATTTATTAGATATACAAACCAACCGTGGCGGGAAACCGTCATGTCCTTTGGTGAGTCATAATAACTCTTGCGAATCGTATGCCTTCGGGCGACGATGATTCATTCAAATTTCTGCCCTATCAGCTTTTGATGGTAGGGTATTGGCCTACCATGGCGTTTACGGGTAACGGAGAATTAGGGTTCGATTCCGGAGAGGGAGCCTGAGAGACGGCTACCACATC…
Ga0071102_10142831	3300005056	metagenomic	1293	Marine	3300005056_Aquifer_microb_comm_Mid-Atlantic_Ridge_Atlantic_Ocean_1383C_Shallow_len=1293_bp	GTCATATGCTTGTCTCAAAGATTAAGCCATGCATGTCTAAGTATACACCTTTACACGGTGAGACTGCGAATGGCTCATTAAATCAGTTATAGTTTATTTGATAGTGCCTACTACTTGGATAACCGTAGTAATTCTAGAGCTAATACATGCAACAAGTCCCGACTTCTGGAAGGGATGTATTTATTAGATATACAAACCAACCGTGGCGGGAAACCGTCATGTCCTTTGGTGAGTCATAATAACTCTTGCGAATCGTATGCCTTCGGGCGACGATGATTCATTCAAATTTCTGCCCTATCAGCTTTTGATGGTAGGGTATTGGCCTACCATGGCGTTTACGGGTAACGGAGAATTAGGGTTCGATTCCGGAGAGGGAGCCTGAGAGACGGCTACCACATC…
Ga0073914_100092481	3300006040	metagenomic	624	Freshwater	3300006040_Sand_microcosm_microb_comm_hyporheic_zone_in_Columbia_River_Washington_USA_GW-RW_T4_30-Apr-14_len=624_bp	GTCATATGCTTGTCTCAAAGATTAAGCCATGCATGTCTAAGTATAACCCTTTACACGGGTAGACTGCGAATGGCTCATTAAATCAGTTATAGTTTATTTGATAGTGCCTACTACTTGGATAACCGTAGTAATTCTAGAGCTAATACATGCAACAAGTCCCGACTTCTGGAAGGGATGTATTTATTAGATATACAAACCAACCACGGCGGGAAACCGTCGTGTCCTTTGGTGATTCATAATAACTTCGCGAATCGCATGCCTTCGGGCGGCGATGATTCATTCAAATTTCTGCCCTATCAGCTTTTGATGGTAGGGTATTGGCCTACCATGGCGTTCACGGGTAACGGAGAATTAGGGTTCGATTCCGGAGAGGGAGCCTGAGAGACGGCTACCACATCC…
Ga0073914_100442131	3300006040	metagenomic	810	Freshwater	3300006040_Sand_microcosm_microb_comm_hyporheic_zone_in_Columbia_River_Washington_USA_GW-RW_T4_30-Apr-14_len=810_bp	TCGAGTATCAATTGGAGGGCAAGTCTGGTGCCAGCAGCCGCGGTAATTCCAGCTCCAATAGCGTATATTAAAGTTGTTGCAGTTAAAAAGCTCGTAGTTGGATCTCAGGGTGAGCTCAGTTGGTCGGCCTAATTGGTCAGAACTGGCTGACTCTCCCTTGTTTCTGAATCCCGGTCGGAGTTAATTCTTCGTTCGTGGACTTCAGATCGTTTACCTTGAAAAAATTAGAGTGTTCAAAGCGGGCGTTTGCTTGAATACATTAGCATGGAATAATGGAATAGGACCCTGGTCTTATTTTGTTGGTTTTGAGGACCAGAGTAATGATTAATAGGGATAGTTGGGGGCATTCATATTTAATTGTCAGAGGTGAAATTCTTGGATTTATGAAAGATGAACTTC…
Ga0073915_100015111	3300006039	metagenomic	1762	Freshwater	3300006039_Sand_microcosm_microb_comm_hyporheic_zone_in_Columbia_River_Washington_USA_GW-RW_T2_30-Apr-14_len=1762_bp	GTCATATGCTTGTCTCAAAGATTAAGCCATGCATGTCTAAGTATAACCCTTTACACGGGTAGACTGCGAATGGCTCATTAAATCAGTTATAGTTTATTTGATAGTGCCTACTACTTGGATAACCGTAGTAATTCTAGAGCTAATACATGCAACAAGTCCCGACTTCTGGAAGGGATGTATTTATTAGATATACAAACCAACCACGGCGGGAAACCGTCGTGTCCTTTGGTGATTCATAATAACTTCGCGAATCGCATGCTTTCGGGCGGCGATGATTCATTCAAATTTCTGCCCTATCAGCTTTTGATGGTAGGGTATTGGCCTACCATGGCGTTCACGGGTAACGGAGAATTAGGGTTCGATTCCGGAGAGGGAGCCTGAGAGACGGCTACCACATCC…
Ga0073921_10007321	3300005990	metagenomic	1700	Freshwater	3300005990_Sand_microcosm_microb_comm_hyporheic_zone_in_Columbia_River_Washington_USA_GW-RW_T3_30-Apr-14_len=1700_bp	ACTGCGAATGGCTCATTAAATCAGTTATAGTTTATTTGATAGTGCCTACTACTTGGATAACCGTAGTAATTCTAGAGCTAATACATGCAACAAGTCCCGACTTCTGGAAGGGATGTATTTATTAGATATACAAACCAACCACGGCGGGAAACCGTCGTGTCCTTTGGTGATTCATAATAACTTCGCGAATCGCATGCCTTCGGGCGGCGATGATTCATTCAAATTTCTGCCCTATCAGCTTTTGATGGTAGGGTATTGGCCTACCATGGCGTTCACGGGTAACGGAGAATTAGGGTTCGATTCCGGAGAGGGAGCCTGAGAGACGGCTACCACATCCAAGGAAGGCAGCAGGCGCGCAAATTACCCAATCCTGACACAGGGAGGTAGTGACAATAAATA…
Ga0073924_10067261	3300005992	metagenomic	984	Freshwater	3300005992_Sand_microcosm_microb_comm_hyporheic_zone_in_Columbia_River_Washington_USA_GW-RW_T4_14-Oct-14_len=984_bp	GTCATATGCTTGTCTCAAAGATTAAGCCATGCATGTCTAAGTATAACCCTTTACACGGGTAGACTGCGAATGGCTCATTAAATCAGTTATAGTTTATTTGATAGTGCCTACTACTTGGATAACCGTAGTAATTCTAGAGCTAATACATGCAACAAGTCCCGACTTCTGGAAGGGATGTATTTATTAGATATACAAACCAACCACGGCGGGAAACCGTCGTGTCCTTTGGTGATTCATAATAACTTCGCGAATCGCATGCCTTCGGGCGGCGATGATTCATTCAAATTTCTGCCCTATCAGCTTTTGATGGTAGGGTATTGGCCTACCATGGCGTTCACGGGTAACGGAGAATTAGGGTTCGATTCCGGAGAGGGAGCCTGAGAGACGGCTACCACATCC…
Ga0073926_100052591	3300005943	metagenomic	1011	Freshwater	3300005943_Sand_microcosm_microb_comm_hyporheic_zone_in_Columbia_River_Washington_USA_GW-RW_T4_4-Nov-14_len=1011_bp	GTCATATGCTTGTCTCAAAGATTAAGCCATGCATGTCTAAGTATAACCCTTTACACGGGTAGACTGCGAATGGCTCATTAAATCAGTTATAGTTTATTTGATAGTGCCTACTACTTGGATAACCGTAGTAATTCTAGAGCTAATACATGCAACAAGTCCCGACTTCTGGAAGGGATGTATTTATTAGATATACAAACCAACCACGGCGGGAAACCGTCGTGTCCTTTGGTGATTCATAATAACTTCGCGAATCGCATGCCTTCGGGCGGCGATGATTCATTCAAATTTCTGCCCTATCAGCTTTTGATGGTAGGGTATTGGCCTACCATGGCGTTCACGGGTAACGGAGAATTAGGGTTCGATTCCGGAGAGGGAGCCTGAGAGACGGCTACCACATCC…
Ga0073948_10377321	3300031052	metagenomic	1130	Seawater	3300031052_Seawater_microb_comm_Saanich_Inlet_British_Columbia_Canada_DeepDOM_E4_X_0_2_metaT_len=1130_bp	GTCATATGCTTGTCTCAAAGATTAAGCCATGCATGTCTAAGTATACACCTTTACACGGTGAGACTGCGAATGGCTCATTAAATCAGTTATAGTTTATTTGATAGTGCCTACTACTTGGATAACCGTAGTAATTCTAGAGCTAATACATGCTACAAGCCCCGACTTCTGGAAGGGGTGTATTTATTAGATATACAAACCAACCGTGGCGGGAAACCGTCATGTCCCTTGGTGAGTCATAATAACTTCGCGAATCGCATGCTTCGGCGGCGATGATTCATTCAAATTTCTGCCCTATCAGCTTTTGATGGTAGGGTATTGGCCTACCATGGCGTTCACGGGTAACGGAGAATTAGGGTTCGATTCCGGAGAGGGAGCCTGAGAGACGGCTACCACATCCAA…
Ga0073964_100459591	3300030788	metagenomic	529	Seawater	3300030788_Seawater_microb_comm_Saanich_Inlet_British_Columbia_Canada_DeepDOM_E6_R_0_2_metaT_len=529_bp	TTCTTGATTCTATGGGTGGTGGTGCATGGCCGTTCTTAGTTGGTGGAGTGATTTGTCTGGTTAATTCCGATAACGAACGAGACCTTAACCTACTAAATAGTTACGCCGATACTCTTGTATCGACGGACAACTTCTTAGAGGGACTATCGGTGTTCAACCGGTGGAAGTTTGAGGCAATAACAGGTCTGTGATGCCCTTAGATGTTCTGGGCCGCACGCGCGCTACACTGACGGGTTCAACAAGTTGTCCACCTTGACTGAAGAGTCCGGGTAATCTTCTAAACGCCCGTCGTGATGGGGATAGATTATTGCAATTATTAATCTTCAACGAGGAATTCCTAGTAAGGGTGGTTCATCAGACCGCCTTGATTACGTCCCTGCCCCTTGTACACACCGCCCG…
Ga0073965_100144281	3300030787	metagenomic	541	Seawater	3300030787_Seawater_microb_comm_Saanich_Inlet_British_Columbia_Canada_DeepDOM_E6_S_5_metaT_len=541_bp	GATTGAGAGCTCTTTCTTGATTCTATGGGTGGTGGTGCATGGCCGTTCTTAGTTGGTGGAGTGATTTGTCTGGTTAATTCCGATAACGAACGAGACCTTAACCTACTAAATAGTTACGCCGATACTCTTGTATCGGCGGACAACTTCTTAGAGGGACTATCGGTGTTCAACCGGTGGAAGTTTGAGGCAATAACAGGTCTGTGATGCCCTTAGATGTTCTGGGCCGCACGCGCGCTACACTGACGAGTTCAACAAGTTGTCCACCTTGACTGAAGAGTCCGGGTAATCTTTTAAAAGCTCGTCGTGATGGGGATAGATTATTGCAATTATTAATCTTCAACGAGGAATTCCTAGTAAGGGTGGTTCATCAGACCGCCCTGATTACGTCCCTGCCCCTTG…
Ga0073967_100116261	3300030750	metagenomic	532	Seawater	3300030750_Seawater_microb_comm_Saanich_Inlet_British_Columbia_Canada_DeepDOM_E6_T_5_metaT_len=532_bp	TCTTTCTTGATTCTATGGGTGGTGGTGCATGGCCGTTCTTAGTTGGTGGAGTGATTTGTCTGGTTAATTCCGATAACGAACGAGACCTTAACCTACTAAATAGTTACGTTGATACTTTTGTATCGGCGGACAACTTCTTAGAGGGACTATCGGTGTTCAACCGGTGGAAGTTTGAGGCAATAACAGGTCTGTGATGCCCTTAGATGTTCTGGGCCGCACGCGCGCTACACTGACGAGTTCAACAAGTTGTCCACCTTGACTGAAGAGTCCGGGTAATCTTTTAAAAGCTCGTCGTGATGGGGATAGATTATTGCAATTATTAATCTTCAACGAGGAATTCCTAGTAAGGGTGGTTCATCAGACCGCCCTGATTACGTCCCTGCCCCTTGTACACACCGC…
Ga0073968_100226781	3300030756	metagenomic	529	Seawater	3300030756_Seawater_microb_comm_Saanich_Inlet_British_Columbia_Canada_DeepDOM_E6_T_0_2_metaT_len=529_bp	TTCTTGATTCTATGGGTGGTGGTGCATGGCCGTTCTTAGTTGGTGGAGTGATTTGTCTGGTTAATTCCGATAACGAACGAGACCTTAACCTACTAAATAGTTACGCCGATACTCTTGTATCGACGGACAACTTCTTAGAGGGACTATCGGTGTTCAACCGGTGGAAGTTTGAGGCAATAACAGGTCTGTGATGCCCTTAGATGTTCTGGGCCGCACGCGCGCTACACTGACGGGTTCAACAAGTTGTCCACCTTGACTGAAGAGTCCGGGTAATCTTCTAAACGCCCGTCGTGATGGGGATAGATTATTGCAATTATTAATCTTCAACGAGGAATTCCTAGTAAGGGTGGTTCATCAGACCGCCTTGATTACGTCCCTGCCCCTTGTACACACCGCCCG…
Ga0073984_100028901	3300031004	metagenomic	535	Seawater	3300031004_Seawater_microb_comm_Saanich_Inlet_British_Columbia_Canada_DeepDOM_S12_0_2_metaT_len=535_bp	AGCTCTTTCTTGATTCTATGGGTGGTGGTGCATGGCCGTTCTTAGTTGGTGGAGTGATTTGTCTGGTTAATTCCGATAACGAACGAGACCTTATCCTACTAAATAGTTACGCCGATACTTTTGTATCAGCGGGCAACTTCTTAGAGGGACTATCGGTGTTCAACCGGTGGAAGTTTGAGGCAATAACAGGTCTGTGATGCCCTTAGATGTTCTGGGCCGCACGCGCGCTACACTGACGAGTTCAACAAGTTGTCCACCTTGACTGAAGAGTCCGGGTAATCTTTTAAAAGCTCGTCGTGATGGGGATAGATTATTGCAATTATTAATCTTCAACGAGGAATTCCTAGTAAGGGTGGTTCATCAGACCGCCCTGATTACGTCCCTGCCCCTTGTACACAC…
Ga0075039_10302501	3300006423	metagenomic	535	Soil	3300006423_Permafrost_soil_microb_comm_Arctic_Organic_soil_replicate_RNA2013_056_len=535_bp	AGCTCTTTCTTGATTCTATGGGTGGTGGTGCATGGCCGTTCTTAGTTGGTGGAGTGATTTGTCTGGTTAATTCCGATAACGAACGAGACCTTAACCTACTAAATAGTTACGCCGATACTTTTGTATCGGCGGACAACTTCTTAGAGGGACTATCGGTGTTCAACCGGTGGAAGTTTGAGGCAATAACAGGTCTGTGATGCCCTTAGATGTTCTGGGCCGCACGCGCGCTACACTGACAAGTTCAACAAGTTGTCCACCTTGACTGAAGAGTCCGGGTAATCTTCTAAAAGCTTGTCGTGATGGGGATAGATTATTGCAATTATTAATCTTCAACGAGGAATTCCTAGTAAGGGCAGTTCATCAGACTGCCCTGATTACGTCCCTGCCCCTTGTACACAC…
Ga0075483_10089741	3300006373	metagenomic	544	Salinity Gradient	3300006373_Aqueous_microb_comm_Delaware_River_and_Bay_FW_to_marine_salinity_gradient_DEBay_Fall_15_>0_8_RNA1_len=544_bp	CAGATTGAGAGCTCTTTCTTGATTCTATGGGTGGTGGTGCATGGCCGTTCTTAGTTGGTGGAGTGATTTGTCTGGTTAATTCCGATAACGAACGAGACCTTAACCTACTAAATAGTTACGCCGATGCTTTTGCATCGACGGACAACTTCTTAGAGGGACTATCGGTGTTCAACCGGTGGAAGTTTGAGGCAATAACAGGTCTGTGATGCCCTTAGATGTTCTGGGCCGCACGCGCGCTACACTGACTAGTTCAACAAGTTGTCCACCTTGACTGAAGAGTCCGGGTAATCTTTTAAAAGCTAGTCGTGATGGGGATAGATTATTGCAATTATTAATCTTCAACGAGGAATTCCTAGTAAGGGTAGTTCATCAGACTGCCCTGATTACGTCCCTGCCCCT…
Ga0075483_10198301	3300006373	metagenomic	531	Salinity Gradient	3300006373_Aqueous_microb_comm_Delaware_River_and_Bay_FW_to_marine_salinity_gradient_DEBay_Fall_15_>0_8_RNA1_len=531_bp	CTTTCTTGATTCTATGGGTGGTGGTGCATGGCCGTTCTTAGTTGGTGGAGTGATTTGTCTGGTTAATTCCGATAACGAACGAGACCTTAACCTACTAAATAGTTACGGCGATACTTTTGTATCGTTGGACAACTTCTTAGAGGGACTATCGGTGTTCAACCGGTGGAAGTTTGAGGCAATAACAGGTCTGTGATGCCCTTAGATGTTCTGGGCCGCACGCGCGCTACACTGACGAGTTCAACAAGTTGTCCACCTTGACTGAAGAGTCCGGGTAATCTTTTAAACGCTCGTCGTGATGGGGATAGATTATTGCAATTATTAATCTTCAACGAGGAATTCCTAGTAAGGGTGGTTCATCAGACCGCCCTGATTACGTCCCTGCCCCTTGTACACACCGCC…
Ga0075483_10491581	3300006373	metagenomic	531	Salinity Gradient	3300006373_Aqueous_microb_comm_Delaware_River_and_Bay_FW_to_marine_salinity_gradient_DEBay_Fall_15_>0_8_RNA1_len=531_bp	CTACTTGGATAACCGTAGTAATTCTAGAGCTAATACATGCAACAAGTCCCGACTTCTGGAAGGGATGTATTTATTAGATATACAAACCAACCGCGGCGGGAAACCGTCGTGTCCTTTGGTGATTCATAATAACTTCGCGAATCGCATGCCTTCGGGCGGCGATGATTCATTCAAATTTCTGCCCTATCAGCTTTTGATGGTAGGGTATTGGCCTACCATGGCGTTCACGGGTAACGGAGAATTAGGGTTCGATTCCGGAGAGGAGCCTGAGAGACGGCTACCACATCCAAGGAAGGCAGCAGGCGCGCAAATTACCCAATCCTGACACAGGGAGGTAGTGACAATAAATAACAATACTGGACTTTTTCAAGTCTAGTAATTGGAATGAGAACAATCTAA…
Ga0075486_10945091	3300006425	metagenomic	546	Salinity Gradient	3300006425_Aqueous_microb_comm_Delaware_River_and_Bay_FW_to_marine_salinity_gradient_DEBay_Fall_30_<0_8_RNA2_len=546_bp	GACAGATTGAGAGCTCTTTCTTGATTCTATGGGTGGTGGTGCATGGCCGTTCTTAGTTGGTGGAGTGATTTGTCTGGTTAATTCCGATAACGAACGAGACCTTAACCTACTAAATAGTTACGGCGATACTTTTGTATCGTTGGACAACTTCTTAGAGGGACTATCGGTGTTCAACCGGTGGAAGTTTGAGGCAATAACAGGTCTGTGATGCCCTTAGATGTTCTGGGCCGCACGCGCGCTACACTGACGAGTTCAACAAGTTGTCCACCTTGACTGAAGAGTCCGGGTAATCTTTTAAAAGCTCGTCGTGATGGGGATAGATTATTGCAATTATTAATCTTCAACGAGGAATTCCTAGTAAGGGTGGTTCATCAGACCGCCCTGATTACGTCCCTGCCC…
Ga0075490_10826501	3300006375	metagenomic	546	Salinity Gradient	3300006375_Aqueous_microb_comm_Delaware_River_and_Bay_FW_to_marine_salinity_gradient_DEBay_Spr_0_19_>0_8_RNA2_len=546_bp	GACAGATTGAGAGCTCTTTCTTGATTCTATGGGTGGTGGTGCATGGCCGTTCTTAGTTGGTGGAGTGATTTGTCTGGTTAATTCCGATAACGAACGAGACCTTAACCTACTAAATAGTTACGCCGATACTTTTGTATCGGCGGACAACTTCTTAGAGGGACTATCGGTGTTCAACCGGTGGAAGTTTGAGGCAATAACAGGTCTGTGATGCCCTTAGATGTTCTGGGCCGCACGCGCGCTACACTGACAAGTTCAACAAGTTGTCCACCTTGACTGAAGAGTCCGGGTAATCTTCTAAAAGCTTGTCGTGATGGGGATAGATTATTGCAATTATTAATCTTCAACGAGGAATTCCTAGTAAGGGCAGTTCATCAGACTGCCCTGATTACGTCCCTGCCC…
Ga0075491_10112731	3300006850	metagenomic	544	Salinity Gradient	3300006850_Aqueous_microb_comm_Delaware_River_and_Bay_salinity_gradient_DEBay_Spr_20_<0_8_RNA_len=544_bp	CAGATTGAGAGCTCTTTCTTGATTCTATGGGTGGTGGTGCATGGCCGTTCTTAGTTGGTGGAGTGATTTGTCTGGTTAATTCCGATAACGAACGAGACCTTATCCTACTAAATAGTTACGCCTATACTTTTGTATAAGCGGACAACTTCTTAGAGGGACTATCGGTGTTCAACCGGTGGAAGTTTGAGGCAATAACAGGTCTGTGATGCCCTTAGATGTTCTGGGCCGCACGCGCGCTACACTGACGAGTTCAACAAGTTGTCCACCTTGACTGAAGAGTCCGGGTAATCTTTTAAAAGCTCGTCGTGATGGGGATAGATTATTGCAATTATTAATCTTCAACGAGGAATTCCTAGTAAGGGTGGTTCATCAGACCGCCCTGATTACGTCCCTGCCCCT…
Ga0075492_10553611	3300006394	metagenomic	566	Salinity Gradient	3300006394_Aqueous_microb_comm_Delaware_River_and_Bay_FW_to_marine_salinity_gradient_DEBay_Spr_20_>0_8_RNA1_len=566_bp	GTCCAGACATAGTAAGGATTGACAGATTGAGAGCTCTTTCTTGATTCTATGGGTGGTGGTGCATGGCCGTTCTTAGTTGGTGGAGTGATTTGTCTGGTTAATTCCGATAACGAACGAGACCTTATCCTACTAAATAGTTACGCCTATACTTTTGTATAAGCGGACAACTTCTTAGAGGGACTATCGGTGTTCAACCGGTGGAAGTTTGAGGCAATAACAGGTCTGTGATGCCCTTAGATGTTCTGGGCCGCACGCGCGCTACACTGACGAGTTCAACAAGTTGTCCACCTTGACTGAAGAGTCCGGGTAATCTTTTAAAAGCTCGTCGTGATGGGGATAGATTATTGCAATTATTAATCTTCAACGAGGAATTCCTAGTAAGGGTGGTTCATCAGACCG…
Ga0075493_10757641	3300006396	metagenomic	463	Salinity Gradient	3300006396_Aqueous_microb_comm_Delaware_River_and_Bay_FW_to_marine_salinity_gradient_DEBay_Spr_20_>0_8_RNA2_len=463_bp	GTCATATGCTTGTCTCAAAGATTAAGCCATGCATGTCTAAGTTTAAACCATTTCATGGTTAGACTGCGAATGGCTCATTAAATCAGTTATAGTTTATTTGATAGTGCCTACTTGGATAACCGTAGTAATTCTAGAGCTAATACATGCAACAAGTCCCGACTTCTGGAAGGGATGTATTTATTAGATATACAAACCAACCGCGGCGGGAAACCGTCGTGTCCTTTGGTGATTCATAATAACTTCGCGAATCGCATGCCTTCGGGCGGCGATGATTCATTCAAATTTCTGCCCTATCAGCTTTTGATGGTAGGGTATTGGCCTACCATGGCGTTCACGGGTAACGGAGAATTAGGGTTCGATTCCGGAGAGGGAGCCTGAGAGACGGCTACCACATCCAAG…
Ga0075495_10996272	3300006399	metagenomic	552	Salinity Gradient	3300006399_Aqueous_microb_comm_Delaware_River_and_Bay_FW_to_marine_salinity_gradient_DEBay_Spr_30_<0_8_RNA2_len=552_bp	AGGATTGACAGATTGAGAGCTCTTTCTTGATTCTATGGGTGGTGGTGCATGGCCGTTCTTAGTTGGTGGAGTGATTTGTCTGGTTAATTCCGATAACGAACGAGACCTTATCCTACTAAATAGTTACGCCTATACTTTTGTATAAGCGGACAACTTCTTAGAGGGACTATCGGTGTTCAACCGGTGGAAGTTTGAGGCAATAACAGGTCTGTGATGCCCTTAGATGTTCTGGGCCGCACGCGCGCTACACTGACGAGTTCAACAAGTTGTCCACCTTGACTGAAGAGTCCGGGTAATCTTTTAAAAGCTCGTCGTGATGGGGATAGATTATTGCAATTATTAATCTTCAACGAGGAATTCCTAGTAAGGGTGGTTCATCAGACCGCCCTGATTACGTCC…
Ga0075496_10531401	3300006419	metagenomic	544	Salinity Gradient	3300006419_Aqueous_microb_comm_Delaware_River_and_Bay_FW_to_marine_salinity_gradient_DEBay_Spr_30_>0_8_RNA1_len=544_bp	CAGATTGAGAGCTCTTTCTTGATTCTATGGGTGGTGGTGCATGGCCGTTCTTAGTTGGTGGAGTGATTTGTCTGGTTAATTCCGATAACGAACGAGACCTTAACCTACTAAATAGTTACGCCGATGCTTTTGCATCGACGGACAACTTCTTAGAGGGACTATCGGTGTTCAACCGGTGGAAGTTTGAGGCAATAACAGGTCTGTGATGCCCTTAGATGTTCTGGGCCGCACGCGCGCTACACTGACTAGTTCAACAAGTTGTCCACCTTGACTGAAGAGTCCGGGTAATCTTTTAAAAGCTAGTCGTGATGGGGATAGATTATTGCAATTATTAATCTTCAACGAGGAATTCCTAGTAAGGGTGGTTCATCAGACCGCCCTGATTACGTCCCTGCCCCT…
Ga0075496_10565431	3300006419	metagenomic	660	Salinity Gradient	3300006419_Aqueous_microb_comm_Delaware_River_and_Bay_FW_to_marine_salinity_gradient_DEBay_Spr_30_>0_8_RNA1_len=660_bp	GAGAATTAGGGTTCGATTCCGGAGAGGGAGCCTGAGAGACGGCTACCACATCCAAGGAAGGCAGCAGGCGCGCAAATTACCCAATCCTGACACAGGGAGGTAGTGACAATAAATAACAATACTGGACtttttttAAGTCTAGTAATTGGAATGAGAACAATCTAAATCCCTTATCGAGTATCAATTGGAGGGCAAGTCTGGTGCCAGCAGCCGCGGTAATTCCAGCTCCAATAGCGTATATTAAAGTTGTTGCAGTTAAAAGCTCGTAGTTGGATCTCAGGAGGACTTCAGTTGGTCGGCCTAACTGGTCAGAACCGTCTGTCTCTTCCTTGTTTCTGAATCCCGCCCGGAGTTCATTCTTCGGGTGTGGACTTCAGATCGTTTACCTTGAAAAAATTA…
Ga0075502_10450921	3300006357	metagenomic	538	Salinity Gradient	3300006357_Aqueous_microb_comm_Delaware_River_and_Bay_FW_to_marine_salinity_gradient_DEBay_Sum_22_D_<0_8_RNA1_len=538_bp	CAGATTGAGAGCTCTTTCTTGATTCTATGGGTGGTGGTGCATGGCCGTTCTTAGTTGGTGGAGTGATTTGTCTGGTTAATTCCGATAACGAACGAGACCTTAACCTACTAAATAGTTACGCCGATGCTTTTGCATCGACGGACAACTTCTTAGAGGGACTATCGGTGTTCAACCGGTGGAAGTTTGAGGCAATAACAGGTCTGTGATGCCCTTAGATGTTCTGGGCCGCACGCGCGCTACACTGACTAGTTCAACAAGTTGTCCACCTTGACTGAAGAGTCCGGGTAATCTTTTAAAAGCTAGTCGTGATGGGGATAGATTATTGCAATTATTAATCTTCAACGAGGAATTCCTAGTAAGGGTAGTTCATCAGACTGCCCTGATTACGTCCCTGCCCCT…
Ga0075504_14199621	3300006383	metagenomic	507	Salinity Gradient	3300006383_Aqueous_microb_comm_Delaware_River_and_Bay_FW_to_marine_salinity_gradient_DEBay_Sum_22_D_>0_8_RNA1_len=507_bp	TGCATGGCCGTTCTTAGTTGGTGGAGTGATTTGTCTGGTTAATTCCGATAACGAACGAGACCTTAACCTACTAAATAGTTACGCCGATGCTTTTGCATCGACGGACAACTTCTTAGAGGGACTATCGGTGTTCAACCGGTGGAAGTTTGAGGCAATAACAGGTCTGTGATGCCCTTAGATGTTCTGGGCCGCACGCGCGCTACACTGACTAGTTCAACAAGTTGTCCACCTTGACTGAAGAGTCCGGGTAATCTTTTAAAAGCTAGTCGTGATGGGGATAGATTATTGCAATTATTAATCTTCAACGAGGAATTCCTAGTAAGGGTAGTTCATCAGACTGCCCTGATTACGTCCCTGCCCCTTGTACACACCGCCCGTCGCTACTACCGATTGGATGGT…
Ga0075509_10172061	3300006390	metagenomic	525	Salinity Gradient	3300006390_Aqueous_microb_comm_Delaware_River_and_Bay_FW_to_marine_salinity_gradient_DEBay_Sum_22_N_>0_8_RNA2_len=525_bp	AGCTCTTTCTTGATTCTATGGGTGGTGGTGCATGGCCGTTCTTAGTTGGTGGAGTGATTTGTCTGGTTAATTCCGATAACGAACGAGACCTTAACCTACTAAATAGTTACGCCGATGCTTTTGCATCGACGGACAACTTCTTAGAGGGACTATCGGTGTTCAACCGGTGGAAGTTTGAGGCAATAACAGGTCTGTGATGCCCTTAGATGTTCTGGGCCGCACGCGCGCTACACTGACTAGTTCAACAAGTTGTCCACCTTGACTGAAGAGTCCGGGTAATCTTTTAAAAGCTAGTCGTGATGGGGATAGATTATTGCAATTATTAATCTTCAACGAGGAATTCCTAGTAAGGGTAGTTCATCAGACTGCCCTGATTACGTCCCTGCCCCTTGTACACAC…
Ga0075510_100947711	3300006405	metagenomic	572	Salinity Gradient	3300006405_Aqueous_microb_comm_Delaware_River_and_Bay_FW_to_marine_salinity_gradient_DEBay_Sum_29_D_<0_8_RNA1_len=572_bp	CTTACCAGGTCCAGACATAGTAAGGATTGACATTGAGAGCTCTTTCTTGATTCTATGGGTGGTGGTGCATGGCCGTTCTTAGTTGGTGGAGTGATTTGTCTGGTTAATTCCGATAACGAACGAGACCTTAACCTACTAAATAGTTACGCCGATGCTTTTGCATCGACGGACAACTTCTTAGAGGGACTATCGGTGTTCAACCGGTGGAAGTTTGAGGCAATAACAGGTCTGTGATGCCCTTAGATGTTCTGGGCCGCACGCGCGCTACACTGACTAGTTCAACAAGTTGTCCACCTTGACTGAAGAGTCCGGGTAATCTTTTAAAAGCTAGTCGTGATGGGGATAGATTATTGCAATTATTAATCTTCAACGAGGAATTCCTAGTAAGGGTAGTTCATC…
Ga0075511_11191031	3300006402	metagenomic	541	Salinity Gradient	3300006402_Aqueous_microb_comm_Delaware_River_and_Bay_FW_to_marine_salinity_gradient_DEBay_Sum_29_D_<0_8_RNA2_len=541_bp	ATTGAGAGCTCTTTCTTGATTCTATGGGTGGTGGTGCATGGCCGTTCTTAGTTGGTGGAGTGATTTGTCTGGTTAATTCCGATAACGAACGAGACCTTAACCTACTAAATAGTTACGCCGATGCTTTTGCATCGACGGACAACTTCTTAGAGGGACTATCGGTGTTCAACCGGTGGAAGTTTGAGGCAATAACAGGTCTGTGATGCCCTTAGATGTTCTGGGCCGCACGCGCGCTACACTGACTAGTTCAACAAGTTGTCCACCTTGACTGAAGAGTCCGGGTAATCTTTTAAAAGCTAGTCGTGATGGGGATAGATTATTGCAATTATTAATCTTCAACGAGGAATTCCTAGTAAGGGTAGTTCATCAGACTGCCCTGATTACGTCCCTGCCCCTTGT…
Ga0075512_10411801	3300006374	metagenomic	494	Salinity Gradient	3300006374_Aqueous_microb_comm_Delaware_River_and_Bay_FW_to_marine_salinity_gradient_DEBay_Sum_29_D_>0_8_RNA1_len=494_bp	GTCATATGCTTGTCTCAAAGATTAAGCCATGCATGTCTAAGTATACACCTTTACACGGTGAGACTGCGAATGGCTCATTAAATCAGTTATAGTTTATTTGATAGTGCCTACTACTTGGATAACCGTAGTAATTCTAGAGCTAATACATGCTACAAGCCCCGACTTCTGGAAGGGGTGTATTTATTAGATATACAAACCAACCGTGGCGGGAAACCGTCATGTCCCTTGGTGAGTCATAATAACTTCGCGAATCGCATGCTTCGGCGGCGATGATTCATTCAAATTTCTGCCCTATCAGCTTTTGATGGTAGGGTATTGGCCTACCATGGCGTTCACGGGTAACGGAGAATTAGGGTTCGATTCCGGAGAGGGAGCCTGAGAGACGGCTACCACATCCAA…
Ga0075513_10777261	3300006379	metagenomic	456	Salinity Gradient	3300006379_Aqueous_microb_comm_Delaware_River_and_Bay_FW_to_marine_salinity_gradient_DEBay_Sum_29_D_>0_8_RNA2_len=456_bp	GTCATATGCTTGTCTCAAAGATTAAGCCATGCATGTCTAAGTATACACCTTTACACGGTGAGACTGCGAATGGCTCATTAAATCAGTTATAGTTTATTTGATAGTGCCTACTACTTGGATAACCGTAGTAATTCTAGAGCTAATACATGCTACAAGCCCCGACTTCTGGAAGGGGTGTATTTATTAGATATACAAACCAACCGTGGCGGGAAACCGTCATGTCCCTTGGTGAGTCATAATAACTTCGCGAATCGCATGCTTCGGCGGCGATGATTCATTCAAATTTCTGCCCTATCAGCTTTTGATGGTAGGGTATTGGCCTACCATGGCGTTCACGGGTAACGGAGAATTAGGGTTCGATTCCGGAGAGGGAGCCTGAGAGACGGCTACCACATCCAA…
Ga0075515_101572511	3300006404	metagenomic	541	Salinity Gradient	3300006404_Aqueous_microb_comm_Delaware_River_and_Bay_FW_to_marine_salinity_gradient_DEBay_Sum_29_N_<0_8_RNA2_len=541_bp	ATTGAGAGCTCTTTCTTGATTCTATGGGTGGTGGTGCATGGCCGTTCTTAGTTGGTGGAGTGATTTGTCTGGTTAATTCCGATAACGAACGAGACCTTAACCTACTAAATAGTTACGCCGATGCTTTTGCATCGACGGACAACTTCTTAGAGGGACTATCGGTGTTCAACCGGTGGAAGTTTGAGGCAATAACAGGTCTGTGATGCCCTTAGATGTTCTGGGCCGCACGCGCGCTACACTGACTAGTTCAACAAGTTGTCCACCTTGACTGAAGAGTCCGGGTAATCTTTTAAAAGCTAGTCGTGATGGGGATAGATTATTGCAATTATTAATCTTCAACGAGGAATTCCTAGTAAGGGTAGTTCATCAGACTGCCCTGATTACGTCCCTGCCCCTTGT…
Ga0075517_10422851	3300006393	metagenomic	541	Salinity Gradient	3300006393_Aqueous_microb_comm_Delaware_River_and_Bay_FW_to_marine_salinity_gradient_DEBay_Sum_29_N_>0_8_RNA2_len=541_bp	ATTGAGAGCTCTTTCTTGATTCTATGGGTGGTGGTGCATGGCCGTTCTTAGTTGGTGGAGTGATTTGTCTGGTTAATTCCGATAACGAACGAGACCTTAACCTACTAAATAGTTACGCCGATGCTTTTGCATCGACGGACAACTTCTTAGAGGGACTATCGGTGTTCAACCGGTGGAAGTTTGAGGCAATAACAGGTCTGTGATGCCCTTAGATGTTCTGGGCCGCACGCGCGCTACACTGACTAGTTCAACAAGTTGTCCACCTTGACTGAAGAGTCCGGGTAATCTTTTAAAAGCTAGTCGTGATGGGGATAGATTATTGCAATTATTAATCTTCAACGAGGAATTCCTAGTAAGGGTAGTTCATCAGACTGCCCTGATTACGTCCCTGCCCCTTGT…
Ga0079227_10477431	3300007342	metagenomic	529	Marine	3300007342_Seawater_microb_comm_Saanich_Inlet_British_Columbia_Canada_KN_S2_Surf_A_metaT_len=529_bp	TTCTTGATTCTATGGGTGGTGGTGCATGGCCGTTCTTAGTTGGTGGAGTGATTTGTCTGGTTAATTCCGATAACGAACGAGACCTTAACCTACTAAATAGTTACGCCGATACTCTTGTATCGACGGACAACTTCTTAGAGGGACTATCGGTGTTCAACCGGTGGAAGTTTGAGGCAATAACAGGTCTGTGATGCCCTTAGATGTTCTGGGCCGCACGCGCGCTACACTGACGGGTTCAACAAGTTGTCCACCTTGACTGAAGAGTCCGGGTAATCTTCTAAACGCCCGTCGTGATGGGGATAGATTATTGCAATTATTAATCTTCAACGAGGAATTCCTAGTAAGGGTGGTTCATCAGACCGCCTTGATTACGTCCCTGCCCCTTGTACACACCGCCCG…
Ga0079241_10635391	3300007340	metagenomic	715	Marine	3300007340_Seawater_microb_comm_Saanich_Inlet_British_Columbia_Canada_KN_S5_c16_DCM_A_metaT_len=715_bp	TGGTGCCAGCAGCCGCGGTAATTCCAGCTCCAATAGCGTATATTAAAGTTGTTGCAGTTAAAAAGCTCGTAGTTGGAGTTCAGAGTGAGCTCAGCCGGTCGGCCTCATGGGTCAGAACTGGTCGACTCTCTCTTGTTTGTGGATCCCGTCCGGAGTTAACTCTTCGGAATGTGGAGTTCACATCGTTTACCTTGAAAAAATTAGAGTGTTCAAAGCAGGCGTTTGCTTGAATATATTAGCATGGAATAATGGAATAGGACCCTGGTTCTATTTTGTTGGTTTTGAGAACCAGAGTAATGATTAATAGGGATAGTTGGGGGCATTCATATTTCATTGTCAGAGGTGAAATTCTTGGATTTATGAAAGATGAACTTCTGCGAAAGCATTTGCCAAGGATGT…
Ga0079257_10747811	3300007325	metagenomic	537	Marine	3300007325_Seawater_microb_comm_Saanich_Inlet_British_Columbia_Canada_KN_S9_Surf_B_metaT_len=537_bp	AGAGCTCTTTCTTGATTCTATGGGTGGTGGTGCATGGCCGTTCTTAGTTGGTGGAGTGATTTGTCTGGTTAATTCCGATAACGAACGAGACCTTAACCTACTAAATAGTTACGCCGATGCTTTTGCATCGACGGACAACTTCTTAGAGGGACTATCGGTGTTCAACCGGTGGAAGTTTGAGGCAATAACAGGTCTGTGATGCCCTTAGATGTTCTGGGCCGCACGCGCGCTACACTGACTAGTTCAACAAGTTGTCCACCTTGACTGAAGAGTCCGGGTAATCTTTTAAAAGCTAGTCGTGATGGGGATAGATTATTGCAATTATTAATCTTCAACGAGGAATTCCTAGTAAGGGTAGTTCATCAGACTGCCCTGATTACGTCCCTGCCCCTTGTACAC…
Ga0102778_10394961	3300007610	metagenomic	439	Marine	3300007610_Marine_microb_comm_Southern_Atlantic_ocean_KN_S15_Surf_A_metaT_len=439_bp	GTCATATGCTTGTCTCAAAGATTAAGCCATGCATGTCTAAGTATACACCTTTACACGGTGAGACTGCGAATGGCTCATTAAATCAGTTATAGTTTATTTGATAGTGCCTACTACTTGGATAACCGTAGTAATTCTAGAGCTAATACATGCTACAAGCCCCGACTTCTGGAAGGGGTGTATTTATTAGATATACAAACCAACCGTGGCGGGAAACCGTCATGTCCCTTGGTGAGTCATAATAACTTCGCGAATCGCATGCTTCGGCGGCGATGATTCATTCAAATTTCTGCCCTATCAGCTTTTGATGGTAGGGTATTGGCCTACCATGGCGTTCACGGGTAACGGAGAATTAGGGTTCGATTCCGGAGAGGGAGCCTGAGAGACGGCTACCACATCCAA…
Ga0102801_10433631	3300007612	metagenomic	534	Marine	3300007612_Marine_microb_comm_Southern_Atlantic_ocean_KN_S19_DCM_A_metaT_len=534_bp	TTGAGAGCTCTTTCTTGATTCTATGGGTGGTGGTGCATGGCCGTTCTTAGTTGGTGGAGTGATTTGTCTGGTTAATTCCGATAACGAACGAGACCTTAACCTACTAAATAGTTACGCCGATGCTTTTGCATCGACGGACAACTTCTTAGAGGGACTATCGGTGTTCAACCGGTGGAAGTTTGAGGCAATAACAGGTCTGTGATGCCCTTAGATGTTCTGGGCCGCACGCGCGCTACACTGACTAGTTCAACAAGTTGTCCACCTTGACTGAAGAGTCCGGGTAATCTTTTAAAAGCTAGTCGTGATGGGGATAGATTATTGCAATTATTAATCTTCAACGAGGAATTCCTAGTAAGGGTAGTTCATCAGACTGCCCTGATTACGTCCCTGCCCCTTGTA…
Ga0105050_103905151	3300007516	metagenomic	804	Freshwater	3300007516_FW_microb_comm_Lake_Fryxell_liftoff_mats_and_glacier_meltwater_Antarctica_FRY-01_len=804_bp	TTTGGTGATTCATAATAACTTCGCGAATCGCATGCCTTCGGGCGGCGATGATTCATTCAAATTTCTGCCCTATCAGCTTTTGATGGTAGGGTATTGGCCTACCATGGCGTTCACGGGTAACGGAGAATTAGGGTTCGATTCCGGAGAGGGAGCCTGAGAGACGGCTACCACATCCAAGGAAGGCAGCAGGCGCGCAAATTACCCAATCCTGACACAGGGAGGTAGTGACAATAAATAACAATACTGGACTTTTTCAAGTCTAGTAATTGGAATGAGAACAATCTAAATACCTTATCGAGTATCAATTGGAGGGCAAGTCTGGTGCCAGCAGCCGCGGTAATTCCAGCTCCAATAGCGTATATTAAAGTTGTTGCAGTTAAAAAGCTCGTAGTTGGATCT…
Ga0105051_102818601	3300007722	metagenomic	1256	Freshwater	3300007722_FW_microb_comm_Lake_Fryxell_liftoff_mats_and_glacier_meltwater_in_Antarctica_FRY-02_len=1256_bp	AGACTGCGAATGGCTCATTAAATCAGTTATAGTTTATTTGATAGTGCCTACTACTTGGATAACCGTAGTAATTCTAGAGCTAATACATGCAACAAGTCCCGACTTCTGGAAGGGATGTATTTATTAGATATACAAACCAACCACGGCGGGAAACCGTCGTGTCCTTTGGTGATTCATAATAACTTCGCGAATCGCATGCCTTCGGGCGGCGATGATTCATTCAAATTTCTGCCCTATCAGCTTTTGATGGTAGGGTATTGGCCTACCATGGCGTTCACGGGTAACGGAGAATTAGGGTTCGATTCCGGAGAGGGAGCCTGAGAGACGGCTACCACATCCAAGGAAGGCAGCAGGCGCGCAAATTACCCAATCCTGACACAGGGAGGTAGTGACAATAAA…
Ga0105052_102065241	3300007523	metagenomic	443	Freshwater	3300007523_FW_microb_comm_Lake_Fryxell_liftoff_mats_and_glacier_meltwater_Antarctica_FRY-03_len=443_bp	GTCATATGCTTGTCTCAAAGATTAAGCCATGCATGTCTAAGTTTAAACCATTTCATGGTTAGACTGCGAATGGCTCATTAAATCAGTTATAGTTTATTTGATAGTGCCTACTACTTGGATAACCGTAGTAATTCTAGAGCTAATACATGCAACAAGTCCCGACTTCTGGAAGGGATGTATTTATTAGATATACAAACCAACCGCGGCGGGAAACCGTCGTGTCCTTTGGTGATTCATAATAACTTCGCGAATCGCATGCCTTCGGGCGGCGATGATTCATTCAAATTTCTGCCCTATCAGCTTTTGATGGTAGGGTATTGGCCTACCATGGCGTTCACGGGTAACGGAGAATTAGGGTTCGATTCCGGAGAGGGAGCCTGAGAGACGGCTACCACATCC…
Ga0105052_103436321	3300007523	metagenomic	985	Freshwater	3300007523_FW_microb_comm_Lake_Fryxell_liftoff_mats_and_glacier_meltwater_Antarctica_FRY-03_len=985_bp	GGCTACCACATCCAAGGAAGGCAGCAGGCGCGCAAATTACCCAATCCTGACACAGGGAGGTAGTGACAATAAATAACAATACTGGACTTTTTCAAGTCTAGTAATTGGAATGAGAACAATCTAAATACCTTATCGAGTATCAATTGGAGGGCAAGTCTGGTGCCAGCAGCCGCGGTAATTCCAGCTCCAATAGCGTATATTAAAGTTGTTGCAGTTAAAAAGCTCGTAGTTGGATCTCAGGGTGAGCTCAGTTGGTCGGCCTACATGGTCAGAACTGGCTGACTCTCCCTTGTTTCTGAATCCCGGTCGGAGTTAATTCTTCGTTCGTGGACTTCAGATCGTTTACCTTGAAAAAATTAGAGTGTTCAAAGCGGGCGTTTGCTTGAATACATTAGCATG…
Ga0105053_105359981	3300007522	metagenomic	940	Freshwater	3300007522_FW_microb_comm_Lake_Bonney_liftoff_mats_and_glacier_meltwater_Antarctica_BON-01_len=940_bp	GTAACGGAGAATTAGGGTTCGATTCCGGAGAGGGAGCCTGAGAGACGGCTACCACATCCAAGGAAGGCAGCAGGCGCGCAAATTACCCAATCCTGACACAGGGAGGTAGTGACAATAAATAACAATACTGGACTTTTTCAAGTCTAGTAATTGGAATGAGAACAATCTAAATACCTTATCGAGTATCAATTGGAGGGCAAGTCTGGTGCCAGCAGCCGCGGTAATTCCAGCTCCAATAGCGTATATTAAAGTTGTTGCAGTTAAAAAGCTCGTAGTTGGATCTCAGGGTGAGCTCAGTTGGTCGGCCTACATGGTCAGAACTGGCTGACTCTCCCTTGTTTCTGAATCCCGGTCGGAGTTAATTCTTCGTTCGTGGACTTCAGATCGTTTACCTTGAAA…
Ga0105053_106318012	3300007522	metagenomic	459	Freshwater	3300007522_FW_microb_comm_Lake_Bonney_liftoff_mats_and_glacier_meltwater_Antarctica_BON-01_len=459_bp	GTCATATGCTTGTCTCAAAGATTAAGCCATGCATGTCTAAGTTTAAACCATTTCATGGTTAGACTGCGAATGGCTCATTAAATCAGTTATAGTTTATTTGATAGTGCCTACTACTTGGATAACCGTAGTAATTCTAGAGCTAATACATGCAACAAGTCCCGACTTCTGGAAGGGATGTATTTATTAGATATACAAACCAACCGCGGCGGGAAACCGTCGTGTCCTTTGGTGATTCATAATAACTTCGCGAATCGCATGCCTTCGGGCGGCGATGATTCATTCAAATTTCTGCCCTATCAGCTTTTGATGGTAGGGTATTGGCCTACCATGGCGTTCACGGGTAACGGAGAATTAGGGTTCGATTCCGGAGAGGGAGCCTGAGAGACGGCTACCACATCC…
Ga0105054_105459801	3300007520	metagenomic	922	Freshwater	3300007520_FW_microb_comm_Lake_Bonney_liftoff_mats_and_glacier_meltwater_Antarctica_BON-02_len=922_bp	ACGGGTAACGGAGAATTAGGGTTCGATTCCGGAGAGGGAGCCTGAGAGACGGCTACCACATCCAAGGAAGGCAGCAGGCGCGCAAATTACCCAATCCTGACACAGGGAGGTAGTGACAATAAATAACAATACTGGACTTTTTCAAGTCTAGTAATTGGAATGAGAACAATCTAAATACCTTATCGAGTATCAATTGGAGGGCAAGTCTGGTGCCAGCAGCCGCGGTAATTCCAGCTCCAATAGCGTATATTAAAGTTGTTGCAGTTAAAAAGCTCGTAGTTGGATCTCAGGGTGAGCTCAGTTGGTCGGCCTACATGGTCAGAACTGGCTGACTCTCCCTTGTTTCTGAATCCCGGTCGGAGTTAATTCTTCGTTCGTGGACTTCAGATCGTTTACCTT…
Ga0105054_106677032	3300007520	metagenomic	459	Freshwater	3300007520_FW_microb_comm_Lake_Bonney_liftoff_mats_and_glacier_meltwater_Antarctica_BON-02_len=459_bp	GTCATATGCTTGTCTCAAAGATTAAGCCATGCATGTCTAAGTTTAAACCATTTCATGGTTAGACTGCGAATGGCTCATTAAATCAGTTATAGTTTATTTGATAGTGCCTACTACTTGGATAACCGTAGTAATTCTAGAGCTAATACATGCAACAAGTCCCGACTTCTGGAAGGGATGTATTTATTAGATATACAAACCAACCGCGGCGGGAAACCGTCGCGTCCTTTGGTGATTCATAATAACTTCGCGAATCGCATGCCTTCGGGCGGCGATGATTCATTCAAATTTCTGCCCTATCAGCTTTTGATGGTAGGGTATTGGCCTACCATGGCGTTCACGGGTAACGGAGAATTAGGGTTCGATTCCGGAGAGGGAGCCTGAGAGACGGCTACCACATCC…
Ga0105055_105770581	3300007519	metagenomic	913	Freshwater	3300007519_FW_microb_comm_Lake_Bonney_liftoff_mats_and_glacier_meltwater_Antarctica_BON-03_len=913_bp	GGAGAATTAGGGTTCGATTCCGGAGAGGGAGCCTGAGAGACGGCTACCACATCCAAGGAAGGCAGCAGGCGCGCAAATTACCCAATCCTGACACAGGGAGGTAGTGACAATAAATAACAATACTGGACTTTTTCAAGTCTAGTAATTGGAATGAGAACAATCTAAATACCTTATCGAGTATCAATTGGAGGGCAAGTCTGGTGCCAGCAGCCGCGGTAATTCCAGCTCCAATAGCGTATATTAAAGTTGTTGCAGTTAAAAAGCTCGTAGTTGGATCTCAGGGTGAGCTCAGTTGGTCGGCCTACATGGTCAGAACTGGCTGACTCTCCCTTGTTTCTGAATCCCGGTCGGAGTTAATTCTTCGTTCGTGGACTTCAGATCGTTTACCTTGAAAAAATT…
Ga0114958_100238512	3300009684	metagenomic	547	Freshwater	3300009684_FW_microb_comm_Lake_Croche_Canada_C_130208_EF_MetaG_len=547_bp	TGACAGATTGAGAGCTCTTTCTTGATTCTATGGGTGGTGGTGCATGGCCGTTCTTAGTTGGTGGAGTGATTTGTCTGGTTAATTCCGATAACGAACGAGACCTTAACCTACTAAATAGTTACGCCGATACTTTTGTATCGGCGGACAACTTCTTAGAGGGACTATCGGTGTTCAACCGGTGGAAGTTTGAGGCAATAACAGGTCTGTGATGCCCTTAGATGTTCTGGGCCGCACGCGCGCTACACTGACAAGTTCAACAAGTTGTCCACCTTGACTGAAGAGTCCGGGTAATCTTCTAAAAGCTTGTCGTGATGGGGATAGATTATTGCAATTATTAATCTTCAACGAGGAATTCCTAGTAAGGGCAGTTCATCAGACTGCCCTGATTACGTCCCTGCC…
Ga0114960_100477951	3300010158	metagenomic	1276	Freshwater	3300010158_FW_microb_comm_Lake_Croche_Canada_C_130625_MF_MetaG_len=1276_bp	GTCATATGCTTGTCTCAAAGATTAAGCCATGCATGTCTAAGTATAAGCCTTTACACGGTGAGACTGCGAATGGCTCATTAAATCAGAAACTGTTTATTTGATAGTGCCTACTACTTGGATAACCGTAGTAATTCTAGAGCTAATACATGCAAAAAGCCTGGACTTCTGGAACAGGCGTATTTATTAGATATACAAACCAACCGCTTCGGCGACCTTGGGTGACTCATAATAACTTCGCGAATCGTATGCTTCGGCGACGATGATTCATTCAAATTTCTGCCCTATCAGCTTTTGATGGTAGGGTATTGGCCTACCATGGCGTTAACGGGTAACGGAGAATTAGGGTTCGATTCCGGAGAGGGAGCCTGAGAGACGGCTACCACATCCAAGGAAGGCAGC…
Ga0114960_101256561	3300010158	metagenomic	583	Freshwater	3300010158_FW_microb_comm_Lake_Croche_Canada_C_130625_MF_MetaG_len=583_bp	ACGGGGAAACTCACCAGGTCCAGACATAGTAAGGATTGACAGATTGAGAGCTCTTTCTTGATTCTATGGGTGGTGGTGCATGGCCGTTCTTAGTTGGTGGAGTGATTTGTCTGGTTAATTCCGATAACGAACGAGACCTTAACCTACTAAATAGTTACGCCGATACTTTTGTATCGGCGGACAACTTCTTAGAGGGACTATCGGTGTTCAACCGGTGGAAGTTTGAGGCAATAACAGGTCTGTGATGCCCTTAGATGTTCTGGGCCGCACGCGCGCTACACTGACAAGTTCAACAAGTTGTCCACCTTGACTGAAGAGTCCGGGTAATCTTCTAAAAGCTTGTCGTGATGGGGATAGATTATTGCAATTATTAATCTTCAACGAGGAATTCCTAGTAAG…
Ga0114963_100307121	3300009154	metagenomic	571	Freshwater	3300009154_FW_microb_comm_Lake_Croche_Canada_to_study_carbon_cycling_C_131016_EF_MetaG_len=571_bp	ACCAGGTCCAGACATAGTAAGGATTGACAGATTGAGAGCTCTTTCTTGATTCTATGGGTGGTGGTGCATGGCCGTTCTTAGTTGGTGGAGTGATTTGTCTGGTTAATTCCGATAACGAACGAGACCTTAACCTACTAAATAGTTACGCCGATACTTTTGTATCGGCGGACAACTTCTTAGAGGGACTATCGGTGTTCAACCGGTGGAAGTTTGAGGCAATAACAGGTCTGTGATGCCCTTAGATGTTCTGGGCCGCACGCGCGCTACACTGACAAGTTCAACAAGTTGTCCACCTTGACTGAAGAGTCCGGGTAATCTTCTAAAAGCTTGTCGTGATGGGGATAGATTATTGCAATTATTAATCTTCAACGAGGAATTCCTAGTAAGGGCAGTTCATCA…
Ga0114963_102703061	3300009154	metagenomic	957	Freshwater	3300009154_FW_microb_comm_Lake_Croche_Canada_to_study_carbon_cycling_C_131016_EF_MetaG_len=957_bp	GGAGAATTAGGGTTCGATTCCGGAGAGGGAGCCTGAGAGACGGCTACCACATCCAAGGAAGGCAGCAGGCGCGCAAATTACCCAATCCTGACACAGGGAGGTAGTGACAATAAATAACAATACTGGACTTTTTCAAGCCTAGTAATTGGAATGAGAACAATTTAAATCCCTTATCGAGTATCAATTGGAGGGCAAGTCTGGTGCCAGCAGCCGCGGTAATTCCAGCTCCAATAGCGTATATTAAAGTTGTTGCAGTTAAAAAGCTCGTAGTTGGAGTTCAGAGTGAGCTCAGCCGGTCGGCCTCATGGGTCAGAACTGGTCGACTCTCTCTTGTTTGTGGATCCCGCCCGGAGTTAACTCTTCGGGATGTGGAGTTCACATCGTTTACCTTGAAAAAAT…
Ga0114967_103799061	3300010160	metagenomic	679	Freshwater	3300010160_FW_microb_comm_Lake_Montjoie_Canada_M_130628_MF_MetaG_len=679_bp	GGGTTCCGGGGGGAGTATGGTCGCAAGGCTGAAACTTAAAGGAATTGACGGAAGGGCACCACCAGGAGTGGAGCCTGCGGCTTAATTTGACTCAACACGGGGAAACTCACCAGGTCCAGACATAGTAAGGATTGACAGATTGAGAGCTCTTTCTTGATTCTATGGGTGGTGGTGCATGGCCGTTCTTAGTTGGTGGAGTGATTTGTCTGGTTAATTCCGATAACGAACGAGACCTTAACCTACTAAATAGTTACGCCGATACTTTTGTATCGGCGGACAACTTCTTAGAGGGACTATCGGTGTTCAACCGGTGGAAGTTTGAGGCAATAACAGGTCTGTGATGCCCTTAGATGTTCTGGGCCGCACGCGCGCTACACTGACAAGTTCAACAAGTTGTCC…
Ga0114969_106574281	3300009181	metagenomic	541	Freshwater	3300009181_FW_microb_comm_Lake_Montjoie_Canada_to_study_carbon_cycling_M_130807_MF_MetaG_len=541_bp	ATTGAGAGCTCTTTCTTGATTCTATGGGTGGTGGTGCATGGCCGTTCTTAGTTGGTGGAGTGATTTGTCTGGTTAATTCCGATAACGAACGAGACCTTAACCTACTAAATAGTTACGCCGATACTTTTGTATCGGCGGACAACTTCTTAGAGGGACTATCGGTGTTCAACCGGTGGAAGTTTGAGGCAATAACAGGTCTGTGATGCCCTTAGATGTTCTGGGCCGCACGCGCGCTACACTGACAAGTTCAACAAGTTGTCCACCTTGACTGAAGAGTCCGGGTAATCTTCTAAAAGCTTGTCGTGATGGGGATAGATTATTGCAATTATTAATCTTCAACGAGGAATTCCTAGTAAGGGCAGTTCATCAGACTGCCCTGATTACGTCCCTGCCCCTTGT…
Ga0114970_100572791	3300009163	metagenomic	1750	Freshwater	3300009163_FW_microb_comm_Lake_Montjoie_Canada_to_study_carbon_cycling_M_140205_XF_MetaG_len=1750_bp	GTCATACGCTCGTCTCAAAGATTAAGCCATGCATGTCTAAGTATAAGCCTTTACACGGTGAGACTGCGAATGGCTCATTAAATCAGAAACTGTTTATTTGATAGTGCCTACTACTTGGATAACCGTAGTAATTCTAGAGCTAATACATGCAAAAAGCCTGGACTTCTGGAACAGGCGTATTTATTAGATATACAAACCAACCGCTTCGGCGACCTTGGGTGACTCATAATAACTTCGCGAATCGTATGCTTCGGCGACGATGATTCATTCAAATTTCTGCCCTATCAGCTTTTGATGGTAGGGTATTGGCCTACCATGGCGTTAACGGGTAACGGAGAATTAGGGTTCGATTCCGGAGAGGGAGCCTGAGAGACGGCTACCACATCCAAGGAAGGCAGC…
Ga0114971_100291281	3300009185	metagenomic	571	Freshwater	3300009185_FW_microb_comm_Lake_Montjoie_Canada_to_study_carbon_cycling_M_140625_MF_MetaG_len=571_bp	ACCAGGTCCAGACATAGTAAGGATTGACAGATTGAGAGCTCTTTCTTGATTCTATGGGTGGTGGTGCATGGCCGTTCTTAGTTGGTGGAGTGATTTGTCTGGTTAATTCCGATAACGAACGAGACCTTAACCTACTAAATAGTTACGCCGATACTTTTGTATCGGCGGACAACTTCTTAGAGGGACTATCGGTGTTCAACCGGTGGAAGTTTGAGGCAATAACAGGTCTGTGATGCCCTTAGATGTTCTGGGCCGCACGCGCGCTACACTGACAAGTTCAACAAGTTGTCCACCTTGACTGAAGAGTCCGGGTAATCTTCTAAAAGCTTGTCGTGATGGGGATAGATTATTGCAATTATTAATCTTCAACGAGGAATTCCTAGTAAGGGCAGTTCATCA…
Ga0114971_100806401	3300009185	metagenomic	1302	Freshwater	3300009185_FW_microb_comm_Lake_Montjoie_Canada_to_study_carbon_cycling_M_140625_MF_MetaG_len=1302_bp	GTCATATGCTTGTCTCAAAGATTAAGCCATGCATGTCTAAGTATAAGCCTTTACACGGTGAGACTGCGAATGGCTCATTAAATCAGAAACTGTTTATTTGATAGTGCCTACTACTTGGATAACCGTAGTAATTCTAGAGCTAATACATGCAAAAAGCCTGGACTTCTGGAACAGGCGTATTTATTAGATATACAAACCAACCGCTTCGGCGACCTTGGGTGACTCATAATAACTTCGCGAATCGTATGCTTCGGCGACGATGATTCATTCAAATTTCTGCCCTATCAGCTTTTGATGGTAGGGTATTGGCCTACCATGGCGTTAACGGGTAACGGAGAATTAGGGTTCGATTCCGGAGAGGGAGCCTGAGAGACGGCTACCACATCCAAGGAAGGCAGC…
Ga0114978_104193111	3300009159	metagenomic	798	Freshwater	3300009159_FW_microb_comm_Lake_Simoncouche_Canada_to_study_carbon_cycling_S_140212_EF_MetaG_len=798_bp	GAGGGCAAGTCTGGTGCCAGCAGCCGCGGTAATTCCAGCTCCAATAGCGTATATTAAAGTTGTTGCAGTTAAAAAGCTCGTAGTTGGAGTTCAGAGTGAGCTCAGCCGGTCGGCCTCATGGGTCAGAACTGGTCGACTCTCTCTTGTTTGTGGATCCCGCCCGGAGTTAACTCTTCGGGATGTGGAGTTCACATCGTTTACCTTGAAAAAATTAGAGTGTTCAAAGCAGGCGTTTGCTTGAATATATTAGCATGGAATAATGGAATAGGACCCTGGTTCTATTTTGTTGGTTTTGAGAACCAGAGTAATGATTAATAGGGATAGTTGGGGGCATTCATATTTCATTGTCAGAGGTGAAATTCTTGGATTTATGAAAGATGAACTTCTGCGAAAGCATTT…
Ga0114978_107475021	3300009159	metagenomic	527	Freshwater	3300009159_FW_microb_comm_Lake_Simoncouche_Canada_to_study_carbon_cycling_S_140212_EF_MetaG_len=527_bp	CTTGATTCTATGGGTGGTGGTGCATGGCCGTTCTTAGTTGGTGGAGTGATTTGTCTGGTTAATTCCGATAACGAACGAGACCTTAACCTACTAAATAGTTACGCCGATACTTTTGTATCGGCGGACAACTTCTTAGAGGGACTATCGGTGTTCAACCGGTGGAAGTTTGAGGCAATAACAGGTCTGTGATGCCCTTAGATGTTCTGGGCCGCACGCGCGCTACACTGACAAGTTCAACAAGTTGTCCACCTTGACTGAAGAGTCCGGGTAATCTTCTAAAAGCTTGTCGTGATGGGGATAGATTATTGCAATTATTAATCTTCAACGAGGAATTCCTAGTAAGGGCAGTTCATCAGACTGCCCTGATTACGTCCCTGCCCCTTGTACACACCGCCCGTC…
Ga0114994_104247161	3300009420	metagenomic	879	Marine	3300009420_Marine_microb_comm_western_ArcticOcean_MG_CB2_152_len=879_bp	GAGAGACGGCTACCACATCCAAGGAAGGCAGCAGGCGCGCAAATTACCCAATCCTGACACAGGGAGGTAGTGACAATAAATAACAATACTGGACTTTTTCAAGCCTAGTAATTGGAATGAGAACAATTTAAATCCCTTATCGAGTATCAATTGGAGGGCAAGTCTGGTGCCAGCAGCCGCGGTAATTCCAGCTCCAATAGCGTATATTAAAGTTGTTGCAGTTAAAAAGCTCGTAGTTGGAGTTCAGAGTGAGCTCAGCCGGTCGGGATTATGTCTCAGAACTGGTTGACTCTCTCTTGTTTGTGGATCCTGTTCGGAGTTAACTCGTCGGATGTGGAGTCCACATCGTTTACCTTGAAAAAATTAGAGTGTTCAAAGCAGGCGTTTGCTTGAATATAT…
Ga0114997_100304071	3300009425	metagenomic	538	Marine	3300009425_Marine_microb_comm_western_ArcticOcean_MG_CB4_136_len=538_bp	GAGAGCTCTTTCTTGATTCTATGGGTGGTGGTGCATGGCCGTTCTTAGTTGGTGGAGTGATTTGTCTGGTTAATTCCGATAACGAACGAGACCTTAACCTACTAAATAGTTACGTCGATACTTTTGTATCGACGGACAACTTCTTAGAGGGACTATCGGTGTTCAACCGGTGGAAGTTTGAGGCAATAACAGGTCTGTGATGCCCTTAGATGTTCTGGGCCGCACGCGCGCTACACTGACGAGTTCAACAAGTTGTCCACCTTGACTGAAGAGTCCGGGTAATCTTTTAAAAGCTCGTCGTGATGGGGATAGATTATTGCAATTATTAATCTTCAACGAGGAATTCCTAGTAAGGGTGGTTCATCAGACCGCCCTGATTACGTCCCTGCCCCTTGTACA…
Ga0114997_102868121	3300009425	metagenomic	915	Marine	3300009425_Marine_microb_comm_western_ArcticOcean_MG_CB4_136_len=915_bp	ACGGAGAATTAGGGTTCGATTCCGGAGAGGGAGCCTGAGAGACGGCTACCACATCCAAGGAAGGCAGCAGGCGCGCAAATTACCCAATCCTGACACAGGGAGGTAGTGACAATAAATAACAATACTGGACTTTTTCAAGCCTAGTAATTGGAATGAGAACAATTTAAATCCCTTATCGAGTATCAATTGGAGGGCAAGTCTGGTGCCAGCAGCCGCGGTAATTCCAGCTCCAATAGCGTATATTAAAGTTGTTGCAGTTAAAAAGCTCGTAGTTGGAGTTCAGGGTGAGCTCCACTGGTCGGTCTTATGGATCAGAACTGGTGGACTCTCTCTTGTTTGTGGGTCCCGCCGGGAGTTAACTCTCTCGATGTGGAGTCCACATCGTTTACCTTGAAAAAA…
Ga0115002_107912981	3300009706	metagenomic	552	Marine	3300009706_Marine_microb_comm_western_ArcticOcean_MG_CB11_86_len=552_bp	AGGATTGACAGATTGAGAGCTCTTTCTTGATTCTATGGGTGGTGGTGCATGGCCGTTCTTAGTTGGTGGAGTGATTTGTCTGGTTAATTCCGATAACGAACGAGACCTTAACCTACTAAATAGTTACGCCGATACTTTTGTATCGGCGGACAACTTCTTAGAGGGACTATCGGTGTTCAACCGGTGGAAGTTTGAGGCAATAACAGGTCTGTGATGCCCTTAGATGTTCTGGGCCGCACGCGCGCTACACTGACGAGTTCAACAAGTTGTCCACCTTGACTGAAGAGTCCGGGTAATCTTTTAAACGCTCGTCGTGATGGGGATAGATTATTGCAATTATTAATCTTCAACGAGGAATTCCTAGTAAGGGTGGTTCATCAGACCGCCCTGATTACGTCC…
Ga0115003_103023262	3300009512	metagenomic	565	Marine	3300009512_Marine_microb_comm_western_ArcticOcean_MG_CB11_88_len=565_bp	TCCAGACATAGTAAGGATTGACAGATTGAGAGCTCTTTCTTGATTCTATGGGTGGTGGTGCATGGCCGTTCTTAGTTGGTGGAGTGATTTGTCTGGTTAATTCCGATAACGAACGAGACCTTATCCTACTAAATAGTTACGCCGATACTTTTGTATCGGCGGGCAACTTCTTAGAGGGACTATCGGTGTTCAACCGGTGGAAGTTTGAGGCAATAACAGGTCTGTGATGCCCTTAGATGTTCTGGGCCGCACGCGCGCTACACTGACGAGTTCAACAAGTTGTCCACCTTGACTGAAGAGTCCGGGTAATCTTTTAAACGCTCGTCGTGATGGGGATAGATTATTGCAATTATTAATCTTCAACGAGGAATTCCTAGTAAGGGTGGTTCATCAGACCGC…
Ga0115003_104559181	3300009512	metagenomic	749	Marine	3300009512_Marine_microb_comm_western_ArcticOcean_MG_CB11_88_len=749_bp	AAATCCCTTATCGAGTATCAATTGGAGGGCAAGTCTGGTGCCAGCAGCCGCGGTAATTCCAGCTCCAATAGCGTATATTAAAGTTGTTGCAGTTAAAAAGCTCGTAGTTGGAGTTCAGGGTGAGCTCAGCTGGTCGGCCTAATGGGTCAGAACTGGTTGACTCTCCCTTGGTTGTGGATCCCTCCGGAGTTAATTCTTCGGGTGTGGAGTCCACATCGTTTACCTTGAAAAAATTAGAGTGTTCAAAGCAGGCGTTTGCTTGAATATATTAGCATGGAATAATGGAATAGGACGCTGGTTCTATTTTGTTGGTTTTGAGAACCAGAGTAATGATTAATAGGGACAGTTGGGGGCATTCATATTTCATTGTCAGAGGTGAAATTCTTGGATTTATGAAAG…
Ga0115004_103449142	3300009526	metagenomic	565	Marine	3300009526_Marine_microb_comm_western_ArcticOcean_MG_CB11_90_len=565_bp	TCCAGACATAGTAAGGATTGACAGATTGAGAGCTCTTTCTTGATTCTATGGGTGGTGGTGCATGGCCGTTCTTAGTTGGTGGAGTGATTTGTCTGGTTAATTCCGATAACGAACGAGACCTTATCCTACTAAATAGTTACGCCGATACTTTTGTATCGGCGGGCAACTTCTTAGAGGGACTATCGGTGTTCAACCGGTGGAAGTTTGAGGCAATAACAGGTCTGTGATGCCCTTAGATGTTCTGGGCCGCACGCGCGCTACACTGACGAGTTCAACAAGTTGTCCACCTTGACTGAAGAGTCCGGGTAATCTTTTAAAAGCTCGTCGTGATGGGGATAGATTATTGCAATTATTAATCTTCAACGAGGAATTCCTAGTAAGGGTGGTTCATCAGACCGC…
Ga0115005_101335192	3300009432	metagenomic	551	Marine	3300009432_Marine_eukaryotic_phytoplankton_comm_Arctic_Ocean_Greenland_ARC118M_metaG_len=551_bp	GGATTGACAGATTGAGAGCTCTTTCTTGATTCTATGGGTGGTGGTGCATGGCCGTTCTTAGTTGGTGGAGTGATTTGTCTGGTTAATTCCGATAACGAACGAGACCTTAACCTACTAAATAGTTACGCCGATACTTTTGTATCGGCGGACAACTTCTTAGAGGGACTATCGGTGTTCAACCGGTGGAAGTTTGAGGCAATAACAGGTCTGTGATGCCCTTAGATGTTCTGGGCCGCACGCGCGCTACACTGACGAGTTCAACAAGTTGTCCACCTTGACTGAAGAGTCCGGGTAATCTTTTAAAAGCTCGTCGTGATGGGGATAGATTATTGCAATTATTAATCTTCAACGAGGAATTCCTAGTAAGGGTGGTTCATCAGACCGCCCTGATTACGTCCC…
Ga0115005_110690831	3300009432	metagenomic	654	Marine	3300009432_Marine_eukaryotic_phytoplankton_comm_Arctic_Ocean_Greenland_ARC118M_metaG_len=654_bp	ACGGAGAATTAGGGTTCGATTCCGGAGAGGGAGCCTGAGAGACGGCTACCACATCCAAGGAAGGCAGCAGGCGCGCAAATTACCCAATCCTGACACAGGGAGGTAGTGACAATAAATAACAATACTGGACTTTTTTAAGTCTAGTAATTGGAATGAGAACAATCTAAATCCCTTATCGAGTATCAATTGGAGGGCAAGTCTGGTGCCAGCAGCCGCGGTAATTCCAGCTCCAATAGCGTATATTAAAGTTGTTGCAGTTAAAAAGCTCGTAGTTGGATCTCAGGAGGACTTCAGTTGGTCGGCCTAACTGGTCAGAACCGTCTGTCTCTTCCTTGTTTCTGAATCCCGCCCGGAGTTCATTCTTCGGGTGTGGACTTCAGATCGTTTACCTTGAAAAAA…
Ga0115006_113455851	3300009544	metagenomic	642	Marine	3300009544_Marine_eukaryotic_phytoplankton_comm_Arctic_Ocean-_Svalbard_ARC20M_metaG_len=642_bp	GGTTCGATTCCGGAGAGGGAGCCTGAGAGACGGCTACCACATCCAAGGAAGGCAGCAGGCGCGCAAATTACCCAATCCTGACACAGGGAGGTAGTGACAATAAATAACAATACTGGACTTTTTTAAGTCTAGTAATTGGAATGAGAACAATCTAAATCCCTTATCGAGTATCAATTGGAGGGCAAGTCTGGTGCCAGCAGCCGCGGTAATTCCAGCTCCAATAGCGTATATTAAAGTTGTTGCAGTTAAAAAGCTCGTAGTTGGATCTCAGGAGGACTTCAGTTGGTCGGCCTAACTGGTCAGAACCGTCTGTCTCTTCCTTGTTTCTGAATCCCGCCCGGAGTTCATTCTTCGGGTGTGGACTTCAGATCGTTTACCTTGAAAAAATTAGAGTGTTCA…
Ga0115007_101566202	3300009441	metagenomic	551	Marine	3300009441_Marine_eukaryotic_phytoplankton_comm_Arctic_Ocean_ARC135M_metaG_len=551_bp	GGATTGACAGATTGAGAGCTCTTTCTTGATTCTATGGGTGGTGGTGCATGGCCGTTCTTAGTTGGTGGAGTGATTTGTCTGGTTAATTCCGATAACGAACGAGACCTTAACCTACTAAATAGTTACGTCGATACTTTTGTATCGACGGACAACTTCTTAGAGGGACTATCGGTGTTCAACCGGTGGAAGTTTGAGGCAATAACAGGTCTGTGATGCCCTTAGATGTTCTGGGCCGCACGCGCGCTACACTGACGAGTTCAACAAGTTGTCCACCTTGACTGAAGAGTCCGGGTAATCTTTTAAAAGCTCGTCGTGATGGGGATAGATTATTGCAATTATTAATCTTCAACGAGGAATTCCTAGTAAGGGTGGTTCATCAGACCGCCCTGATTACGTCCC…
Ga0115007_107884031	3300009441	metagenomic	642	Marine	3300009441_Marine_eukaryotic_phytoplankton_comm_Arctic_Ocean_ARC135M_metaG_len=642_bp	GGTTCGATTCCGGAGAGGGAGCCTGAGAGACGGCTACCACATCCAAGGAAGGCAGCAGGCGCGCAAATTACCCAATCCTGACACAGGGAGGTAGTGACAATAAATAACAATACTGGACTTTTTTAAGTCTAGTAATTGGAATGAGAACAATCTAAATCCCTTATCGAGTATCAATTGGAGGGCAAGTCTGGTGCCAGCAGCCGCGGTAATTCCAGCTCCAATAGCGTATATTAAAGTTGTTGCAGTTAAAAAGCTCGTAGTTGGATCTCAGGAGGACTTCAGTTGGTCGGCCTAACTGGTCAGAACCGTCTGTCTCTTCCTTGTTTCTGAATCCCGCCCGGAGTTCATTCTTCGGGTGTGGACTTCAGATCGTTTACCTTGAAAAAATTAGAGTGTTCA…
Ga0115011_102349171	3300009593	metagenomic	457	Marine	3300009593_Marine_eukaryotic_phytoplankton_comm_Tropical_Atlantic_ANT8_metaG_len=457_bp	GTCATATGCTTGTCTCAAAGATTAAGCCATGCATGTCTAAGTATACACCTTTACACGGTGAGACTGCGAATGGCTCATTAAATCAGTTATAGTTTATTTGATAGTGCCTACTACTTGGATAACCGTAGTAATTCTAGAGCTAATACATGCTACAAGCCCCGACTTCTGGAAGGGGTGTATTTATTAGATATACAAACCAACCGTGGCGGGAAACCGTCATGTCCCTTGGTGAGTCATAATAACTTCGCGAATCGCATGCTTCGGCGGCGATGATTCATTCAAATTTCTGCCCTATCAGCTTTTGATGGTAGGGTATTGGCCTACCATGGCGTTCACGGGTAACGGAGAATTAGGGTTCGATTCCGGAGAGGGAGCCTGAGAGACGGCTACCACATCCAA…
Ga0115012_111503881	3300009790	metagenomic	577	Marine	3300009790_Marine_eukaryotic_phytoplankton_comm_Tropical_Atlantic_ANT10_metaG_len=577_bp	AAACTTACCAGGTCCAGACATAGTAAGGATTGACAGATTGAGAGCTCTTTCTTGATTCTATGGGTGGTGGTGCATGGCCGTTCTTAGTTGGTGGAGTGATTTGTCTGGTTAATTCCGATAACGAACGAGACCTTAACCTACTAAATAGTTACGCCAATATTTTTGTATCGGCGGGCAACTTCTTAGAGGGACTATCGGTGTTCAACCGGTGGAAGTTTGAGGCAATAACAGGTCTGTGATGCCCTTAGATGTTCTGGGCCGCACGCGCGCTACACTGACGAGTTCAACAAGTTGTCCACCTTGACTGAAGAGTCCGGGTAATCTTTTAAAAGCTCGTCGTGATGGGGATAGATTATTGCAATTATTAATCTTCAACGAGGAATTCCTAGTAAGGGTAGT…
Ga0115012_123312741	3300009790	metagenomic	457	Marine	3300009790_Marine_eukaryotic_phytoplankton_comm_Tropical_Atlantic_ANT10_metaG_len=457_bp	GTCATATGCTTGTCTCAAAGATTAAGCCATGCATGTCTAAGTATACACCTTTACACGGTGAGACTGCGAATGGCTCATTAAATCAGTTATAGTTTATTTGATAGTGCCTACTACTTGGATAACCGTAGTAATTCTAGAGCTAATACATGCTACAAGCCCCGACTTCTGGAAGGGGTGTATTTATTAGATATACAAACCAACCGTGGCGGGAAACCGTCATGTCCCTTGGTGAGTCATAATAACTTCGCGAATCGCATGCTTCGGCGGCGATGATTCATTCAAATTTCTGCCCTATCAGCTTTTGATGGTAGGGTATTGGCCTACCATGGCGTTCACGGGTAACGGAGAATTAGGGTTCGATTCCGGAGAGGGAGCCTGAGAGACGGCTACCACATCCAA…
Ga0115013_101700422	3300009550	metagenomic	457	Marine	3300009550_Marine_eukaryotic_phytoplankton_comm_South_Atlantic_ANT15_metaG_len=457_bp	GTCATATGCTTGTCTCAAAGATTAAGCCATGCATGTCTAAGTATACACCTTTACACGGTGAGACTGCGAATGGCTCATTAAATCAGTTATAGTTTATTTGATAGTGCCTACTACTTGGATAACCGTAGTAATTCTAGAGCTAATACATGCTACAAGCCCCGACTTCTGGAAGGGGTGTATTTATTAGATATACAAACCAACCGTGGCGGGAAACCGTCATGTCCCTTGGTGAGTCATAATAACTTCGCGAATCGCATGCTTCGGCGGCGATGATTCATTCAAATTTCTGCCCTATCAGCTTTTGATGGTAGGGTATTGGCCTACCATGGCGTTCACGGGTAACGGAGAATTAGGGTTCGATTCCGGAGAGGGAGCCTGAGAGACGGCTACCACATCCAA…
Ga0115013_104380052	3300009550	metagenomic	547	Marine	3300009550_Marine_eukaryotic_phytoplankton_comm_South_Atlantic_ANT15_metaG_len=547_bp	TTGACAGATTGAGAGCTCTTTCTTGATTCTATGGGTGGTGGTGCATGGCCGTTCTTAGTTGGTGGAGTGATTTGTCTGGTTAATTCCGTTAACGAACGAGACCTTAACCTACTAAATAGTTACGTCGATGTTTTACATCGTCGGACAACTTCTTAGAGGGACTATCGGTGTTCAACCGGTGGAAGTTTGAGGCAATAACAGGTCTGTGATGCCCTTAGATGTTCTGGGCCGCACGCGCGCTACACTGACGAGTTCAACAAGTTGTCCACCTTGACTGAAGAGTCCGGGTAATCTTTTAAAAGCTCGTCGTGATGGGGATAGATTATTGCAATTATTAATCTTCAACGAGGAATTCCTAGTAAGGGTGGTTCATCAGACCGCCCTGATTACGTCCCTGCC…
Ga0115565_105423011	3300009467	metagenomic	521	Marine	3300009467_Pelagic_marine_microb_comm_North_Sea_COGITO_mtgs_110530_len=521_bp	TTATTTCATAGTGCCTACTACTTGGATAACCGTAGTAATTCTAGAGCTAATACATGCAACAAGTCCCGACTTCTGGAAGGGATGTATTTATTAGATATACAAACCAACCGTGGCGGGAAACCGTCATGTCCTTTGGTGAGTCATAATAACTTCGCGAATCGCATGCCCTCGGGCGGCGATGATTCATTCAAATTTCTGCCCTATCAGCTTTTGATGGTAGGGTATTGGCCTACCATGGCGTTTACGGGTAACGGAGAATTAGGGTTCGATTCCGGAGAGGGAGCCTGAGAGACGGCTACCACATCCAAGGAAGGCAGCAGGCGCGCAAATTACCCAATCCTGACACAGGGAGGTAGTGACAATAAATAACAATACTGGACTTTTTCAAGTCTAGTAATT…
Ga0117901_12251161	3300009103	metagenomic	980	Marine	3300009103_Marine_water_column_microb_comm_tratified_Cariaco_Basin_Venezuela_November_cruise_143m_250-2_7um_len=980_bp	ACGGGTAACGGAGAATTAGGGTTCGATTCCGGAGAGGGAGCCTGAGAGACGGCTACCACATCCAAGGAAGGCAGCAGGCGCGCAAATTACCCAATCCTGACACAGGGAGGTAGTGACAATAAATAACAATACTGGACTTTTTCAAGCCTAGTAATTGGAATGAGAACAATTTAAATCCCTTATCGAGTATCAATTGGAGGGCAAGTCTGGTGCCAGCAGCCGCGGTAATTCCAGCTCCAATAGCGTATATTAAAGTTGTTGCAGTTAAAAAGCTCGTAGTTGGATTTCAGAGTGAGCTCAGACGGTCGGCCTAATGGGTCAGAACTGGTTGACTCTCTCTTGCTTGTGGATCCCGCCCGGAGTTAATTCTTCGGATGTGGACTTCACATCGTTTACCTT…
Ga0118715_12251161	3300009125	metagenomic	980	Marine	3300009125_CoAss_of_Gp0127974_Gp0127948_Marine_water_column_stratified_Cariaco_Basin_Venezuela_len=980_bp	ACGGGTAACGGAGAATTAGGGTTCGATTCCGGAGAGGGAGCCTGAGAGACGGCTACCACATCCAAGGAAGGCAGCAGGCGCGCAAATTACCCAATCCTGACACAGGGAGGTAGTGACAATAAATAACAATACTGGACTTTTTCAAGCCTAGTAATTGGAATGAGAACAATTTAAATCCCTTATCGAGTATCAATTGGAGGGCAAGTCTGGTGCCAGCAGCCGCGGTAATTCCAGCTCCAATAGCGTATATTAAAGTTGTTGCAGTTAAAAAGCTCGTAGTTGGATTTCAGAGTGAGCTCAGACGGTCGGCCTAATGGGTCAGAACTGGTTGACTCTCTCTTGCTTGTGGATCCCGCCCGGAGTTAATTCTTCGGATGTGGACTTCACATCGTTTACCTT…
Ga0118716_11873271	3300009370	metagenomic	991	Marine	3300009370_CoAss_of_Gp0127930_Gp0127931_Marine_water_column_stratified_Cariaco_Basin_Venezuela_len=991_bp	ACGGGTAACGGAGAATTAGGGTTCGATTCCGGAGAGGGAGCCTGAGAGACGGCTACCACATCCAAGGAAGGCAGCAGGCGCGCAAATTACCCAATCCTGACACAGGGAGGTAGTGACAATAAATAACAATACTGGACTTTTTCAAGCCCAGTAATTGGAATGAGAACAATTTAAATCCCTTATCGAGTATCAATTGGAGGGCAAGTCTGGTGCCAGCAGCCGCGGTAATTCCAGCTCCAATAGCGTATATTAAAGTTGTTGCAGTTAAAAAGCTCGTAGTTGGATTTCAGAGTGAGCTCAGACGGTCGGCCTAATGGGTCAGAACTGGTTGACTCTCTCTTGTTTGTAGATCCCGCCCGGAGTTAATTCTTCGGATGTGGACTCTACATCGTTTACCTT…
Ga0118728_12447901	3300009129	metagenomic	672	Marine	3300009129_CoAss_of_Gp0139513_Gp0139514_Marine_water_column_stratified_Cariaco_Basin_Venezuela_len=672_bp	ACAATTTAAATCCCTTATCGAGTATCAATTGGAGGGCAAGTCTGGTGCCAGCAGCCGCGGTAATTCCAGCTCCAATAGCGTATATTAAAGTTGTTGCAGTTAAAAAGCTCGTAGTTGGAGTTCAGAGTGAGCTCAGCCGGTCGGCCTCATGGGTCAGAACTGGTCGACTCTCTCTTGTTTGTGGATCCCGTCCGGAGTTAACTCTTCGGAATGTGGAGTTCACATCGTTTACCTTGAAAAAATTAGAGTGTTCAAAGCAGGCGTTTGCTTGAATATATTAGCATGGAATAATGGAATAGGACCCTGGTTCTATTTTGTTGGTTTTGAGGACCAGAGTAATGATTAATAGGGATAGTTGGGGGCATTCATATTTCATTGTCAGAGGTGAAATTCTTGGAT…
Ga0118729_10913721	3300009130	metagenomic	453	Marine	3300009130_CoAss_of_Gp0139511_Gp0139512_Marine_water_column_stratified_Cariaco_Basin_Venezuela_len=453_bp	GTCATATGCTTGTCTCAAAGATTAAGCCATGCATGTCTAAGTATACACCTTTACACGGTGAGACTGCGAATGGCTCATTAAATCAGTTATAGTTTATTTGATAGTGCCTACTACTTGGATAACCGTAGTAATTCTAGAGCTAATACATGCTACAAGCCCCGACTTCTGGAAGGGGTGTATTTATTAGATATACAAACCAACCGTGGCGGGAAACCGTCATGTCCCTTGGTGAGTCATAATAACTTCGCGAATCGCATGCTTCGGCGGCGATGATTCATTCAAATTTCTGCCCTATCAGCTTTTGATGGTAGGGTATTGGCCTACCATGGCGTTAACGGGTAACGGAGAATTAGGGTTCGATTCCGGAGAGGGAGCCTGAGAGACGGCTACCACATCCAA…
Ga0118729_11654051	3300009130	metagenomic	973	Marine	3300009130_CoAss_of_Gp0139511_Gp0139512_Marine_water_column_stratified_Cariaco_Basin_Venezuela_len=973_bp	ACGGGTAACGGAGAATTAGGGTTCGATTCCGGAGAGGGAGCCTGAGAGACGGCTACCACATCCAAGGAAGGCAGCAGGCGCGCAAATTACCCAATCCTGACACAGGGAGGTAGTGACAATAAATAACAATACTGGACTTTTTCAAGTCTAGTAATTGGAATGAGAACAATCTAAATACCTTATCGAGTATCAATTGGAGGGCAAGTCTGGTGCCAGCAGCCGCGGTAATTCCAGCTCCAATAGCGTATATTAAAGTTGTTGCAGTTAAAAAGCTCGTAGTTGGATCTCAGGGTGAGCTCAGTTGGTCGGCCTACTTGGTCAGAACTGGCTGACTCTCCCTTGTTTCTGAATCCCGGTGGTGGTTAACTCTATCGCTGTGGACTTCAGATCGTTTACCTT…
Ga0129327_100198071	3300013010	metagenomic	567	Salinity Gradient	3300013010_FW_to_marine_salinity_gradient_Chesapeake_Bay_USA_CPBay_Spr_31_0_8_DNA_len=567_bp	GGTCCAGACATAGTAAGGATTGACAGATTGAGAGCTCTTTCTTGATTCTATGGGTGGTGGTGCATGGCCGTTCTTAGTTGGTGGAGTGATTTGTCTGGTTAATTCCGATAACGAACGAGACCTTATCCTACTAAATAGTTACGCCTATACTTTTGTATAAGCGGACAACTTCTTAGAGGGACTATCGGTGTTCAACCGGTGGAAGTTTGAGGCAATAACAGGTCTGTGATGCCCTTAGATGTTCTGGGCCGCACGCGCGCTACACTGACGAGTTCAACAAGTTGTCCACCTTGACTGAAGAGTCCGGGTAATCTTTTAAAAGCTCGTCGTGATGGGGATAGATTATTGCAATTATTAATCTTCAACGAGGAATTCCTAGTAAGGGTGGTTCATCAGACC…
Ga0129327_103637001	3300013010	metagenomic	760	Salinity Gradient	3300013010_FW_to_marine_salinity_gradient_Chesapeake_Bay_USA_CPBay_Spr_31_0_8_DNA_len=760_bp	GAGAACAATTTAAATCCCTTATCGAGTATCAATTGGAGGGCAAGTCTGGTGCCAGCAGCCGCGGTAATTCCAGCTCCAATAGCGTATATTAAAGTTGTTGCAGTTAAAAAGCTCGTAGTTGGAGTTCAGATTGAGCTCGGCCGGTCGGCCTAATTGGTCAGAACTGGTTGACTCTGTCTTGTTTGTGGATCCCTCCGGAGTTAACTCTTCGGATGTGGAGTCCACATCGTTTACCTTGAAAAAATTAGAGTGTTCAAAGCAGGCGTTTGCTTGAATATATTAGCATGGAATAATGGAATAGGACGCTGGTTCTATTTTGTTGGTTTTGAGAACCAGAGTAATGATTAATAGGGACAGTTGGGGGCATTCATATTTCATTGTCAGAGGTGAAATTCTTGG…
Ga0129361_1117741	3300009530	metagenomic	416	Freshwater	3300009530_Aquatic_microb_comm__meromictic_Siders_Pond_Falmouth_Massachusetts_Cast_1_4m_depth_len=416_bp	GTCATATGCTTGTCTCAAAGATTAAGCCATGCATGTCTAAGTTTAAACCATTTCATGGTTAGACTGCGAATGGCTCATTAAATCAGTTATAGTTTATTTGATAGTGCCCTACTTGGATAACCGTAGTAATTCTAGAGCTAATACATGCAACAAGTCCCGACTTCTGGAAGGGATGTATTTATTAGATATACAAACCAACCGCGGCGGGAAACCGTCGTGTCCTTTGGTGATTCATAATAACTTCGCGAATCGCATGCCTTCGGGCGGCGATGATTCATTCAAATTTCTGCCCTATCAGCTTTTGATGGTAGGGTATTGGCCTACCATGGCGTTCACGGGTAACGGAGAATTAGGGTTCGATTCCGGAGAGGGAGCCTGAGAGACGGCTACCACATCCAA…
Ga0132190_1039021	3300009857	metagenomic	410	Freshwater	3300009857_Aquatic_microb_comm_meromictic_Siders_Pond_Falmouth_Massachusetts_Cast_4_6m_depth_len=410_bp	ATATGCTTGTCTCAAAGATTAAGCCATGCATGTCTAAGTTTAAACCATTTCATGGTTAGACTGCGAATGGCTCATTAAATCAGTTATAGTTTATTTGATAGTGCCTACTACTTGGATAATCGTAGTAATTCTAGAGCTAATACATGCAACAAGTCCCGACTTCTGGAAGGGATGTATTTATTAGATATACAAACCAACCGCGGCGGGAAACCGTCGTGTCCTTTGGTGATTCATAATAACTTCGCGAATCGCATGCCTTCGGGCGGCGATGATTCATTCAAATTTCTGCCCTATCAGCTTTTGATGGTAGGGTATTGGCCTACCATGGCGTTCACGGGTAACGGAGAATTAGGGTTCGATTCCGGAGAGGGAGCCTGAGAGACGGCTACCACATCCAAG…
Ga0134302_1000104	3300014506	metagenomic	1762	Marine	3300014506_Marine_microb_comm_Trondheimsfjord_Norway_0160_:_32_days_incubation_len=1762_bp	GTCATATGCTTGTCTCAAAGATTAAGCCATGCATGTCTAAGTATACACCTTTACACGGTGAGACTGCGAATGGCTCATTAAATCAGTTATAGTTTATTTGATAGTGCCTACTACTTGGATAACCGTAGTAATTCTAGAGCTAATACATGCAACAAGTCCCGACTTCTGGAAGGGATGTATTTATTAGATATACAAACCAACCGTGGGGGGAAACCTTCATGTCCTTTGGTGAGTCATAATAACTTCGCGAATCGCATGCCTTCGGGCGGCGATGATTCATTCAAATTTCTGCCCTATCAGCTTTTGATGGTAGTGTATTGGACTACCATGGCGTTTACGGGTAACGGAGAATTAGGGTTCGATTCCGGAGAGGGAGCCTGAGAGACGGCTACCACATCC…
Ga0134303_1001231	3300014508	metagenomic	1762	Marine	3300014508_Marine_microb_comm_Trondheimsfjord_Norway_0164_:_64_days_incubation_len=1762_bp	GTCATATGCTTGTCTCAAAGATTAAGCCATGCATGTCTAAGTATACACCTTTACACGGTGAGACTGCGAATGGCTCATTAAATCAGTTATAGTTTATTTGATAGTGCCTACTACTTGGATAACCGTAGTAATTCTAGAGCTAATACATGCAACAAGTCCCGACTTCTGGAAGGGATGTATTTATTAGATATACAAACCAACCGTGGGGGGAAACCTTCATGTCCTTTGGTGAGTCATAATAACTTCGCGAATCGCATGCCTTCGGGCGGCGATGATTCATTCAAATTTCTGCCCTATCAGCTTTTGATGGTAGTGTATTGGACTACCATGGCGTTTACGGGTAACGGAGAATTAGGGTTCGATTCCGGAGAGGGAGCCTGAGAGACGGCTACCACATCC…
Ga0136556_10259982	3300012182	metagenomic	468	Saline Lake	3300012182_Saline_lake_Rauer_Islands_Antarctica_metaG_Torckler_E6__831_len=468_bp	GTCATATGCTTGTCTCAAAGATTAAGCCATGCATGTCTTAGTACAACCCCATTACACGGGAAGACTGCGAATGGCTCATTAAATCAGTTATAGTTTATTTGATAGTGCCTACTACTTGGATAACCGTAGTAATTCTAGAGCTAATACATGCAACAAGTCCCGACTTCTGGAAGGGATGTATTTATTAGATATACAAACCAACCGCGGCGGGAAACCGTCGTGTCCTTTGGTGATTCATAATAACTTCGCGAATCGCATGCCTTCGGGCGGCGATGATTCATTCAAATTTCTGCCCTATCAGCTTTTGATGGTAGGGTATTGGCCTACCATGGCGTTCACGGGTAACGGAGAATTAGGGTTCGATTCCGGAGAGGGAGCCTGAGAGACGGCTACCACATC…
Ga0136599_10041541	3300012030	metagenomic	1183	Saline Lake	3300012030_Saline_lake_Rauer_Islands_Antarctica_metaG_Filla_2__697_len=1183_bp	GTCATATGCTTGTCTCAAAGATTAAGCCATGCATGTCTTAGTACAACCCCATTACACGGGAAGACTGCGAATGGCTCATTAAATCAGTTATAGTTTATTTGATAGTGCCTACTACTTGGATAACCGTAGTAATTCTAGAGCTAATACATGCAACAAGTCCCGACTTCTGGAAGGGATGTATTTATTAGATATACAAACCAACCGCGGCGGGAAACCGTCGTGTCCTTTGGTGATTCATAATAACTTCGCGAATCGCATGCCTTCGGGCGGCGATGATTCATTCAAATTTCTGCCCTATCAGCTTTTGATGGTAGGGTATTGGCCTACCATGGCGTTCACGGGTAACGGAGAATTAGGGTTCGATTCCGGAGAGGGAGCCTGAGAGACGGCTACCACATC…
Ga0136600_10135981	3300012036	metagenomic	617	Saline Lake	3300012036_Saline_lake_Rauer_Islands_Antarctica_metaG_Filla_2__698_len=617_bp	GTCATATGCTTGTCTCAAAGATTAAGCCATGCATGTCTTAGTACAACCCCATTACACGGGAAGACTGCGAATGGCTCATTAAATCAGTTATAGTTTATTTGATAGTGCCTACTACTTGGATAACCGTAGTAATTCTAGAGCTAATACATGCAACAAGTCCCGACTTCTGGAAGGGATGTATTTATTAGATATACAAACCAACCGCGGCGGGAAACCGTCGTGTCCTTTGGTGATTCATAATAACTTCGCGAATCGCATGCCTTCGGGCGGCGATGATTCATTCAAATTTCTGCCCTATCAGCTTTTGATGGTAGGGTATTGGCCTACCATGGCGTTCACGGGTAACGGAGAATTAGGGTTCGATTCCGGAGAGGGAGCCTGAGAGACGGCTACCACATC…
Ga0136600_10662121	3300012036	metagenomic	823	Saline Lake	3300012036_Saline_lake_Rauer_Islands_Antarctica_metaG_Filla_2__698_len=823_bp	AATGAGAACAATCTAAATACCTTATCGAGTATCAATTGGAGGGCAAGTCTGGTGCCAGCAGCCGCGGTAATTCCAGCTCCAATAGCGTATATTAAAGTTGTTGCAGTTAAAAAGCTCGTAGTTGGATCTCAGGGTGAGCTCAGTTGGTCGGCCTAATTGGTCAGAACTGGCTGACTCTCCCTTGTTTCTGAATCCCGGTCGGAGTTAATTCTTCGTTCGTGGACTTCAGATCGTTTACCTTGAAAAAATTAGAGTGTTCAAAGCGGGCGTTTGCTTGAATACATTAGCATGGAATAATGGAATAGGACCCTGGTTCTATTTTGTTGGTTTTGAGGACCAGAGTAATGATTAATAGGGATAGTTGGGGGCATTCATATTTAATTGTCAGAGGTGAAATTC…
Ga0136641_11330621	3300013286	metagenomic	678	Freshwater	3300013286_FW_microb_comm_Elizabeth_Lake_Yosemite_National_Park_California_USA_13020-23Y_len=678_bp	CAATTGGAGGGCAAGTCTGGTGCCAGCAGCCGCGGTAATTCCAGCTCCAATAGCGTATATTAAAGTTGTTGCAGTTAAAAAGCTCGTAGTTGGAGTTCAGAGTGAGCTCAGCCGGTCGGCCTCATGGGTCAGAACTGGTCGACTCTCTCTTGTTTGTGGATCCCGCCCGGAGTTAACTCTTCGGGATGTGGAGTTCACATCGTTTACCTTGAAAAAATTAGAGTGTTCAAAGCAGGCGTTTGCTTGAATATATTAGCATGGAATAATGGAATAGGACCCTGGTTCTATTTTGTTGGTTTTGAGAACCAGAGTAATGATTAATAGGGATAGTTGGGGGCATTCATATTTCATTGTCAGAGGTGAAATTCTTGGATTTATGAAAGATGAACTTCTGCGAAA…
Ga0138324_105067151	3300010987	metagenomic	537	Marine	3300010987_metaT_of_Marine_eukaryotic_comm_Antarctic_Ocean_ANT-7_len=537_bp	AGAGCTCTTTCTTGATTCTATGGGTGGTGGTGCATGGCCGTTCTTAGTTGGTGGAGTGATTTGTCTGGTTAATTCCGATAACGAACGAGACCTTAACCTACTAAATAGTTACGCCGATTCTCTTGGATCGACGGACAACTTCTTAGAGGGACTATCGGTGTTCAACCGGTGGAAGTTTGAGGCAATAACAGGTCTGTGATGCCCTTAGATGTTCTGGGCCGCACGCGCGCTACACTGACGAGTTCAACAAGTTGTCCACCTTGACTGAAGAGTCCGGGTAATCTTTTAAAAGCTCGTCGTGATGGGGATAGATTATTGCAATTATTAATCTTCAACGAGGAATTCCTAGTAAGGGTGGTTCATCAGACCGCCCTGATTACGTCCCTGCCCCTTGTACAC…
Ga0138324_106463301	3300010987	metagenomic	531	Marine	3300010987_metaT_of_Marine_eukaryotic_comm_Antarctic_Ocean_ANT-7_len=531_bp	AGAGCTCTTTCTTGATTCTATGGGTGGTGGTGCATGGCCGTTCTTAGTTGGTGGAGTGATTTGTCTGGTTAATTCCGATAACGAACGAGACCTTAACCTACTAAATAGTTACGCCGATTCTCTTGGATCGACGGACAACTTCTTAGAGGGACTATCGGTGTTCAACCGGTGGAAGTTTGAGGCAATAACAGGTCTGTGATGCCCTTAGATGTTCTGGGCCGCACGCGCGCTACACTGACGAGTTCAACAAGTTGTCCACCTTGACTGAAGAGTCCGGGTAATCTTTTAAACGCTCGTCGTGATGGGGATAGATTATTGCAATTATTAATCTTCAACGAGGAATTCCTAGTAAGGGCGGTTCATCAGACCGTCCTGATTACGTCCCTGCCCCTTGTACAC…
Ga0138324_106610821	3300010987	metagenomic	525	Marine	3300010987_metaT_of_Marine_eukaryotic_comm_Antarctic_Ocean_ANT-7_len=525_bp	AGAGCTCTTTCTTGATTCTATGGGTGGTGGTGCATGGCCGTTCTTAGTTGGTGGAGTGATTTGTCTGGTTAATTCCGATAACGAACGAGACCTTAACCTACTAAATAGTTACGCCGATTCTCTTGGATCGACGGACAACTTCTTAGAGGGACTATCGGTGTTCAACCGGTGGAAGTTTGAGGCAATAACAGGTCTGTGATGCCCTTAGATGTTCTGGGCCGCACGCGCGCTACACTGACGAGTTCAACAAGTTGTCCACCTTGACTGAAGAGTCCGGGTAATCTTTTAAAAGCTCGTCGTGATGGGGATAGATTATTGCAATTATTAATCTTCAACGAGGAATTCCTAGTAAGGGTAGTTCATCAGACTGCCCTGATTACGTCCCTGCCCCTTGTACAC…
Ga0138325_105067151	3300010988	metagenomic	537	Marine	3300010988_metaT_of_Marine_eukaryotic_comm_Antarctic_Ocean_ANT-7_len=537_bp	AGAGCTCTTTCTTGATTCTATGGGTGGTGGTGCATGGCCGTTCTTAGTTGGTGGAGTGATTTGTCTGGTTAATTCCGATAACGAACGAGACCTTAACCTACTAAATAGTTACGCCGATTCTCTTGGATCGACGGACAACTTCTTAGAGGGACTATCGGTGTTCAACCGGTGGAAGTTTGAGGCAATAACAGGTCTGTGATGCCCTTAGATGTTCTGGGCCGCACGCGCGCTACACTGACGAGTTCAACAAGTTGTCCACCTTGACTGAAGAGTCCGGGTAATCTTTTAAAAGCTCGTCGTGATGGGGATAGATTATTGCAATTATTAATCTTCAACGAGGAATTCCTAGTAAGGGTGGTTCATCAGACCGCCCTGATTACGTCCCTGCCCCTTGTACAC…
Ga0138325_106463291	3300010988	metagenomic	531	Marine	3300010988_metaT_of_Marine_eukaryotic_comm_Antarctic_Ocean_ANT-7_len=531_bp	AGAGCTCTTTCTTGATTCTATGGGTGGTGGTGCATGGCCGTTCTTAGTTGGTGGAGTGATTTGTCTGGTTAATTCCGATAACGAACGAGACCTTAACCTACTAAATAGTTACGCCGATTCTCTTGGATCGACGGACAACTTCTTAGAGGGACTATCGGTGTTCAACCGGTGGAAGTTTGAGGCAATAACAGGTCTGTGATGCCCTTAGATGTTCTGGGCCGCACGCGCGCTACACTGACGAGTTCAACAAGTTGTCCACCTTGACTGAAGAGTCCGGGTAATCTTTTAAACGCTCGTCGTGATGGGGATAGATTATTGCAATTATTAATCTTCAACGAGGAATTCCTAGTAAGGGCGGTTCATCAGACCGTCCTGATTACGTCCCTGCCCCTTGTACAC…
Ga0138325_106610811	3300010988	metagenomic	525	Marine	3300010988_metaT_of_Marine_eukaryotic_comm_Antarctic_Ocean_ANT-7_len=525_bp	AGAGCTCTTTCTTGATTCTATGGGTGGTGGTGCATGGCCGTTCTTAGTTGGTGGAGTGATTTGTCTGGTTAATTCCGATAACGAACGAGACCTTAACCTACTAAATAGTTACGCCGATTCTCTTGGATCGACGGACAACTTCTTAGAGGGACTATCGGTGTTCAACCGGTGGAAGTTTGAGGCAATAACAGGTCTGTGATGCCCTTAGATGTTCTGGGCCGCACGCGCGCTACACTGACGAGTTCAACAAGTTGTCCACCTTGACTGAAGAGTCCGGGTAATCTTTTAAAAGCTCGTCGTGATGGGGATAGATTATTGCAATTATTAATCTTCAACGAGGAATTCCTAGTAAGGGTAGTTCATCAGACTGCCCTGATTACGTCCCTGCCCCTTGTACAC…
Ga0151675_10242961	3300011254	metagenomic	716	Marine	3300011254_Seawater_microb_comm_Japan_Sea_near_Toyama_Prefecture_Japan_2015_1_0_02_len=716_bp	TTCCGGAGAGGGAGCTTGAGAAACGGCTACCACATCCAAGGATGGCAGCAGGCGCGCAAATTACCCAATCCTGACACAGGGAGGTAGTGACAATAAATAACAATACTGGACTTTTTCAAGTCTAGTAATTGGAATGAGAACAATCTAAATACCTTATCGAGTATCAATTGGAGGGCAAGTCTGGTGCCAGCAGCCGCGGTAATTCCAGCTCCAATAGCGTATATTAAAGTTGTTGCAGTTAAAAAGCTCGTAGTTGGATCTCAGGGTGAGCTCAGTTGGTCGGCCTAATTGGTCAGAACTGGCTGACTCTCCCTTGTTTCTGAATCCCGGTCGGAGTTAATTCTTCGTTCGTGGACTTCAGATCGTTTACCTTGAAAAAATTAGAGTGTTCAAAGCGGG…
Ga0151677_10023182	3300011258	metagenomic	1762	Marine	3300011258_Seawater_microb_comm_Japan_Sea_near_Toyama_Prefecture_Japan_2015_1_permeate_len=1762_bp	GTCATATGCTTGTCTCAAAGATTAAGCCATGCATGTCTAAGTATACACCTTTACACGGTGAGACTGCGAATGGCTCATTAAATCAGTTATAGTTTATTTGATAGTGCCTACTACTTGGATAACCGTAGTAATTCTAGAGCTAATACATGCAACAAGTCCCGACTTCTGGAAGGGATGTATTTATTAGATATACAAACCAACCGTGGGGGGAAACCTTCATGTCCTTTGGTGAGTCATAATAACTTCGCGAATCGCATGCCTTCGGGCGGCGATGATTCATTCAAATTTCTGCCCTATCAGCTTTTGATGGTAGTGTATTGGACTACCATGGCGTTTACGGGTAACGGAGAATTAGGGTTCGATTCCGGAGAGGGAGCCTGAGAGACGGCTACCACATCC…
Ga0160423_103526401	3300012920	metagenomic	1009	Marine	3300012920_Marine_microb_comm_Costa_Rica_Dome_CRUD_Field_142mm_St8_metaG_len=1009_bp	GATGGTAGGGTATTGGCCTACCATGGCGTTAACGGGTAACGGAGAATTAGGGTTCGATTCCGGAGAGGGAGCCTGAGAGACGGCTACCACATCCAAGGAAGGCAGCAGGCGCGCAAATTACCCAATCCTGACACAGGGAGGTAGTGACAATAAATAACAATACTGGACTTTTTCAAGCCTAGTAATTGGAATGAGAACAATTTAAATCCCTTATCGAGTATCAATTGGAGGGCAAGTCTGGTGCCAGCAGCCGCGGTAATTCCAGCTCCAATAGCGTATATTAAAGTTGTTGCAGTTAAAAAGCTCGTAGTTGGAGTTCAGGGTGAGCTCAACTGGTCGGCCTCAGGGTCAGAACTGGTTGACTCACTCTTGTTTGTGGATTCCGCCCGGAGTTAATTC…
Ga0163110_106570741	3300012928	metagenomic	814	Marine	3300012928_Marine_microb_comm_Costa_Rica_Dome_CRUD_Field_142mm_St17_metaG_len=814_bp	CCTTATCGAGTATCAATTGGAGGGCAAGTCTGGTGCCAGCAGCCGCGGTAATTCCAGCTCCAATAGCGTATATTAAAGTTGTTGCAGTTAAAAAGCTCGTAGTTGGATCTCAGGGTGAGCTCAGTTGGTCGGCCTACTTGGTCAGAACTGGCTGACTCTCCCTTGTTTCTGAATCCCGGTGGTGGTTAACTCTATCGCTGTGGACTTCAGATCGTTTACCTTGAAAAAATTAGAGTGTTCAAAGCGGGCGTTTGCTTGAATACATTAGCATGGAATAATGGAATAGGACCCTGGTTCTATTTTGTTGGTTTTGAGGACCAGAGTAATGATTAATAGGGATAGTTGGGGGCATTCATATTTAATTGTCAGAGGTGAAATTCTTGGATTTATGAAAGATGA…
Ga0163110_112222251	3300012928	metagenomic	568	Marine	3300012928_Marine_microb_comm_Costa_Rica_Dome_CRUD_Field_142mm_St17_metaG_len=568_bp	AGGTCCAGACATAGTAAGGATTGACAGATTGAGAGCTCTTTCTTGATTCTATGGGTGGTGGTGCATGGCCGTTCTTAGTTGGTGGAGTGATTTGTCTGGTTAATTCCGATAACGAACGAGACCTTAACCTACTAAATAGTTACATCGATATTTTTGTATCGATGGACAACTTCTTAGAGGGACTATCGGTGTTCAACCGGTGGAAGTTTGAGGCAATAACAGGTCTGTGATGCCCTTAGATGTTCTGGGCCGCACGCGCGCTACACTGACGAGTTCAACAAGTTGTCCACCTTGACTGAAGAGTCCGGGTAATCTTTTAAAAGCTCGTCGTGATGGGGATAGATTATTGCAATTATTAATCTTCAACGAGGAATTCCTAGTAAGGGTGGTTCATCAGAC…
Ga0163111_128635561	3300012954	metagenomic	457	Marine	3300012954_Marine_microb_comm_Costa_Rica_Dome_CRUD_Field_142mm_St18_metaG_len=457_bp	GTCATATGCTTGTCTCAAAGATTAAGCCATGCATGTCTAAGTATACACCTTTACACGGTGAGACTGCGAATGGCTCATTAAATCAGTTATAGTTTATTTGATAGTGCCTACTACTTGGATAACCGTAGTAATTCTAGAGCTAATACATGCTACAAGCCCCGACTTCTGGAAGGGGTGTATTTATTAGATATACAAACCAACCGTGGCGGGAAACCGTCATGTCCCTTGGTGAGTCATAATAACTTCGCGAATCGCATGCTTCGGCGGCGATGATTCATTCAAATTTCTGCCCTATCAGCTTTTGATGGTAGGGTATTGGCCTACCATGGCGTTCACGGGTAACGGAGAATTAGGGTTCGATTCCGGAGAGGGAGCCTGAGAGACGGCTACCACATCCAA…
Ga0163144_100663402	3300015360	metagenomic	1762	Freshwater	3300015360_FW_microb_mat_Lake_Vanda_McMurdo_Dry_Valleys_Antarctica_Oligotrophic_Lake_LV_19_BULKMAT1_len=1762_bp	GTCATATGCTTGTCTCAAAGATTAAGCCATGCATGTCTAAGTATAACCCTTTACACGGGTAGACTGCGAATGGCTCATTAAATCAGTTATAGTTTATTTGATAGTGCCTACTACTTGGATAACCGTAGTAATTCTAGAGCTAATACATGCAACAAGTCCCGACTTCTGGAAGGGATGTATTTATTAGATATACAAACCAACCACGGCGGGAAACCGTCGTGTCCTTTGGTGATTCATAATAACTTCGCGAATCGCATGCCTTCGGGCGGCGATGATTCATTCAAATTTCTGCCCTATCAGCTTTTGATGGTAGGGTATTGGCCTACCATGGCGTTCACGGGTAACGGAGAATTAGGGTTCGATTCCGGAGAGGGAGCCTGAGAGACGGCTACCACATCC…
Ga0163146_102254141	3300020219	metagenomic	484	Freshwater_microbial_mat	3300020219_FW_microb_mat_Lake_Vanda_McMurdo_Dry_Valleys_Antarctica_Oligotrophic_Lake_LV_19_MP7_G1_len=484_bp	GTCATATGCTTGTCTCAAAGATTAAGCCATGCATGTCTAAGTATAACCCTTTACACGGGTAGACTGCGAATGGCTCATTAAATCAGTTATAGTTTATTTGATAGTGCCTACTACTTGGATAACCGTAGTAATTCTAGAGCTAATACATGCAACAAGTCCCGACTTCTGGAAGGGATGTATTTATTAGATATACAAACCAACCACGGCGGGAAACCGTCGTGTCCTTTGGTGATTCATAATAACTTCGCGAATCGCATGCCTTCGGGCGGCGATGATTCATTCAAATTTCTGCCCTATCAGCTTTTGATGGTAGGGTATTGGCCTACCATGGCGTTCACGGGTAACGGAGAATTAGGGTTCGATTCCGGAGAGGGAGCCTGAGAGACGGCTACCACATCC…
Ga0163147_103756761	3300020192	metagenomic	415	Freshwater_microbial_mat	3300020192_FW_microb_matLake_Vanda_McMurdo_Dry_Valleys_Antarctica-_Oligotrophic_Lake_LV_19_MP6_G1_len=415_bp	GTCATATGCTTGTCTCAAAGATTAAGCCATGCATGTCTAAGTATAACCCTTTACACGGGTAGACTGCGAATGGCTCATTAAATCAGTTATAGTTTATTTGATAGTGCCTACTACTTGGATAACCGTAGTAATTCTAGAGCTAATACATGCAACAAGTCCCGACTTCTGGAAGGGATGTATTTATTAGATATACAAACCAACCACGGCGGGAAACCGTCGTGTCCTTTGGTGATTCATAATAACTTCGCGAATCGCATGCCTTCGGGCGGCGATGATTCATTCAAATTTCTGCCCTATCAGCTTTTGATGGTAGGGTATTGGCCTACCATGGCGTTCACGGGTAACGGAGAATTAGGGTTCGATTCCGGAGAGGGAGCCTGAGAGACGGCTACCACATCC…
Ga0163148_100178051	3300020203	metagenomic	1762	Freshwater_microbial_mat	3300020203_FW_microb_mat_Lake_Vanda_McMurdo_Dry_Valleys_Antarctica-_Oligotrophic_Lake_LV_19_MP7_P2_len=1762_bp	GTCATATGCTTGTCTCAAAGATTAAGCCATGCATGTCTAAGTATAACCCTTTACACGGGTAGACTGCGAATGGCTCATTAAATCAGTTATAGTTTATTTGATAGTGCCTACTACTTGGATAACCGTAGTAATTCTAGAGCTAATACATGCAACAAGTCCCGACTTCTGGAAGGGATGTATTTATTAGATATACAAACCAACCACGGCGGGAAACCGTCGTGTCCTTTGGTGATTCATAATAACTTCGCGAATCGCATGCCTTCGGGCGGCGATGATTCATTCAAATTTCTGCCCTATCAGCTTTTGATGGTAGGGTATTGGCCTACCATGGCGTTCACGGGTAACGGAGAATTAGGGTTCGATTCCGGAGAGGGAGCCTGAGAGACGGCTACCACATCC…
Ga0163149_100189701	3300020596	metagenomic	1762	Freshwater_microbial_mat	3300020596_FW_microb_mat_Lake_Vanda_McMurdo_Dry_Valleys_Antarctica_Oligotrophic_Lake_LV_19_MP5_G1_len=1762_bp	GTCATATGCTTGTCTCAAAGATTAAGCCATGCATGTCTAAGTATAACCCTTTACACGGGTAGACTGCGAATGGCTCATTAAATCAGTTATAGTTTATTTGATAGTGCCTACTACTTGGATAACCGTAGTAATTCTAGAGCTAATACATGCAACAAGTCCCGACTTCTGGAAGGGATGTATTTATTAGATATACAAACCAACCACGGCGGGAAACCGTCGTGTCCTTTGGTGATTCATAATAACTTCGCGAATCGCATGCCTTCGGGCGGCGATGATTCATTCAAATTTCTGCCCTATCAGCTTTTGATGGTAGGGTATTGGCCTACCATGGCGTTCACGGGTAACGGAGAATTAGGGTTCGATTCCGGAGAGGGAGCCTGAGAGACGGCTACCACATCC…
Ga0163150_100758392	3300020195	metagenomic	969	Freshwater_microbial_mat	3300020195_FW_microb_mat_Lake_Vanda_McMurdo_Dry_Valleys_Antarctica_Oligotrophic_Lake_LV_19_P2_IB_len=969_bp	GAATAGGACCCTGGTCTTATTTTGTTGGTTTTGAGGACCAGAGTAATGATTAATAGGGATAGTTGGGGGCATTCATATTTAATTGTCAGAGGTGAAATTCTTGGATTTATGAAAGATGAACTTCTGCGAAAGCATTTGCCAAGGATGTTTTCATTAATCAAGAACGAAAGTTAGGGGATCGAAGACGATCAGATACCGTCGTAGTCTTAACCATAAACTATGCCGACTAGGGATTGGGAGCGGTTTGTTCATTGACCCTCTCAGCACCTTACGAGAAATCAAAGTTTTTGGGTTCCGGGGGGAGTATGGTCGCAAGGCTGAAACTTAAAGGAATTGACGGAGGGGCACCACCAGGAGTGGAGCCTGCGGCTTAATTTGACTCAACACGGGAAAACTTAC…
Ga0163151_100118821	3300020057	metagenomic	1762	Freshwater_microbial_mat	3300020057_FW_microb_mat_Lake_Vanda_McMurdo_Dry_Valleys_Antarctica_Oligotrophic_Lake_LV_19_MP5_IB-2_len=1762_bp	GTCATATGCTTGTCTCAAAGATTAAGCCATGCATGTCTAAGTATAACCCTTTACACGGGTAGACTGCGAATGGCTCATTAAATCAGTTATAGTTTATTTGATAGTGCCTACTACTTGGATAACCGTAGTAATTCTAGAGCTAATACATGCAACAAGTCCCGACTTCTGGAAGGGATGTATTTATTAGATATACAAACCAACCACGGCGGGAAACCGTCGTGTCCTTTGGTGATTCATAATAACTTCGCGAATCGCATGCCTTCGGGCGGCGATGATTCATTCAAATTTCTGCCCTATCAGCTTTTGATGGTAGGGTATTGGCCTACCATGGCGTTCACGGGTAACGGAGAATTAGGGTTCGATTCCGGAGAGGGAGCCTGAGAGACGGCTACCACATCC…
Ga0163152_100337282	3300020213	metagenomic	1762	Freshwater_microbial_mat	3300020213_FW_microb_mat_Lake_Vanda_McMurdo_Dry_Valleys_Antarctica_Oligotrophic_Lake_LV_19_MP8_IB-2_len=1762_bp	GTCATATGCTTGTCTCAAAGATTAAGCCATGCATGTCTAAGTATAACCCTTTACACGGGTAGACTGCGAATGGCTCATTAAATCAGTTATAGTTTATTTGATAGTGCCTACTACTTGGATAACCGTAGTAATTCTAGAGCTAATACATGCAACAAGTCCCGACTTCTGGAAGGGATGTATTTATTAGATATACAAACCAACCACGGCGGGAAACCGTCGTGTCCTTTGGTGATTCATAATAACTTCGCGAATCGCATGCCTTCGGGCGGCGATGATTCATTCAAATTTCTGCCCTATCAGCTTTTGATGGTAGGGTATTGGCCTACCATGGCGTTCACGGGTAACGGAGAATTAGGGTTCGATTCCGGAGAGGGAGCCTGAGAGACGGCTACCACATCC…
Ga0163153_101255211	3300020186	metagenomic	651	Freshwater_microbial_mat	3300020186_FW_microb_mat_Lake_Vanda_McMurdo_Dry_Valleys_Antarctica_Oligotrophic_Lake_LV_19_MP6_IB-1_len=651_bp	GTCATATGCTTGTCTCAAAGATTAAGCCATGCATGTCTAAGTATAACCCTTTACACGGGTAGACTGCGAATGGCTCATTAAATCAGTTATAGTTTATTTGATAGTGCCTACTACTTGGATAACCGTAGTAATTCTAGAGCTAATACATGCAACAAGTCCCGACTTCTGGAAGGGATGTATTTATTAGATATACAAACCAACCACGGCGGGAAACCGTCGTGTCCTTTGGTGATTCATAATAACTTCGCGAATCGCATGCCTTCGGGCGGCGATGATTCATTCAAATTTCTGCCCTATCAGCTTTTGATGGTAGGGTATTGGCCTACCATGGCGTTCACGGGTAACGGAGAATTAGGGTTCGATTCCGGAGAGGGAGCCTGAGAGACGGCTACCACATCC…
Ga0163154_100249671	3300020201	metagenomic	1762	Freshwater_microbial_mat	3300020201_FW_microb_mat_Lake_Vanda_McMurdo_Dry_Valleys_Antarctica_Oligotrophic_Lake_LV_19_MP9_P1_len=1762_bp	GTCATATGCTTGTCTCAAAGATTAAGCCATGCATGTCTAAGTATAACCCTTTACACGGGTAGACTGCGAATGGCTCATTAAATCAGTTATAGTTTATTTGATAGTGCCTACTACTTGGATAACCGTAGTAATTCTAGAGCTAATACATGCAACAAGTCCCGACTTCTGGAAGGGATGTATTTATTAGATATACAAACCAACCACGGCGGGAAACCGTCGTGTCCTTTGGTGATTCATAATAACTTCGCGAATCGCATGCCTTCGGGCGGCGATGATTCATTCAAATTTCTGCCCTATCAGCTTTTGATGGTAGGGTATTGGCCTACCATGGCGTTCACGGGTAACGGAGAATTAGGGTTCGATTCCGGAGAGGGAGCCTGAGAGACGGCTACCACATCC…
Ga0163155_100684021	3300020180	metagenomic	1293	Freshwater_microbial_mat	3300020180_FW_microb_mat_Lake_Vanda_McMurdo_Dry_Valleys_Antarctica_Oligotrophic_Lake_LV_19_SP4_G1_len=1293_bp	GTCATATGCTTGTCTCAAAGATTAAGCCATGCATGTCTAAGTATAACCCTTTACACGGGTAGACTGCGAATGGCTCATTAAATCAGTTATAGTTTATTTGATAGTGCCTACTACTTGGATAACCGTAGTAATTCTAGAGCTAATACATGCAACAAGTCCCGACTTCTGGAAGGGATGTATTTATTAGATATACAAACCAACCACGGCGGGAAACCGTCGTGTCCTTTGGTGATTCATAATAACTTCGCGAATCGCATGCCTTCGGGCGGCGATGATTCATTCAAATTTCTGCCCTATCAGCTTTTGATGGTAGGGTATTGGCCTACCATGGCGTTCACGGGTAACGGAGAATTAGGGTTCGATTCCGGAGAGGGAGCCTGAGAGACGGCTACCACATCC…
Ga0163180_100344694	3300012952	metagenomic	457	Marine	3300012952_Marine_eukaryotic_comm_Atlantic_Ocean_Atlantic_ANT_4_metaG_len=457_bp	GTCATATGCTTGTCTCAAAGATTAAGCCATGCATGTCTAAGTATACACCTTTACACGGTGAGACTGCGAATGGCTCATTAAATCAGTTATAGTTTATTTGATAGTGCCTACTACTTGGATAACCGTAGTAATTCTAGAGCTAATACATGCTACAAGCCCCGACTTCTGGAAGGGGTGTATTTATTAGATATACAAACCAACCGTGGCGGGAAACCGTCATGTCCCTTGGTGAGTCATAATAACTTCGCGAATCGCATGCTTCGGCGGCGATGATTCATTCAAATTTCTGCCCTATCAGCTTTTGATGGTAGGGTATTGGCCTACCATGGCGTTCACGGGTAACGGAGAATTAGGGTTCGATTCCGGAGAGGGAGCCTGAGAGACGGCTACCACATCCAA…
Ga0171647_11133971	3300013113	metagenomic	879	Marine	3300013113_Marine_water_column_stratified_Cariaco_Basin_Venezuela_May_cruise_103m_250-2_7um_replicate_a_len=879_bp	GTGACAATAAATAACAATACTGGACTTTTTCAAGTCTAGTAATTGGAATGAGAACAATCTAAATACCTTATCGAGTATCAATTGGAGGGCAAGTCTGGTGCCAGCAGCCGCGGTAATTCCAGCTCCAATAGCGTATATTAAAGTTGTTGCAGTTAAAAAGCTCGTAGTTGGATCTCAGGGTGAGCTCAGTTGGTCGGCCTACTTGGTCAGAACTGGCTGACTCTCCCTTGTTTCTGAATCCCGGTGGTGGTTAACTCTATCGCTGTGGACTTCAGATCGTTTACCTTGAAAAAATTAGAGTGTTCAAAGCGGGCGTTTGCTTGAATACATTAGCATGGAATAATGGAATAGGACCCTGGTTCTATTTTGTTGGTTTTGAGGACCAGAGTAATGATTAAT…
Ga0187217_11560621	3300017770	metagenomic	536	Marine	3300017770_Marine_viral_comm_oligotrophic_San_Pedro_Time_Series_SPOT_site_San_Pedro_Channel_CA_USA_15_SPOT_SRF_2010-09-15_len=536_bp	GAGCTCTTTCTTGATTCTATGGGTGGTGGTGCATGGCCGTTCTTAGTTGGTGGAGTGATTTGTCTGGTTAATTCCGATAACGAACGAGACCTTAACCTACTAAATAGTTACGCCGATACTCTTGTATCGGCGGACAACTTCTTAGAGGGACTATCGGTGTTCAACCGGTGGAAGTTTGAGGCAATAACAGGTCTGTGATGCCCTTAGATGTTCTGGGCCGCACGCGCGCTACACTGACGAGTTCAACAAGTTGTCCACCTTGACTGAAGAGTCCGGGTAATCTTTTAAAAGCTCGTCGTGATGGGGATAGATTATTGCAATTATTAATCTTCAACGAGGAATTCCTAGTAAGGGCGGTTCATCAGACCGCCCTGATTACGTCCCTGCCCCTTGTACACA…
Ga0188821_10063081	3300018607	metagenomic	620	Freshwater	3300018607_metaT_of_FW_lake_microb_comm_Lake_Tornetrask_Sweden_GS667_3p0_dT_len=620_bp	CACCAGGAGTGGAGCCTGCGGCTTAATTTGACTCAACACGGGGAAACTTACCAGGGCAAGACATAGTAAGGATTGACAGATTGATAGTTCTTTCTTGATTCTGTGGGTAGTGGTGCATGGCCGTTCTTAGTTGGTGGAGTGATTTGTCTGGTTAATTCCGATAACGAACGAGACCTTAACCTACTAAATAGTTACGCCGATACTTTTGTATCGGCGGACAACTTCTTAGAGGGACTATCGGTGTTCAACCGGTGGAAGTTTGAGGCAATAACAGGTCTGTGATGCCCTTAGATGTTCTGGGCCGCACGCGCGCTACACTGACAAGTTCAACAAGTTGTCCACCTTGACTGAAGAGTCCGGGTAATCTTCTAAAAGCTTGTCGTGATGGGGATAGATTAT…
Ga0188842_10062681	3300018574	metagenomic	733	Marine	3300018574_metaT_of_marine_microb_comm_Baltic_Sea_GS677_3p0_dT_len=733_bp	AGGAAGGCAGCAGGCGCGCAAATTACCCAATCCTGACACAGGGAGGTAGTGACAATAAATAACAATACTGGACTTATTCAAGCCTAGTAATTGGAATGAGAACAATTTAAATCCCTTATCGATTAACCATTGGAGGGCAAGTCTGGTGCCAGCAGCCGCGGTAATTCCAGCTCCAATAGCGTATATTAAAGTTGTTGCAGTTAAAAAGCTCGTAGTTGGATTTCAGAGTGAGCTCGTCCGGTCGGCCTAATGGTCTGAACTGGTTGACTCTCTCTTGCTTGTGGATCCCGCCCGGAGTTAACTCTTCGGATGTGGACTTCACATCGTTTACCTTGAAAAAATTAGAGTGTTCAAAGCAGGCGTATGCTTGAATATATTAGCATGGAATAATGGAATAGG…
Ga0188842_10178131	3300018574	metagenomic	436	Marine	3300018574_metaT_of_marine_microb_comm_Baltic_Sea_GS677_3p0_dT_len=436_bp	GTCATATGCTTGTCTCAAAGATTAAGCCATGCATGTCTAAGTTTAAACCATTTCATGGTTAGACTGCGAATGGCTCATTAAATCAGTTATAGTTTATTTGATAGTGCCTACTTGGATAACCGTAGTAATTCTAGAGCTAATACATGCAACAAGTCCCGACTTCTGGAAGGGATGTATTTATTAGATATACAAACCAACCGCGGCGGGAAACCGTCGTGTCCTTTGGTGATTCATAATAACTTCGCGAATCGCATGCCTTCGGGCGGCGATGATTCATTCAAATTTCTGCCCTATCAGCTTTTGATGGTAGGGTATTGGCCTACCATGGCGTTAACGGGTAACGGAGAATTAGGGTTCGATTCCGGAGAGGGAGCCTGAGAGACGGCTACCACATCCAAG…
Ga0188846_10241661	3300018614	metagenomic	744	Marine	3300018614_metaT_of_marine_microb_comm_Baltic_Sea_GS678_3p0_dT_len=744_bp	AGGAAGGCAGCAGGCGCGCAAATTACCCAATCCTGACACAGGGAGGTAGTGACAATAAATAACAATACTGGACTTTTTCAAGTCTAGTAATTGGAATGAGAACAATCTAAATACCTTATCGAGTATCAATTGGAGGGCAAGTCTGGTGCCAGCAGCCGCGGTAATTCCAGCTCCAATAGCGTATATTAAAGTTGTTGCAGTTAAAAAGCTCGTAGTTGGATCTCAGGGTGAGCTCAGTTGGTCGGCCTACATGGTCAGAACTGGCTGACTCTCCCTTGTTTCTGAATCCCGGTCGGAGTTAATTCTTCGTTCGTGGACTTCAGATCGTTTACCTTGAAAAAATTAGAGTGTTCAAAGCGGGCGTTTGCTTGAATACATTAGCATGGAATAATGGAATAG…
Ga0188858_1096801	3300018567	metagenomic	515	Marine	3300018567_metaT_of_marine_microb_comm_Baltic_Sea_GS683_3p0_dT_len=515_bp	GGTGGTGGTGCATGGCCGTTCTTAGTTGGTGGAGTGATTTGTCTGGTTAATTCCGATAACGAACGAGACCTTAACCTACTAAATAGTTACGCCGATGCTTTTGCATCGACGGACAACTTCTTAGAGGGACTATCGGTGTTCAACCGGTGGAAGTTTGAGGCAATAACAGGTCTGTGATGCCCTTAGATGTTCTGGGCCGCACGCGCGCTACACTGACGAGTTCAACAAGTTGTCCACCTTGACTGAAGAGTCCGGGTAATCTTTTAAAAGCTAGTCGTGATGGGGATAGATTATTGCAATTATTAATCTTCAACGAGGAATTCCTAGTAAGGGTGGTTCATCAGACCGCCCTGATTACGTCCCTGCCCCTTGTACACACCGCCCGTCGCTACTACCGAT…
Ga0188858_1096811	3300018567	metagenomic	515	Marine	3300018567_metaT_of_marine_microb_comm_Baltic_Sea_GS683_3p0_dT_len=515_bp	GGTGGTGGTGCATGGCCGTTCTTAGTTGGTGGAGTGATTTGTCTGGTTAATTCCGATAACGAACGAGACCTTAACCTACTAAATAGTTACGCCGATGCTTTTGCATCGACGGACAACTTCTTAGAGGGACTATCGGTGTTCAACCGGTGGAAGTTTGAGGCAATAACAGGTCTGTGATGCCCTTAGATGTTCTGGGCCGCACGCGCGCTACACTGACAAGTTCAACAAGTTGTCCACCTTGACTGAAGAGTCCGGGTAATCTTTTAAAAGCTTGTCGTGATGGGGATAGATTATTGCAATTATTAATCTTCAACGAGGAATTCCTAGTAAGGGTGGTTCATCAGACCGCCCTGATTACGTCCCTGCCCCTTGTACACACCGCCCGTCGCTACTACCGAT…
Ga0188862_10179831	3300018622	metagenomic	559	Marine	3300018622_metaT_of_marine_microb_comm_Baltic_Sea_GS684_3p0_dT_len=559_bp	GTCATATGCTTGTCTCAAAGATTAAGCCATGCATGTCTAAGTATAAGCCTTTACACGGTGAGACTGCGAATGGCTCATTAAATCAGAAACTGTTTATTTGATAGTGCCTACATGGATAACCGTAGTAATTCTAGAGCTAATACATGCAAAAAGCCTGGACTTCTGGAACAGGCGTATTTATTAGATATACAAACCAACCGCTTCGGCGACCTTTGGTGACTCATAATAACTTCGCGAATCGTATGCCTCTGGCGACGATGATTCATTCAAATTTCTGCCCTATCAGCTTTTGATGGTAGGGTATTGGCCTACCATGGCGTTAACGGGTAACGGAGAATTAGGGTTCGATTCCGGAGAGGGAGCCTGAGAGACGGCTACCACATCCAAGGAAGGCAGCAG…
Ga0206126_101489511	3300020595	metagenomic	533	Marine	3300020595_Pelagic_subsurface_seawater_Kabeltonne_Helgoland_North_Sea_Helgoland_Spring_Bloom_20160412_1_len=533_bp	CTCTTTCTTGATTCTATGGGTGGTGGTGCATGGCCGTTCTTAGTTGGTGGAGTGATTTGTCTGGTTAATTCCGATAACGAACGAGACCTTAACCTACTAAATAGTTACGGCGATACTTTTGTATCGTTGGACAACTTCTTAGAGGGACTATCGGTGTTCAACCGGTGGAAGTTTGAGGCAATAACAGGTCTGTGATGCCCTTAGATGTTCTGGGCCGCACGCGCGCTACACTGACGAGTTCAACAAGTTGTCCACCTTGACTGAAGAGTCCGGGTAATCTTTTAAACGCTCGTCGTGATGGGGATAGATTATTGCAATTATTAATCTTCAACGAGGAATTCCTAGTAAGGGTGGTTCATCAGACCGCCCTGATTACGTCCCTGCCCCTTGTACACACCG…
Ga0209085_10036141	3300027741	metagenomic	1410	Freshwater	3300027741_FW_microb_comm_Lake_Croche_Canada_to_study_carbon_cycling_C_131016_EF_MetaG_len=1410_bp	TAGGGTTCGATTCCGGAGAGGGAGCCTGAGAGACGGCTACCACATCCAAGGAAGGCAGCAGGCGCGCAAATTACCCAATCCTGACACAGGGAGGTAGTGACAATAAATAACAATACTGGACTTTTTCAAGCCTAGTAATTGGAATGAGAACAATTTAAATCCCTTATCGAGTATCAATTGGAGGGCAAGTCTGGTGCCAGCAGCCGCGGTAATTCCAGCTCCAATAGCGTATATTAAAGTTGTTGCAGTTAAAAAGCTCGTAGTTGGAGTTCAGAGTGAGCTCAGCCGGTCGGCCTCATGGGTCAGAACTGGTCGACTCTCTCTTGTTTGTGGATCCCGCCCGGAGTTAACTCTTCGGGATGTGGAGTTCACATCGTTTACCTTGAAAAAATTAGAGTG…
Ga0209190_10102691	3300027736	metagenomic	1750	Freshwater	3300027736_FW_microb_comm_Lake_Montjoie_Canada_to_study_carbon_cycling_M_140205_XF_MetaG_len=1750_bp	GTCATATGCTTGTCTCAAAGATTAAGCCATGCATGTCTAAGTATAAGCCTTTACACGGTGAGACTGCGAATGGCTCATTAAATCAGAAACTGTTTATTTGATAGTGCCTACTACTTGGATAACCGTAGTAATTCTAGAGCTAATACATGCAAAAAGCCTGGACTTCTGGAACAGGCGTATTTATTAGATATACAAACCAACCGCTTCGGCGACCTTGGGTGACTCATAATAACTTCGCGAATCGTATGCTTCGGCGACGATGATTCATTCAAATTTCTGCCCTATCAGCTTTTGATGGTAGGGTATTGGCCTACCATGGCGTTAACGGGTAACGGAGAATTAGGGTTCGATTCCGGAGAGGGAGCCTGAGAGACGGCTACCACATCCAAGGAAGGCAGC…
Ga0209192_100084592	3300027752	metagenomic	1743	Marine	3300027752_Marine_microb_comm_western_Arctic_Ocean_ArcticOcean_MG_CB2_154_len=1743_bp	GTCATATGCTTGTCTCAAAGATTAAGCCATGCATGTCTAAGTATAAGCCTTTATATGGTGAGACTGCGAATGGCTCATTAAATCAGAAACTGTTTATTTGATAGTGCCTATTACATGGATAACCGTAGTAATTCTAGAGCTAATACATGCAAAAAGCCTGGACTTCTGGAACAGGCGTATTTATTAGATATACAAACCAACCGCTTCGGCGACCTTTGGTGACTCATAATAACTTCGCGAATCGCTTTTAGCGATGATTCATTCAAATTTCTGCCCTATCAGCTTTTGATGGTAGGGTATTGGCCTACCATGGCGTTAACGGGTAACGGAGAATTAGGGTTCGATTCCGGAGAGGGAGCCTGAGAGACGGCTACCACATCCAAGGAAGGCAGCAGGCGC…
Ga0209230_104881461	3300027836	metagenomic	557	Freshwater	3300027836_FW_and_sediment_microb_comm_Lake_Ontario_Sta_18_epilimnion_metaG_len=557_bp	TAGTAAGGATTTACAGATTGAGAGCTCTTTCTTGATTCTATGGGTGGTGGTGCATGGCCGTTCTTAGTTGGTGGAGTGATTTGTCTGGTTAATTCCGATAACGAACGAGACCTTAACCTACTAAATAGTTACGCCGATACTTTTGTATCGGCGGACAACTTCTTAGAGGGACTATCGGTGTTCAACCGGTGGAAGTTTGAGGCAATAACAGGTCTGTGATGCCCTTAGATGTTCTGGGCCGCACGCGCGCTACACTGACAAGTTCAACAAGTTGTCCACCTTGACTGAAGAGTCCGGGTAATCTTCTAAAAGCTTGTCGTGATGGGGATAGATTATTGCAATTATTAATCTTCAACGAGGAATTCCTAGTAAGGGCAGTTCATCAGACTGCCCTGATTA…
Ga0209279_100093121	3300027771	metagenomic	1347	Marine	3300027771_Marine_microb_comm_West_Antarctic_Peninsula_Coastal_water_metaG006-DNA_len=1347_bp	GCGCAAATTACCCAATCCTGACACAGGGAGGTAGTGACAATAAATAACAATACTGGACTTTTTTAAGTCTAGTAATTGGAATGAGAACAATCTAAATCCCTTATCGAGTATCAATTGGAGGGCAAGTCTGGTGCCAGCAGCCGCGGTAATTCCAGCTCCAATAGCGTATATTAAAGTTGTTGCAGTTAAAAAGCTCGTAGTTGGATCTCAGGAGGACTTCAGTTGGTCGGCCTAACTGGTCAGAACCGTCTGTCTCTTCCTTGTTTCTGAATCCCGCCCGGAGTTCATTCTTCGGGTGTGGACTTCAGATCGTTTACCTTGAAAAAATTAGAGTGTTCAAAGCGGGCGTTTGCTTGAATATATTAGCATGGAATAATGGAATAGGACCCTGGTCCTATT…
Ga0209284_104771951	3300027983	metagenomic	591	Freshwater	3300027983_FW_microb_comm_Lake_Fryxell_liftoff_mats_and_glacier_meltwater_in_Antarctica_FRY-03_len=591_bp	AGACTGCGAATGGCTCATTAAATCAGTTATAGTTTATTTGATAGTGCCTACTACTTGGATAACCGTAGTAATTCTAGAGCTAATACATGCAACAAGTCCCGACTTCTGGAAGGGATGTATTTATTAGATATACAAACCAACCACGGCGGGAAACCGTCGTGTCCTTTGGTGATTCATAATAACTTCGCGAATCGCATGCCTTCGGGCGGCGATGATTCATTCAAATTTCTGCCCTATCAGCTTTTGATGGTAGGGTATTGGCCTACCATGGCGTTCACGGGTAACGGAGAATTAGGGTTCGATTCCGGAGAGGGAGCCTGAGAGACGGCTACCACATCCAAGGAAGGCAGCAGGCGCGCAAATTACCCAATCCTGACACAGGGAGGTAGTGACAATAAA…
Ga0209302_100155081	3300027810	metagenomic	1440	Marine	3300027810_Marine_eukaryotic_phytoplankton_comm_Arctic_Ocean_Arctic_Ocean_ARC135M_metaG_len=1440_bp	CTACCATGGCGTTAACGGGTAACGGAGAATTAGGGTTCGATTCCGGAGAGGGAGCCTGAGAGACGGCTACCACATCCAAGGAAGGCAGCAGGCGCGCAAATTACCCAATCCTGACACAGGGAGGTAGTGACAATAAATAACAATACTGGACTTTTTTAAGTCTAGTAATTGGAATGAGAACAATCTAAATCCCTTATCGAGTATCAATTGGAGGGCAAGTCTGGTGCCAGCAGCCGCGGTAATTCCAGCTCCAATAGCGTATATTAAAGTTGTTGCAGTTAAAAAGCTCGTAGTTGGATCTCAGGAGGACTTCAGTTGGTCGGCCTAACTGGTCAGAACCGTCTGTCTCTTCCTTGTTTCTGAATCCCGCCCGGAGTTCATTCTTCGGGTGTGGACTTC…
Ga0209390_100222242	3300027848	metagenomic	1762	Freshwater	3300027848_FW_microb_comm_Lake_Bonney_liftoff_mats_and_glacier_meltwater_in_Antarctica_BON-01_len=1762_bp	GTCATATGCTTGTCTCAAAGATTAAGCCATGCATGTCTAAGTTTAAACCATTTCATGGTTAGACTGCGAATGGCTCATTAAATCAGTTATAGTTTATTTGATAGTGCCTACTACTTGGATAACCGTAGTAATTCTAGAGCTAATACATGCAACAAGTCCCGACTTCTGGAAGGGATGTATTTATTAGATATACAAACCAACCGCGGCGGGAAACCGTCGTGTCCTTTGGTGATTCATAATAACTTCGCGAATCGCATGCCTTCGGGCGGCGATGATTCATTCAAATTTCTGCCCTATCAGCTTTTGATGGTAGGGTATTGGCCTACCATGGCGTTCACGGGTAACGGAGAATTAGGGTTCGATTCCGGAGAGGGAGCCTGAGAGACGGCTACCACATCC…
Ga0209491_100372021	3300027832	metagenomic	1421	Freshwater	3300027832_FW_microb_comm_Lake_Bonney_liftoff_mats_and_glacier_meltwater_in_Antarctica_BON-02_len=1421_bp	TAACGGAGAATTAGGGTTCGATTCCGGAGAGGGAGCCTGAGAGACGGCTACCACATCCAAGGAAGGCAGCAGGCGCGCAAATTACCCAATCCTGACACAGGGAGGTAGTGACAATAAATAACAATACTGGACTTTTTCAAGTCTAGTAATTGGAATGAGAACAATCTAAATACCTTATCGAGTATCAATTGGAGGGCAAGTCTGGTGCCAGCAGCCGCGGTAATTCCAGCTCCAATAGCGTATATTAAAGTTGTTGCAGTTAAAAAGCTCGTAGTTGGATCTCAGGGTGAGCTCAGTTGGTCGGCCTACATGGTCAGAACTGGCTGACTCTCCCTTGTTTCTGAATCCCGGTCGGAGTTAATTCTTCGTTCGTGGACTTCAGATCGTTTACCTTGAAAA…
Ga0209491_102158261	3300027832	metagenomic	468	Freshwater	3300027832_FW_microb_comm_Lake_Bonney_liftoff_mats_and_glacier_meltwater_in_Antarctica_BON-02_len=468_bp	GTCATATGCTTGTCTCAAAGATTAAGCCATGCATGTCTAAGTTTAAACCATTTCATGGTTAGACTGCGAATGGCTCATTAAATCAGTTATAGTTTATTTGATAGTGCCTACTACTTGGATAACCGTAGTAATTCTAGAGCTAATACATGCAACAAGTCCCGACTTCTGGAAGGGATGTATTTATTAGATATACAAACCAACCGCGGCGGGAAACCGTCGTGTCCTTTGGTGATTCATAATAACTTCGCGAATCGCATGCCTTCGGGCGGCGATGATTCATTCAAATTTCTGCCCTATCAGCTTTTGATGGTAGGGTATTGGCCTACCATGGCGTTCACGGGTAACGGAGAATTAGGGTTCGATTCCGGAGAGGGAGCCTGAGAGACGGCTACCACATCC…
Ga0209499_10249891	3300027712	metagenomic	543	Freshwater	3300027712_FW_microb_comm_Lake_Croche_Canada_to_study_carbon_cycling_C_130208_EF_MetaG_len=543_bp	AGATTGAGAGCTCTTTCTTGATTCTATGGGTGGTGGTGCATGGCCGTTCTTAGTTGGTGGAGTGATTTGTCTGGTTAATTCCGATAACGAACGAGACCTTAACCTACTAAATAGTTACGCCGATACTTTTGTATCGGCGGACAACTTCTTAGAGGGACTATCGGTGTTCAACCGGTGGAAGTTTGAGGCAATAACAGGTCTGTGATGCCCTTAGATGTTCTGGGCCGCACGCGCGCTACACTGACAAGTTCAACAAGTTGTCCACCTTGACTGAAGAGTCCGGGTAATCTTCTAAAAGCTTGTCGTGATGGGGATAGATTATTGCAATTATTAATCTTCAACGAGGAATTCCTAGTAAGGGCAGTTCATCAGACTGCCCTGATTACGTCCCTGCCCCTT…
Ga0209502_100389922	3300027780	metagenomic	1745	Marine	3300027780_Marine_microb_comm_western_Arctic_Ocean_ArcticOcean_MG_CB11_90_len=1745_bp	GTCATATGCTTGTCTCAAAGATTAAGCCATGCATGTCTAAGTATAAGCCTTTACACGGTGAGACTGCGAATGGCTCATTAAATCAGAAACTGTTTATTTGATAGTGCCTACTACCTGGATAACCGTAGTAATTCTAGAGCTAATACATGCTAACAAGTCCGACTTCTGGAAGGACTGTATTTATTAGATATACAAACCAACCGCTTCGGCGACCTTTGGTGACTCATAATAACTTCGCGAATCGTGAGTCTTCACGATGATTCATTCAAATTTCTGCCCTATCAGCTTTTGATGGTAGGGTATTGGCCTACCATGGCGTTAACGGGTAACGGAGAATTAGGGTTCGATTCCGGAGAGGGAGCCTGAGAGACGGCTACCACATCCAAGGAAGGCAGCAGG…
Ga0209503_102060931	3300027859	metagenomic	946	Marine	3300027859_Marine_eukaryotic_phytoplankton_comm_South_Atlantic_ANT15_metaG_len=946_bp	AGGGAGCCTGAGAGACGGCTACCACATCCAAGGAAGGCAGCAGGCGCGCAAATTACCCAATCCTGACACAGGGAGGTAGTGACAATAAATAACAATACTGGACTTATTCAAGCCTAGTAATTGGAATGAGAACAATTTAAATCCCTTATCGATTAACCATTGGAGGGCAAGTCTGGTGCCAGCAGCCGCGGTAATTCCAGCTCCAATAGCGTATATTAAAGTTGTTGCAGTTAAAAAGCTCGTAGTTGGATTTCAGAGTGAGCTCGTCCGGTCGGCCTAAATGGTCTGAACTGGTTGACTCTCTCTTGCTTGTGGATCCCGCCCGGAGTTAACTCTTCGGATGTGGACTTCACATCGTTTACCTTGAAAAAATTAGAGTGTTCAAAGCAGGCGTTTGCT…
Ga0209597_10081671	3300027746	metagenomic	1750	Freshwater	3300027746_FW_microb_comm_Lake_Montjoie_Canada_to_study_carbon_cycling_M_140625_MF_MetaG_len=1750_bp	GTCATATGCTTGTCTCAAAGATTAAGCCATGCATGTCTAAGTATAAGCCTTTACACGGTGAGACTGCGAATGGCTCATTAAATCAGAAACTGTTTATTTGATAGTGCCTACTACTTGGATAACCGTAGTAATTCTAGAGCTAATACATGCAAAAAGCCTGGACTTCTGGAACAGGCGTATTTATTAGATATACAAACCAACCGCTTCGGCGACCTTGGGTGACTCATAATAACTTCGCGAATCGTATGCTTCGGCGACGATGATTCATTCAAATTTCTGCCCTATCAGCTTTTGATGGTAGGGTATTGGCCTACCATGGCGTTAACGGGTAACGGAGAATTAGGGTTCGATTCCGGAGAGGGAGCCTGAGAGACGGCTACCACATCCAAGGAAGGCAGC…
Ga0209660_11145171	3300025722	metagenomic	929	Marine	3300025722_Marine_microb_comm_OMZ_Saanich_Inlet_SI072_LV_100m_DNA_len=929_bp	TCTGCCCTATCAGCTTTTGATGGTAGGGTATTGGCCTACCATGGCGTTAACGGGTAACGGAGAATTAGGGTTCGATTCCGGAGAGGGAGCCTGAGAGACGGCTACCACATCCAAGGAAGGCAGCAGGCGCGCAAATTACCCAATCCTGACACAGGGAGGTAGTGACAATAAATAACAATACTGGACTTTTTCAAGCCTAGTAATTGGAATGAGAACAATTTAAATCCCTTATCGAGTATCAATTGGAGGGCAAGTCTGGTGCCAGCAGCCGCGGTAATTCCAGCTCCAATAGCGTATATTAAAGTTGTTGCAGTTAAAAAGCTCGTAGTTGGAGTTCAGAGTGAGCTCGTCTGGTCGGCCTTATGGGTCAGAACTGGTTGACTCTCTCTTGTTTGTGGA…
Ga0209702_100281433	3300027976	metagenomic	1762	Freshwater	3300027976_FW_microb_comm_Lake_Fryxell_liftoff_mats_and_glacier_meltwater_in_Antarctica_FRY-01_len=1762_bp	GTCATATGCTTGTCTCAAAGATTAAGCCATGCATGTCTAAGTATAACCCTTTACACGGGTAGACTGCGAATGGCTCATTAAATCAGTTATAGTTTATTTGATAGTGCCTACTACTTGGATAACCGTAGTAATTCTAGAGCTAATACATGCAACAAGTCCCGACTTCTGGAAGGGATGTATTTATTAGATATACAAACCAACCACGGCGGGAAACCGTCGTGTCCTTTGGTGATTCATAATAACTTCGCGAATCGCATGCCTTCGGGCGGCGATGATTCATTCAAATTTCTGCCCTATCAGCTTTTGATGGTAGGGTATTGGCCTACCATGGCGTTCACGGGTAACGGAGAATTAGGGTTCGATTCCGGAGAGGGAGCCTGAGAGACGGCTACCACATCC…
Ga0209709_100968031	3300027779	metagenomic	1152	Marine	3300027779_Marine_microb_comm_western_Arctic_Ocean_ArcticOcean_MG_CB4_136_len=1152_bp	GTCATATGCTTGTCTCAAAGATTAAGCCATGCATGTCTAAGTATAAGCCTTTATATGGTGAGACTGCGAATGGCTCATTAAATCAGAAACTGTTTATTTGATAGTGCCTATTACATGGATAACCGTAGTAATTCTAGAGCTAATACATGCAAAAAGCCTGGACTTCTGGAACAGGCGTATTTATTAGATATACAAACCAACCGCTTCGGCGACCTTTGGTGACTCATAATAACTTCGCGAATCGCTTTTAGCGATGATTCATTCAAATTTCTGCCCTATCAGCTTTTGATGGTAGGGTATTGGCCTACCATGGCGTTAACGGGTAACGGAGAATTAGGGTTCGATTCCGGAGAGGGAGCCTGAGAGACGGCTACCACATCCAAGGAAGGCAGCAGGCGC…
Ga0209710_10111411	3300027687	metagenomic	1743	Marine	3300027687_Marine_microb_comm_western_Arctic_Ocean_ArcticOcean_MG_CB4_138_len=1743_bp	GTCATATGCTTGTCTCAAAGATTAAGCCATGCATGTCTAAGTATAAGCCTTTATATGGTGAGACTGCGAATGGCTCATTAAATCAGAAACTGTTTATTTGATAGTGCCTATTACATGGATAACCGTAGTAATTCTAGAGCTAATACATGCAAAAAGCCTGGACTTCTGGAACAGGCGTATTTATTAGATATACAAACCAACCGCTTCGGCGACCTTTGGTGACTCATAATAACTTCGCGAATCGCTTTTAGCGATGATTCATTCAAATTTCTGCCCTATCAGCTTTTGATGGTAGGGTATTGGCCTACCATGGCGTTAACGGGTAACGGAGAATTAGGGTTCGATTCCGGAGAGGGAGCCTGAGAGACGGCTACCACATCCAAGGAAGGCAGCAGGCGC…
Ga0209711_102755731	3300027788	metagenomic	738	Marine	3300027788_Marine_microb_comm_western_Arctic_Ocean_ArcticOcean_MG_CB11_88_len=738_bp	GGAGAGGGAGCCTGAGAGACGGCTACCACATCCAAGGAAGGCAGCAGGCGCGCAAATTACCCAATCCTGACACAGGGAGGTAGTGACAATAAATAACAATACTGGACTTTTTCAAGCCTAGTAATTGGAATGAGAACAATTTAAATCCCTTATCGAGTATCAATTGGAGGGCAAGTCTGGTGCCAGCAGCCGCGGTAATTCCAGCTCCAATAGCGTATATTAAAGTTGTTGCAGTTAAAAAGCTCGTAGTTGGAGTTCAGAGTGAGCTCGTCCGGTCGGCCTTATGGGTCAGAACTGGTTGACTCTCTCTTGTTTGTGGATCCTGTTCGGAGTTAATTCTTCGGATGTGGAGTCCACATCGTTTACCTTGAAAAAATTAGAGTGTTCAAAGCAGGCGTT…
Ga0209711_103031031	3300027788	metagenomic	587	Marine	3300027788_Marine_microb_comm_western_Arctic_Ocean_ArcticOcean_MG_CB11_88_len=587_bp	CAACACGGGAAAACTTACCAGGTCCAGACATAGTAAGGATTGACAGATTGAGAGCTCTTTCTTGATTCTATGGGTGGTGGTGCATGGCCGTTCTTAGTTGGTGGAGTGATTTGTCTGGTTAATTCCGATAACGAACGAGACCTTATCCTACTAAATAGTTACGCCGATACTTTTGTATCGGCGGGCAACTTCTTAGAGGGACTATCGGTGTTCAACCGGTGGAAGTTTGAGGCAATAACAGGTCTGTGATGCCCTTAGATGTTCTGGGCCGCACGCGCGCTACACTGACGAGTTCAACAAGTTGTCCACCTTGACTGAAGAGTCCGGGTAATCTTTTAAACGCTCGTCGTGATGGGGATAGATTATTGCAATTATTAATCTTCAACGAGGAATTCCTAG…
Ga0209712_104819591	3300027849	metagenomic	571	Marine	3300027849_Marine_eukaryotic_phytoplankton_comm_Arctic_Ocean_Greenland_ARC118M_metaG_len=571_bp	ACCAGGTCCAGACATAGTAAGGATTGACAGATTGAGAGCTCTTTCTTGATTCTATGGGTGGTGGTGCATGGCCGTTCTTAGTTGGTGGAGTGATTTGTCTGGTTAATTCCGATAACGAACGAGACCTTAACCTACTAAATAGTTACGCCGATACTTTTGTATCGGCGGACAACTTCTTAGAGGGACTATCGGTGTTCAACCGGTGGAAGTTTGAGGCAATAACAGGTCTGTGATGCCCTTAGATGTTCTGGGCCGCACGCGCGCTACACTGACGAGTTCAACAAGTTGTCCACCTTGACTGAAGAGTCCGGGTAATCTTTTAAACGCTCGTCGTGATGGGGATAGATTATTGCAATTATTAATCTTCAACGAGGAATTCCTAGTAAGGGTGGTTCATCA…
Ga0209713_100115703	3300027883	metagenomic	1762	Marine	3300027883_Marine_eukaryotic_phytoplankton_comm_Arctic_Ocean-_Svalbard_ARC20M_metaG_len=1762_bp	GTCATATGCTTGTCTCAAAGATTAAGCCATGCATGTCTAAGTATACACCTTTACACGGTGAGACTGCGAATGGCTCATTAAATCAGTTATAGTTTATTTGATAGTGCCTACTACTTGGATAACCGTAGTAATTCTAGAGCTAATACATGCAACAAGTCTCGACTTATGGAAGAGATGTATTTATTAGATATACAAACCATCCGCGGCGGGAAACCGTCGTGTCCTTTGGTGAGTCATAATAACTTCGCGAATCGTATGCTTTCGGGCGACGATGATTCATTCAAATTTCTGCCCTATCAGCTTTTGATGGTAGTGTATTGGACTACCATGGCGTTAACGGGTAACGGAGAATTAGGGTTCGATTCCGGAGAGGGAGCCTGAGAGACGGCTACCACATCC…
Ga0209713_103909542	3300027883	metagenomic	587	Marine	3300027883_Marine_eukaryotic_phytoplankton_comm_Arctic_Ocean-_Svalbard_ARC20M_metaG_len=587_bp	CAACACGGGAAAACTTACCAGGTCCAGACATAGTAAGGATTGACAGATTGAGAGCTCTTTCTTGATTCTATGGGTGGTGGTGCATGGCCGTTCTTAGTTGGTGGAGTGATTTGTCTGGTTAATTCCGATAACGAACGAGACCTTATCCTACTAAATAGTTACGCCTATACTTTTGTATAAGCGGACAACTTCTTAGAGGGACTATCGGTGTTCAACCGGTGGAAGTTTGAGGCAATAACAGGTCTGTGATGCCCTTAGATGTTCTGGGCCGCACGCGCGCTACACTGACGAGTTCAACAAGTTGTCCACCTTGACTGAAGAGTCCGGGTAATCTTTTAAAAGCTCGTCGTGATGGGGATAGATTATTGCAATTATTAATCTTCAACGAGGAATTCCTAG…
Ga0209713_104789791	3300027883	metagenomic	814	Marine	3300027883_Marine_eukaryotic_phytoplankton_comm_Arctic_Ocean-_Svalbard_ARC20M_metaG_len=814_bp	AATTGGAATGAGAACAATTTAAATCCCTTATCGAGTATCAATTGGAGGGCAAGTCTGGTGCCAGCAGCCGCGGTAATTCCAGCTCCAATAGCGTATATTAAAGTTGTTGCAGTTAAAAAGCTCGTAGTTGGAGTTCAGAGTGAGCTCAGCCGGTCCGCCTCATGGGTGAGTACTGGTCGACTCTCTCTTGTTTGTGAATCCCGCCCGGAGTTAATTCTTCGGGATGTGGAGTTCACATCGTTTACCTTGAAAAAATTAGAGTGTTCAAAGCAGGCGTTTGCTTGAATATATTAGCATGGAATAATGGAATAGGACCCTGGTTCTATTTTGTTGGTTTTGAGAACCAGAGTAATGATTAATAGGGATAGTTGGGGGCATTCATATTTCATTGTCAGAGGT…
Ga0209829_100058816	3300027777	metagenomic	1271	Freshwater	3300027777_FW_microb_comm_Lake_Croche_Canada_to_study_carbon_cycling_C_140205_EF_MetaG_len=1271_bp	GTCATATGCTTGTCTCAAAGATTAAGCCATGCATGTCTAAGTATAAGCCTTTACACGGTGAGACTGCGAATGGCTCATTAAATCAGAAACTGTTTATTTGATAGTGCCTACTACTTGGATAACCGTAGTAATTCTAGAGCTAATACATGCAAAAAGCCTGGACTTCTGGAACAGGCGTATTTATTAGATATACAAACCAACCGCTTCGGCGACCTTGGGTGACTCATAATAACTTCGCGAATCGTATGCTTCGGCGACGATGATTCATTCAAATTTCTGCCCTATCAGCTTTTGATGGTAGGGTATTGGCCTACCATGGCGTTAACGGGTAACGGAGAATTAGGGTTCGATTCCGGAGAGGGAGCCTGAGAGACGGCTACCACATCCAAGGAAGGCAGC…
Ga0209830_100905491	3300027791	metagenomic	1532	Marine	3300027791_Marine_microb_comm_western_Arctic_Ocean_ArcticOcean_MG_CB8_130_len=1532_bp	TACATGGATAACCGTAGTAATTCTAGAGCTAATACATGCAAAAAGCCTGGACTTCTGGAACAGGCGTATTTATTAGATATACAAACCAACCGCTTCGGCGACCTTTGGTGACTCATAATAACTTCGCGAATCGCTTTTAGCGATGATTCATTCAAATTTCTGCCCTATCAGCTTTTGATGGTAGGGTATTGGCCTACCATGGCGTTAACGGGTAACGGAGAATTAGGGTTCGATTCCGGAGAGGGAGCCTGAGAGACGGCTACCACATCCAAGGAAGGCAGCAGGCGCGCAAATTACCCAATCCTGACACAGGGAGGTAGTGACAATAAATAACAATACTGGACTTTTTCAAGCCTAGTAATTGGAATGAGAACAATTTAAATCCCTTATCGAGTATCA…
Ga0209841_10042042	3300027942	metagenomic	612	River	3300027942_Sand_microcosm_microb_comm_hyporheic_zone_in_Columbia_River_Washington_USA_GW-RW_T4_30-Apr-14_len=612_bp	GTCATATGCTTGTCTCAAAGATTAAGCCATGCATGTCTAAGTATAACCCTTTACACGGGTAGACTGCGAATGGCTCATTAAATCAGTTATAGTTTATTTGATAGTGCCTACTACTTGGATAACCGTAGTAATTCTAGAGCTAATACATGCAACAAGTCCCGACTTCTGGAAGGGATGTATTTATTAGATATACAAACCAACCACGGCGGGAAACCGTCGTGTCCTTTGGTGATTCATAATAACTTCGCGAATCGCATGCCTTCGGGCGGCGATGATTCATTCAAATTTCTGCCCTATCAGCTTTTGATGGTAGGGTATTGGCCTACCATGGCGTTCACGGGTAACGGAGAATTAGGGTTCGATTCCGGAGAGGGAGCCTGAGAGACGGCTACCACATCC…
Ga0209841_10196281	3300027942	metagenomic	785	River	3300027942_Sand_microcosm_microb_comm_hyporheic_zone_in_Columbia_River_Washington_USA_GW-RW_T4_30-Apr-14_len=785_bp	GTATCAATTGGAGGGCAAGTCTGGTGCCAGCAGCCGCGGTAATTCCAGCTCCAATAGCGTATATTAAAGTTGTTGCAGTTAAAAAGCTCGTAGTTGGATCTCAGGGTGAGCTCAGTTGGTCGGCCTAATTGGTCAGAACTGGCTGACTCTCCCTTGTTTCTGAATCCCGGTCGGAGTTAATTCTTCGTTCGTGGACTTCAGATCGTTTACCTTGAAAAAATTAGAGTGTTCAAAGCGGGCGTTTGCTTGAATACATTAGCATGGAATAATGGAATAGGACCCTGGTCTTATTTTGTTGGTTTTGAGGACCAGAGTAATGATTAATAGGGATAGTTGGGGGCATTCATATTTAATTGTCAGAGGTGAAATTCTTGGATTTATGAAAGATGAACTTCTGCG…
Ga0209851_10060491	3300026902	metagenomic	651	Freshwater	3300026902_Sand_microcosm_hyporheic_zone_in_Columbia_River_Washington_USA_GW-RW_T4_14-Oct-14_len=651_bp	GTCATATGCTTGTCTCAAAGATTAAGCCATGCATGTCTAAGTATAACCCTTTACACGGGTAGACTGCGAATGGCTCATTAAATCAGTTATAGTTTATTTGATAGTGCCTACTACTTGGATAACCGTAGTAATTCTAGAGCTAATACATGCAACAAGTCCCGACTTCTGGAAGGGATGTATTTATTAGATATACAAACCAACCACGGCGGGAAACCGTCGTGTCCTTTGGTGATTCATAATAACTTCGCGAATCGCATGCCTTCGGGCGGCGATGATTCATTCAAATTTCTGCCCTATCAGCTTTTGATGGTAGGGTATTGGCCTACCATGGCGTTCACGGGTAACGGAGAATTAGGGTTCGATTCCGGAGAGGGAGCCTGAGAGACGGCTACCACATCC…
Ga0209867_10006082	3300027393	metagenomic	1762	Freshwater	3300027393_Sand_microcosm_hyporheic_zone_in_Columbia_River_Washington_USA_GW-RW_T4_4-Nov-14_len=1762_bp	GTCATATGCTTGTCTCAAAGATTAAGCCATGCATGTCTAAGTATAACCCTTTACACGGGTAGACTGCGAATGGCTCATTAAATCAGTTATAGTTTATTTGATAGTGCCTACTACTTGGATAACCGTAGTAATTCTAGAGCTAATACATGCAACAAGTCCCGACTTCTGGAAGGGATGTATTTATTAGATATACAAACCAACCACGGCGGGAAACCGTCGTGTCCTTTGGTGATTCATAATAACTTCGCGAATCGCATGCCTTCGGGCGGCGATGATTCATTCAAATTTCTGCCCTATCAGCTTTTGATGGTAGGGTATTGGCCTACCATGGCGTTCACGGGTAACGGAGAATTAGGGTTCGATTCCGGAGAGGGAGCCTGAGAGACGGCTACCACATCC…
Ga0209873_10201271	3300027091	metagenomic	789	Freshwater	3300027091_Sand_microcosm_hyporheic_zone_in_Columbia_River_Washington_USA_GW-RW_T2_30-Apr-14_len=789_bp	CGAGTATCAATTGGAGGGCAAGTCTGGTGCCAGCAGCCGCGGTAATTCCAGCTCCAATAGCGTATATTAAAGTTGTTGCAGTTAAAAAGCTCGTAGTTGGATCTCAGGGTGAGCTCAGTTGGTCGGCCTAATTGGTCAGAACTGGCTGACTCTCCCTTGTTTCTGAATCCCGGTCGGAGTTAATTCTTCGTTCGTGGACTTCAGATCGTTTACCTTGAAAAAATTAGAGTGTTCAAAGCGGGCGTTTGCTTGAATACATTAGCATGGAATAATGGAATAGGACCCTGGTCTTATTTTGTTGGTTTTGAGGACCAGAGTAATGATTAATAGGGATAGTTGGGGGCATTCATATTTAATTGTCAGAGGTGAAATTCTTGGATTTATGAAAGATGAACTTCT…
Ga0209894_10252671	3300026996	metagenomic	471	Freshwater	3300026996_Sand_microcosm_hyporheic_zone_in_Columbia_River_Washington_USA_GW-RW_T4_23-Sept-14_len=471_bp	GTCATATGCTTGTCTCAAAGATTAAGCCATGCATGTCTAAGTATAACCCTTTACACGGGTAGACTGCGAATGGCTCATTAAATCAGTTATAGTTTATTTGATAGTGCCTACTACTTGGATAACCGTAGTAATTCTAGAGCTAATACATGCAACAAGTCCCGACTTCTGGAAGGGATGTATTTATTAGATATACAAACCAACCACGGCGGGAAACCGTCGTGTCCTTTGGTGATTCATAATAACTTCGCGAATCGCATGCCTTCGGGCGGCGATGATTCATTCAAATTTCTGCCCTATCAGCTTTTGATGGTAGGGTATTGGCCTACCATGGCGTTCACGGGTAACGGAGAATTAGGGTTCGATTCCGGAGAGGGAGCCTGAGAGACGGCTACCACATCC…
Ga0210044_100105632	3300025288	metagenomic	1763	Freshwater	3300025288_Groundwater_microb_comm_aquifer_in_Utah_USA_Crystal_Geyser_4_9_14_3_um_filter_len=1763_bp	GTCATATGCTTGTCTCAAAGATTAAGCCATGCATGTCTTAGTACAACCCCATTACACGGGAAGACTGCGAATGGCTCATTAAATCAGTTATAGTTTATTTGATAGTGCCTACTACTTGGATAACCGTAGTAATTCTAGAGCTAATACATGCAACAAGTCCCGACTTCTGGAAGGGATGTATTTATTAGATATACAAACCAACCGCGGCGGGAAACCGTCGTGTCCTTTGGTGATTCATAATAACTTCGCGAATCGCATGCCTTCGGGCGGCGATGATTCATTCAAATTTCTGCCCTATCAGCTTTTGATGGTAGGGTATTGGCCTACCATGGCGTTCACGGGTAACGGAGAATTAGGGTTCGATTCCGGAGAGGGAGCCTGAGAGACGGCTACCACATC…
Ga0211731_116864031	3300020205	metagenomic	760	Freshwater	3300020205_FW_lake_Lake_Erken_Sweden_P4710_103_megahit1_len=760_bp	AGTATCAATTGGAGGGCAAGTCTGGTGCCAGCAGCCGCGGTAATTCCAGCTCCAATAGCGTATATTAAAGTTGTTGCAGTTAAAAAGCTCGTAGTTGGAGTTCAGAGTGAGCTCAGCCGGTCGGCCTCATGGGTCAGAACTGGTCGACTCTCTCTTGTTTGTGGATCCCGCCCGGAGTTAACTCTTCGGGATGTGGAGTTCACATCGTTTACCTTGAAAAAATTAGAGTGTTCAAAGCAGGCGTTTGCTTGAATATATTAGCATGGAATAATGGAATAGGACCCTGGTTCTATTTTGTTGGTTTTGAGAACCAGAGTAATGATTAATAGGGATAGTTGGGGGCATTCATATTTCATTGTCAGAGGTGAAATTCTTGGATTTATGAAAGATGAACTTCTG…
Ga0222716_102023021	3300021959	metagenomic	446	Estuarine	3300021959_Estuarine_water_San_Francisco_Bay_California_United_States_C33_13D_len=446_bp	GTCATATGCTTGTCTCAAAGATTAAGCCATGCATGTCTAAGTATACACCTTTACACGGTGAGACTGCGAATGGCTCATTAAATCAGTTATAGTTTATTTGATAGTGCCTACTACTTGGATAACCGTAGTAATTCTAGAGCTAATACATGCAACAAGTCCCGACTTCTGGAAGGGATGTATTTATTAGATATACAAACCAACCGCGGCGGGAAACCGTCGTGTCCTTTGGTGATTCATAATAACTTCGCGAATCGCATGCCTTCGGGCGGCGATGATTCATTCAAATTTCTGCCCTATCAGCTTTTGATGGTAGGGTATTGGCCTACCATGGCGTTCACGGGTAACGGAGAATTAGGGTTCGATTCCGGAGAGGGAGCCTGAGAGACGGCTACCACATCC…
Ga0222716_103679681	3300021959	metagenomic	845	Estuarine	3300021959_Estuarine_water_San_Francisco_Bay_California_United_States_C33_13D_len=845_bp	GATTCCGGAGAGGGAGCCTGAGAGACGGCTACCACATCCAAGGAAGGCAGCAGGCGCGCAAATTACCCAATCCTGACACAGGGAGGTAGTGACAATAAATAACAATACTGGACTTTTTCAAGTCTAGTAATTGGAATGAGAACAATCTAAATACCTTATCGAGTATCAATTGGAGGGCAAGTCTGGTGCCAGCAGCCGCGGTAATTCCAGCTCCAATAGCGTATATTAAAGTTGTTGCAGTTAAAAAGCTCGTAGTTGGATCTCAGGGTGAGCTCAGTTGGTCGGCCTAATTGGTCAGAACTGGCTGACTCTCCCTTGTTTCTGAATCCCGGTCGGAGTTAATTCTTCGTTCGTGGACTTCAGATCGTTTACCTTGAAAAAATTAGAGTGTTCAAAGCG…
Ga0222717_106614361	3300021957	metagenomic	521	Estuarine	3300021957_Estuarine_water_San_Francisco_Bay_California_United_States_C33_18D_len=521_bp	TCTATGGGTGGTGGTGCATGGCCGTTCTTAGTTGGTGGAGTGATTTGTCTGGTTAATTCCGATAACGAACGAGACCTTAACCTACTAAATAGTTACGCCGATGCTTTTGCATCGACGGACAACTTCTTAGAGGGACTATCGGTGTTCAACCGGTGGAAGTTTGAGGCAATAACAGGTCTGTGATGCCCTTAGATGTTCTGGGCCGCACGCGCGCTACACTGACTAGTTCAACAAGTTGTCCACCTTGACTGAAGAGTCCGGGTAATCTTTTAAAAGCTAGTCGTGATGGGGATAGATTATTGCAATTATTAATCTTCAACGAGGAATTCCTAGTAAGGGTGGTTCATCAGACCGCCCTGATTACGTCCCTGCCCCTTGTACACACCGCCCGTCGCTACT…
Ga0226658_100115731	3300022222	metagenomic	1762	Freshwater_microbial_mat	3300022222_FW_microb_mat_Lake_Vanda_McMurdo_Dry_Valleys_Antarctica_Oligotrophic_Lake_LV_19_BULKMAT1_len=1762_bp	GTCATATGCTTGTCTCAAAGATTAAGCCATGCATGTCTAAGTATAACCCTTTACACGGGTAGACTGCGAATGGCTCATTAAATCAGTTATAGTTTATTTGATAGTGCCTACTACTTGGATAACCGTAGTAATTCTAGAGCTAATACATGCAACAAGTCCCGACTTCTGGAAGGGATGTATTTATTAGATATACAAACCAACCACGGCGGGAAACCGTCGTGTCCTTTGGTGATTCATAATAACTTCGCGAATCGCATGCCTTCGGGCGGCGATGATTCATTCAAATTTCTGCCCTATCAGCTTTTGATGGTAGGGTATTGGCCTACCATGGCGTTCACGGGTAACGGAGAATTAGGGTTCGATTCCGGAGAGGGAGCCTGAGAGACGGCTACCACATCC…
Ga0233426_100210831	3300022920	metagenomic	541	Marine	3300022920_Seawater_microb_comm_Saanich_Inlet_British_Columbia_Canada_SI_118_April2016_10_MG_len=541_bp	ATTGAGAGCTCTTTCTTGATTCTATGGGTGGTGGTGCATGGCCGTTCTTAGTTGGTGGAGTGATTTGTCTGGTTAATTCCGATAACGAACGAGACCTTAACCTACTAAATAGTTACGCCGATACTTTTGTATCGGCGGACAACTTCTTAGAGGGACTATCGGTGTTCAACCGGTGGAAGTTTGAGGCAATAACAGGTCTGTGATGCCCTTAGATGTTCTGGGCCGCACGCGCGCTACACTGACGAGTTCAACAAGTTGTCCACCTTGACTGAAGAGTCCGGGTAATCTTTTAAACGCTCGTCGTGATGGGGATAGATTATTGCAATTATTAATCTTCAACGAGGAATTCCTAGTAAGGGTGGTTCATCAGACCGCCCTGATTACGTCCCTGCCCCTTGT…
Ga0257110_12004481	3300028197	metagenomic	772	Marine	3300028197_Marine_microb_comm_Northeast_Subartic_Pacific_Ocean_Canada_LP_J_2015_P26_10m_len=772_bp	ATGAAAGATGAACTTCTGCGAAAGCATTTGCCAAGGATGTTTTCATTAATCAAGAACGAAAGTTAGGGGATCGAAGACGATCAGATACCGTCGTAGTCTTAACCATAAACTATGCCGACTAGGGATTGGGCGTGGTTTGTTCATTGACCCGCTCAGCACCTTACGAGAAATCAAAGTCTTTGGGTTCCGGGGGGAGTATGGTCGCAAGGCTGAAACTTAAAGGAATTGACGGAGGGGCACCACCAGGAGTGGAGCCTGCGGCTTAATTTGACTCAACACGGGAAAACTTACCAGGTCCAGACATAGTAAGGATTGACAGATTGAGAGCTCTTTCTTGATTCTATGGGTGGTGGTGCATGGCCGTTCTTAGTTGGTGGAGTGATTTGTCTGGTTAATTCC…
Ga0302118_101825762	3300031627	metagenomic	561	Marine	3300031627_Marine_microb_comm_Western_Arctic_Ocean_Canada_AG5_33_1_len=561_bp	GACATAGTAAGGATTGACAGATTGAGAGCTCTTTCTTGATTCTATGGGTGGTGGTGCATGGCCGTTCTTAGTTGGTGGAGTGATTTGTCTGGTTAATTCCGATAACGAACGAGACCTTATCCTACTAAATAGTTACGCCGATACTTTTGTATCAGCGGACAACTTCTTAGAGGGACTATCGGTGTTCAACCGGTGGAAGTTTGAGGCAATAACAGGTCTGTGATGCCCTTAGATGTTCTGGGCCGCACGCGCGCTACACTGACGAGTTCAACAAGTTGTCCACCTTGACTGAAGAGTCCGGGTAATCTTTTAAAAGCTCGTCGTGATGGGGATAGATTATTGCAATTATTAATCTTCAACGAGGAATTCCTAGTAAGGGTGGTTCATCAGACCGCCCTG…
Ga0302121_100437341	3300031626	metagenomic	1407	Marine	3300031626_Marine_microb_comm_Western_Arctic_Ocean_Canada_CB21_surface_len=1407_bp	CGATGATTCATTCAAATTTCTGCCCTATCAGCTTTTGATGGTAGGGTATTGGCCTACCATGGCGTTAACGGGTAACGGAGAATTAGGGTTCGATTCCGGAGAGGGAGCCTGAGAGACGGCTACCACATCCAAGGAAGGCAGCAGGCGCGCAAATTACCCAATCCTGACACAGGGAGGTAGTGACAATAAATAACAATACTGGACTTTTTCAAGCCTAGTAATTGGAATGAGAACAATTTAAATCCCTTATCGAGTATCAATTGGAGGGCAAGTCTGGTGCCAGCAGCCGCGGTAATTCCAGCTCCAATAGCGTATATTAAAGTTGTTGCAGTTAAAAAGCTCGTAGTTGGAGTTCAGAGTGAGCTCAGCCGGTCGGCCTTATGGGTCAGAACTGGTTGA…
Ga0302125_100802851	3300031638	metagenomic	1078	Marine	3300031638_Marine_microb_comm_Western_Arctic_Ocean_Canada_CB4_surface_len=1078_bp	CGATGATTCATTCAAATTTCTGCCCTATCAGCTTTTGATGGTAGGGTATTGGCCTACCATGGCGTTAACGGGTAACGGAGAATTAGGGTTCGATTCCGGAGAGGGAGCCTGAGAGACGGCTACCACATCCAAGGAAGGCAGCAGGCGCGCAAATTACCCAATCCTGACACAGGGAGGTAGTGACAATAAATAACAATACTGGACTTTTTCAAGCCTAGTAATTGGAATGAGAACAATTTAAATCCCTTATCGAGTATCAATTGGAGGGCAAGTCTGGTGCCAGCAGCCGCGGTAATTCCAGCTCCAATAGCGTATATTAAAGTTGTTGCAGTTAAAAAGCTCGTAGTTGGAGTTCAGGGTGAGCTCAGCTGGTCGGCCTAATGGGTCAGAACTGGTTGA…
Ga0302126_100211782	3300031622	metagenomic	1494	Marine	3300031622_Marine_microb_comm_Western_Arctic_Ocean_Canada_CB4_20m_len=1494_bp	GACGATGATTCATTCAAATTTCTGCCCTATCAGCTTTTGATGGTAGGGTATTGGCCTACCATGGCGTTAACGGGTAACGGAGAATTAGGGTTCGATTCCGGAGAGGGAGCCTGAGAGACGGCTACCACATCCAAGGAAGGCAGCAGGCGCGCAAATTACCCAATCCTGACACAGGGAGGTAGTGACAATAAATAACAATACTGGACTTTTTCAAGCCTAGTAATTGGAATGAGAACAATTTAAATCCCTTATCGAGTATCAATTGGAGGGCAAGTCTGGTGCCAGCAGCCGCGGTAATTCCAGCTCCAATAGCGTATATTAAAGTTGTTGCAGTTAAAAAGCTCGTAGTTGGAGTTCAGAGTGAGCTCAGCCGGTCGGGATTATGTCTCAGAACTGGTT…
Ga0302130_10138742	3300031700	metagenomic	1745	Marine	3300031700_Marine_microb_comm_Western_Arctic_Ocean_Canada_CB9_surface_len=1745_bp	GTCATATGCTTGTCTCAAAGATTAAGCCATGCATGTCTAAGTATAAGCCTTTACACGGTGAGACTGCGAATGGCTCATTAAATCAGAAACTGTTTATTTGATAGTGCCTACTACCTGGATAACCGTAGTAATTCTAGAGCTAATACATGCTAACAAGTCCGACTTCTGGAAGGACTGTATTTATTAGATATACAAACCAACCGCTTCGGCGACCTTTGGTGACTCATAATAACTTCGCGAATCGTGAGTCTTCACGATGATTCATTCAAATTTCTGCCCTATCAGCTTTTGATGGTAGGGTATTGGCCTACCATGGCGTTAACGGGTAACGGAGAATTAGGGTTCGATTCCGGAGAGGGAGCCTGAGAGACGGCTACCACATCCAAGGAAGGCAGCAGG…
Ga0302131_10466072	3300031594	metagenomic	587	Marine	3300031594_Marine_microb_comm_Western_Arctic_Ocean_Canada_CB9_20m_len=587_bp	CAACACGGGGAAACTTACCAGGTCCAGACATAGTAAGGATTGACAGATTGAGAGCTCTTTCTTGATTCTATGGGTGGTGGTGCATGGCCGTTCTTAGTTGGTGGAGTGATTTGTCTGGTTAATTCCGATAACGAACGAGACCTTATCCTACTAAATAGTTACGCCGATACTTTTGTATCGGCGGGCAACTTCTTAGAGGGACTATCGGTGTTCAACCGGTGGAAGTTTGAGGCAATAACAGGTCTGTGATGCCCTTAGATGTTCTGGGCCGCACGCGCGCTACACTGACGAGTTCAACAAGTTGTCCACCTTGACTGAAGAGTCCGGGTAATCTTTTAAACGCTCGTCGTGATGGGGATAGATTATTGCAATTATTAATCTTCAACGAGGAATTCCTAG…
Ga0302131_11423491	3300031594	metagenomic	811	Marine	3300031594_Marine_microb_comm_Western_Arctic_Ocean_Canada_CB9_20m_len=811_bp	GAACAATTTAAATCCCTTATCGAGTATCAATTGGAGGGCAAGTCTGGTGCCAGCAGCCGCGGTAATTCCAGCTCCAATAGCGTATATTAAAGTTGTTGCAGTTAAAAAGCTCGTAGTTGGAGTTCAGGGTGAGCTCAGCTGGTCGGCCTAATGGGTCAGAACTGGTTGACTCTCCCTTGGTTGTGGATCCCTCCGGAGTTAATTCTTCGGGTGTGGAGTCCACATCGTTTACCTTGAAAAAATTAGAGTGTTCAAAGCAGGCGTTTGCTTGAATATATTAGCATGGAATAATGGAATAGGACGCTGGTTCTATTTTGTTGGTTTTGAGAACCAGAGTAATGATTAATAGGGACAGTTGGGGGCATTCATATTTCATTGTCAGAGGTGAAATTCTTGGAT…
Ga0302136_10094151	3300031676	metagenomic	534	Marine	3300031676_Marine_microb_comm_Western_Arctic_Ocean_Canada_CBN3_20m_len=534_bp	GCTCTTTCTTGATTCTATGGGTGGTGGTGCATGGCCGTTCTTAGTTGGTGGAGTGATTTGTCTGGTTAATTCCGATAACGAACGAGACCTTATCCTACTAAATAGTTACGCCGATACTTTTGTATCGATGGACAACTTCTTAGAGGGACTATCGGTGTTCAACCGGTGGAAGTTTGAGGCAATAACAGGTCTGTGATGCCCTTAGATGTTCTGGGCCGCACGCGCGCTACACTGACGAGTTCAACAAGTTGTCCACCTTGACTGAAGAGTCCGGGTAATCTTTTAAACGCTCGTCGTGATGGGGATAGATTATTGCAATTATTAATCTTCAACGAGGAATTCCTAGTAAGGGTGGTTCATCAGACCGCCCTGATTACGTCCCTGCCCCTTGTACACACC…
Ga0302136_10882501	3300031676	metagenomic	1013	Marine	3300031676_Marine_microb_comm_Western_Arctic_Ocean_Canada_CBN3_20m_len=1013_bp	AACGGGTAACGGAGAATTAGGGTTCGATTCCGGAGAGGGAGCCTGAGAGACGGCTACCACATCCAAGGAAGGCAGCAGGCGCGCAAATTACCCAATCCTGACACAGGGAGGTAGTGACAATAAATAACAATACTGGACTTTTTCAAGCCTAGTAATTGGAATGAGAACAATTTAAATCCCTTATCGAGTATCAATTGGAGGGCAAGTCTGGTGCCAGCAGCCGCGGTAATTCCAGCTCCAATAGCGTATATTAAAGTTGTTGCAGTTAAAAAGCTCGTAGTTGGAGTTCAGAGTGAGCTCGTCCGGTCGGCCTTATGGGTCAGAACTGGTTGACTCTCTCTTGTTTGTGGATCCTGTTCGGAGTTAATTCTTCGGATGTGGAGTCCACATCGTTTACCT…
Ga0302137_10767851	3300031588	metagenomic	1246	Marine	3300031588_Marine_microb_comm_Western_Arctic_Ocean_Canada_CBN3_SCM_len=1246_bp	GTCATATGCTTGTCTCAAAGATTAAGCCATGCATGTCTAAGTATAAGCCTTTACACGGTGAGACTGCGAATGGCTCATTAAATCAGAAACTGTTTATTTGATAGTGCCTACTACATGGATAACCGTAGTAATTCTAGAGCTAATACATGCAAAAAGCCTGGACTTCTGGAACAGGCGTATTTATTAGATATACAAACCAACCGCCTCGGCGACCTTTGGTGACTCATAATAACTTCGCGAATCGAGCTTTGCTCGATGATTCATTCAAATTTCTGCCCTATCAGCTTTTGATGGTAGGGTATTGGCCTACCATGGCGTTAACGGGTAACGGAGAATTAGGGTTCGATTCCGGAGAGGGAGCCTGAGAGACGGCTACCACATCCAAGGAAGGCAGCAGGC…
Ga0302137_10991101	3300031588	metagenomic	587	Marine	3300031588_Marine_microb_comm_Western_Arctic_Ocean_Canada_CBN3_SCM_len=587_bp	CAACACGGGAAAACTTACCAGGTCCAGACATAGTAAGGATTGACAGATTGAGAGCTCTTTCTTGATTCTATGGGTGGTGGTGCATGGCCGTTCTTAGTTGGTGGAGTGATTTGTCTGGTTAATTCCGATAACGAACGAGACCTTATCCTACTAAATAGTTACGCCGATACTTTTGTATCGATGGACAACTTCTTAGAGGGACTATCGGTGTTCAACCGGTGGAAGTTTGAGGCAATAACAGGTCTGTGATGCCCTTAGATGTTCTGGGCCGCACGCGCGCTACACTGACGAGTTCAACAAGTTGTCCACCTTGACTGAAGAGTCCGGGTAATCTTTTAAACGCTCGTCGTGATGGGGATAGATTATTGCAATTATTAATCTTCAACGAGGAATTCCTAG…
Ga0302138_100097142	3300031637	metagenomic	1750	Marine	3300031637_Marine_microb_comm_Western_Arctic_Ocean_Canada_CBN3_surface_len=1750_bp	GTCATATGCTTGTCTCAAAGATTAAGCCATGCATGTCTAAGTATAAGCCTTTACACGGTGAGACTGCGAATGGCTCATTAAATCAGAAACTGTTTATTTGATAGTGCCTACTACATGGATAACCGTAGTAATTCTAGAGCTAATACATGCAAAAAGCCTGGACTTCTGGAACAGGCGTATTTATTAGATATACAAACCAACCGCTTCGGCGACCTTTGGTGACTCATAATAACTTCGCGAATCGTATGCTTTTAGCGACGATGATTCATTCAAATTTCTGCCCTATCAGCTTTTGATGGTAGGGTATTGGCCTACCATGGCGTTAACGGGTAACGGAGAATTAGGGTTCGATTCCGGAGAGGGAGCCTGAGAGACGGCTACCACATCCAAGGAAGGCAG…
Ga0304728_11138961	3300028393	metagenomic	1019	Freshwater	3300028393_FW_microb_comm_Lake_Croche_Canada_to_study_carbon_cycling_C_130625_MF_MetaG_len=1019_bp	AGAGACGGCTACCACATCCAAGGAAGGCAGCAGGCGCGCAAATTACCCAATCCTGACACAGGGAGGTAGTGACAATAAATAACAATACTGGACTTTTTCAAGCCTAGTAATTGGAATGAGAACAATTTAAATCCCTTATCGAGTATCAATTGGAGGGCAAGTCTGGTGCCAGCAGCCGCGGTAATTCCAGCTCCAATAGCGTATATTAAAGTTGTTGCAGTTAAAAAGCTCGTAGTTGGAGTTCAGAGTGAGCTCAGCCGGTCGGCCTCATGGGTCAGAACTGGTCGACTCTCTCTTGTTTGTGGATCCCGCCCGGAGTTAACTCTTCGGGATGTGGAGTTCACATCGTTTACCTTGAAAAAATTAGAGTGTTCAAAGCAGGCGTTTGCTTGAATATAT…
Ga0306867_10106141	3300028415	metagenomic	1064	Saline_lake	3300028415_Saline_lake_microb_comm_Rauer_Islands_Antarctica_metaG_Torckler_E6__831_len=1064_bp	GTCATATGCTTGTCTCAAAGATTAAGCCATGCATGTCTTAGTACAACCCCATTACACGGGAAGACTGCGAATGGCTCATTAAATCAGTTATAGTTTATTTGATAGTGCCTACTACTTGGATAACCGTAGTAATTCTAGAGCTAATACATGCAACAAGTCCCGACTTCTGGAAGGGATGTATTTATTAGATATACAAACCAACCGCGGCGGGAAACCGTCGTGTCCTTTGGTGATTCATAATAACTTCGCGAATCGCATGCCTTCGGGCGGCGATGATTCATTCAAATTTCTGCCCTATCAGCTTTTGATGGTAGGGTATTGGCCTACCATGGCGTTCACGGGTAACGGAGAATTAGGGTTCGATTCCGGAGAGGGAGCCTGAGAGACGGCTACCACATC…
Ga0306909_1252991	3300028405	metagenomic	558	Saline_lake	3300028405_Saline_lake_microb_comm_Rauer_Islands_Antarctica_metaG_Filla_2__697_v2_version_2_len=558_bp	ATTTACTTCAATGTATACTCTTACTTGGATAACCGTAGTAATTCTAGAGCTAATACATGCAACAAGTCCCGACTTCTGGAAGGGATGTATTTATTAGATATACAAACCAACCGCGGCGGGAAACCGTCGTGTCCTTTGGTGATTCATAATAACTTCGCGAATCGCATGCCTTCGGGCGGCGATGATTCATTCAAATTTCTGCCCTATCAGCTTTTGATGGTAGGGTATTGGCCTACCATGGCGTTCACGGGTAACGGAGAATTAGGGTTCGATTCCGGAGAGGGAGCCTGAGAGACGGCTACCACATCCAAGGAAGGCAGCAGGCGCGCAAATTACCCAATCCTGACACAGGGAGGTAGTGACAATAAATAACAATACTGGACTTTTTCAAGTCTAGTA…
Ga0306910_10031102	3300028412	metagenomic	1338	Saline_lake	3300028412_Saline_lake_microb_comm_Rauer_Islands_Antarctica_metaG_Filla_2__698_len=1338_bp	ACCCAATCCTGACACAGGGAGGTAGTGACAATAAATAACAATACTGGACTTTTTCAAGTCTAGTAATTGGAATGAGAACAATCTAAATACCTTATCGAGTATCAATTGGAGGGCAAGTCTGGTGCCAGCAGCCGCGGTAATTCCAGCTCCAATAGCGTATATTAAAGTTGTTGCAGTTAAAAAGCTCGTAGTTGGATCTCAGGGTGAGCTCAGTTGGTCGGCCTAATTGGTCAGAACTGGCTGACTCTCCCTTGTTTCTGAATCCCGGTCGGAGTTAATTCTTCGTTCGTGGACTTCAGATCGTTTACCTTGAAAAAATTAGAGTGTTCAAAGCGGGCGTTTGCTTGAATACATTAGCATGGAATAATGGAATAGGACCCTGGTTCTATTTTGTTGGTT…
Ga0307489_100182324	3300031569	metagenomic	510	Marine	3300031569_Sea-ice_brine_microb_comm_Beaufort_Sea_near_Barrow_Alaska_United_States_SB_1_2_len=510_bp	GTCATATGCTTGTCTCAAAGATTAAGCCATGCATGTCTAAGTATAACCCTTTACACGGGTAGACTGCGAATGGCTCATTAAATCAGTTATAGTTTATTTGATAGTGCTTACTACTTGGATAACCGTAGTAATTCTAGAGCTAATACATGCAACAAGTCCCGACTTCTGGAAGGGATGTATTTATTAGATATACAAACCAACCGCGACGGGAAACCGTCGTGTCCTTTGGTGATTCATAATAACTTCACGAATCGCATGCCTTCGGGCGGCGATAATTCATTCAAATTTCTGCCCTATCAGCTTTTGATGGTAGGGTATTGGCCTACCATGGCGTTCACGGGTAACGGAGAATTAGGGTTCGATTCCGGAGAGGGAGCCTGAGAAACGGCTACCACATCC…
Ga0307489_100187033	3300031569	metagenomic	1763	Marine	3300031569_Sea-ice_brine_microb_comm_Beaufort_Sea_near_Barrow_Alaska_United_States_SB_1_2_len=1763_bp	GTCATATGCTTGTCTCAAAGATTAAGCCATGCATGTCTAAGTATAAACCTTTAACACGGTTAGACTGCGAATGGCTCATTAAATCAGTTATAGTTTATTTGATAGTGCCTACTACTTGGATAACCGTAGTAATTCTAGAGCTAATACATGCAACAAGTCCCGACTTCTGGAAGGGATGTATTTATTAGATATACAAACCAACCGCGGCGGGAAACCGTCGTGTCCTTTGGTGATTCATAATAACTTCGCGAATCGCATGCCTTCGGGCGGCGATGATTCATTCAAATTTCTGCCCTATCAGCTTTTGATGGTAGGGTATTGGCCTACCATGGCGTTAACGGGTAACGGAGAATTAGGGTTCGATTCCGGAGAGGGAGCCTGAGAGACGGCTACCACATC…
Ga0307492_100133171	3300031523	metagenomic	1762	Marine	3300031523_Sea-ice_brine_microb_comm_Beaufort_Sea_near_Barrow_Alaska_United_States_SI3L_len=1762_bp	GTCATATGCTTGTCTCAAAGATTAAGCCATGCATGTCTAAGTATAACCCTTTACACGGGTAGACTGCGAATGGCTCATTAAATCAGTTATAGTTTATTTGATAGTGCCTACTACTTGGATAACCGTAGTAATTCTAGAGCTAATACATGCAACAAGTCCCGACTTCTGGAAGGGATGTATTTATTAGATATACAAACCAACCGCGACGGGAAACCGCCGTGTCCTTTGGTGATTCATAATAACTTCGCGAATCGCATGCCTTCGGGCGGCGATGATTCATTCAAATTTCTGCCCTATCAGCTTTTGATGGTAGGGTATTGGCCTACCATGGCGTTCACGGGTAACGGAGAATTAGGGTTCGATTCCGGAGAGGGAGCCTGAGAGACGGCTACCACATCC…
Ga0307494_10657711	3300031252	metagenomic	453	Marine	3300031252_Sea-ice_brine_microb_comm_Beaufort_Sea_near_Barrow_Alaska_United_States_SW_0_2_len=453_bp	CGGTTAGACTGCGAATGGCTCATTAAATCAGTTATAGTTTATTTGATAGTGCCTACTACTTGGATAACCGTAGTAATTCTAGAGCTAATACATGCAACAAGTCCCGACTTCTGGAAGGGATGTATTTATTAGATATACAAACCAACCGCGGCGGGAAACCGTCGTGTCCTTTGGTGATTCATAATAACTTCGCGAATCGCATGCCTTCGGGCGGCGATGATTCATTCAAATTTCTGCCCTATCAGCTTTTGATGGTAGGGTATTGGCCTACCATGGCGTTAACGGGTAACGGAGAATTAGGGTTCGATTCCGGAGAGGGAGCCTGAGAGACGGCTACCACATCCAAGGAAGGCAGCAGGCGCGCAAATTACCCAATCCTGACACAGGGAGGTAGTGACA…
Ga0307984_10034952	3300031658	metagenomic	1762	Marine	3300031658_Marine_microb_comm_Ellis_Fjord_Antarctic_Ocean__78_len=1762_bp	GTCATATGCTTGTCTCAAAGATTAAGCCATGCATGTCTAAGTATACACCTTTACACGGTGAGACTGCGAATGGCTCATTAAATCAGTTATAGTTTATTTGATAGTGCCTACTACTTGGATAACCGTAGTAATTCTAGAGCTAATACATGCAACAAGTCTCGACTTCTGGAAGAGATGTATTTATTAGATATACAAACCATCCGCGGCGGGAAACCGTCGTGTCCTTTGGTGAGTCATAATAACTTCGCGAATCGTATGCTTTCGGGCGACGATGATTCATTCAAATTTCTGCCCTATCAGCTTTTGATGGTAGGGTATTGGCCTACCATGGCGTTAACGGGTAACGGAGAATTAGGGTTCGATTCCGGAGAGGGAGCCTGAGAGACGGCTACCACATCC…
Ga0307984_10127682	3300031658	metagenomic	571	Marine	3300031658_Marine_microb_comm_Ellis_Fjord_Antarctic_Ocean__78_len=571_bp	ACCAGGTCCAGACATAGTAAGGATTGACAGATTGAGAGCTCTTTCTTGATTCTATGGGTGGTGGTGCATGGCCGTTCTTAGTTGGTGGAGTGATTTGTCTGGTTAATTCCGATAACGAACGAGACCTTAACCTACTAAATAGTTACGGCGATACTTTTGTATCGTCGGACAACTTCTTAGAGGGACTATCGGTGTTCAACCGGTGGAAGTTTGAGGCAATAACAGGTCTGTGATGCCCTTAGATGTTCTGGGCCGCACGCGCGCTACACTGACGAGTTCAACAAGTTGTCCACCTTGACTGAAGAGTCCGGGTAATCTTTTAAACGCTCGTCGTGATGGGGATAGATTATTGCAATTATTAATCTTCAACGAGGAATTCCTAGTAAGGGTGGTTCATCA…
Ga0307993_10141332	3300031602	metagenomic	442	Marine	3300031602_Marine_microb_comm_Ellis_Fjord_Antarctic_Ocean__260_len=442_bp	GTCATATGCTTGTCTCAAAGATTAAGCCATGCATGTCTAAGTATACACCTTTACACGGTGAGACTGCGAATGGCTCATTAAATCAGTTATAGTTTATTTGATAGTGCCTACTACTTGGATAACCGTAGTAATTCTAGAGCTAATACATGCAACAAGTCTCGACTTCTGGAAGAGATGTATTTATTAGATATACAAACCATCCGCGGCGGGAAACCGTCGTGTCCTTTGGTGAGTCATAATAACTTCGCGAATCGTATGCTTTCGGGCGACGATGATTCATTCAAATTTCTGCCCTATCAGCTTTTGATGGTAGTGTATTGGACTACCATGGCGTTAACGGGTAACGGAGAATTAGGGTTCGATTCCGGAGAGGGAGCCTGAGAGACGGCTACCACATCC…
Ga0307993_10463681	3300031602	metagenomic	1090	Marine	3300031602_Marine_microb_comm_Ellis_Fjord_Antarctic_Ocean__260_len=1090_bp	GGTAACGGAGAATTAGGGTTCGATTCCGGAGAGGGAGCCTGAGAGACGGCTACCACATCCAAGGAAGGCAGCAGGCGCGCAAATTACCCAATCCTGACACAGGGAGGTAGTGACAATAAATAACAATACTGGACTTTTTTAAGTCTAGTAATTGGAATGAGAACAATCTAAATCCCTTATCGAGTATCAATTGGAGGGCAAGTCTGGTGCCAGCAGCCGCGGTAATTCCAGCTCCAATAGCGTATATTAAAGTTGTTGCAGTTAAAAAGCTCGTAGTTGGATCTCAGGAGGACTTCAGTTGGTCGGCCTAACTGGTCAGAACCGTCTGTCTCTTCCTTGTTTCTGAATCCCGCCCGGAGTTCATTCTTCGGGTGTGGACTTCAGATCGTTTACCTTGAA…
Ga0307996_10207841	3300031589	metagenomic	461	Marine	3300031589_Marine_microb_comm_Davis_Island_wharf_Antarctic_Ocean__35_len=461_bp	GTCATATGCTTGTCTCAAAGATTAAGCCATGCATGTCTAAGTATACACCTTTACACGGTGAGACTGCGAATGGCTCATTAAATCAGTTATAGTTTATTTGATAGTGCCTACTACTTGGATAACCGTAGTAATTCTAGAGCTAATACATGCAACAAGTCTCGACTTCTGGAAGAGATGTATTTATTAGATATACAAACCATCCGCGGCGGGAAACCGTCGTGTCCTTTGGTGAGTCATAATAACTTCGCGAATCGTATGCTTTCGGGCGACGATGATTCATTCAAATTTCTGCCCTATCAGCTTTTGATGGTAGTGTATTGGACTACCATGGCGTTAACGGGTAACGGAGAATTAGGGTTCGATTCCGGAGAGGGAGCCTGAGAGACGGCTACCACATCC…
Ga0307999_11316391	3300031608	metagenomic	577	Marine	3300031608_Marine_microb_comm_water_near_the_shore_Antarctic_Ocean__1_len=577_bp	GCTTGTCTCAAAGATTAAGCCATGCATGTCTAAGTATACGCCTTTACACGGCGAGACTGCGAATGGCTCATTAAATCAGTTATAGTTTATTTGATAGTGCCTACTACTTGGATAACCGTAGTAATTCTAGAGCTAATACATGCAACAAGTCCCGACTTCTGGAAGGGATGTATTTATTAGATATACAAACCAACCGCGGGGGGAAACTCTCGTGTCCTTTGGTGATTCATAATAACTTCGCGAATCGCATGCCTTCGGGCGGCGATGATTCATTCAAATTTCTGCCCTATCAGCTTTTGATGGTAGGGTATTGGCCTACCATGGCGTTCACGGGTAACGGAGAATTAGGGTTCGATTCCGGAGAGGGAGCCTGAGAGACGGCTACCACATCCAAGGAAG…
Ga0308002_10168532	3300031703	metagenomic	1427	Marine	3300031703_Marine_microb_comm_water_near_the_shore_Antarctic_Ocean__34_len=1427_bp	AACGGGTAACGGAGAATTAGGGTTCGATTCCGGAGAGGGAGCCTGAGAGACGGCTACCACATCCAAGGAAGGCAGCAGGCGCGCAAATTACCCAATCCTGACACAGGGAGGTAGTGACAATAAATAACAATACTGGACTTTTTCAAGCCTAGTAATTGGAATGAGAACAATTTAAATCCCTTATCGAGTATCAATTGGAGGGCAAGTCTGGTGCCAGCAGCCGCGGTAATTCCAGCTCCAATAGCGTATATTAAAGTTGTTGCAGTTAAAAAGCTCGTAGTTGGATCTCAGGAGGACTTCAGTTGGTCGGCCTAACTGGTCAGAACCGTCTGTCTCTTCCTTGTTTCTGAATCCCGCCCGGAGTTCATTCTTCGGGTGTGGACTTCAGATCGTTTACCT…
Ga0308002_11534161	3300031703	metagenomic	449	Marine	3300031703_Marine_microb_comm_water_near_the_shore_Antarctic_Ocean__34_len=449_bp	GTCATATGCTTGTCTCAAAGATTAAGCCATGCATGTCTAAGTATACACCTTTACACGGTGAGACTGCGAATGGCTCATTAAATCAGTTATAGTTTATTTGATAGTGCCTACTACTTGGATAACCGTAGTAATTCTAGAGCTAATACATGCAACAAGTCTCGACTTCTGGAAGAGATGTATTTATTAGATATACAAACCATCCGCGGCGGGAAACCGTCGTGTCCTTTGGTGAGTCATAATAACTTCGCGAATCGTATGCTTTCGGGCGACGATGATTCATTCAAATTTCTGCCCTATCAGCTTTTGATGGTAGTGTATTGGACTACCATGGCGTTAACGGGTAACGGAGAATTAGGGTTCGATTCCGGAGAGGGAGCCTGAGAGACGGCTACCACATCC…
Ga0308005_100060051	3300031656	metagenomic	1423	Marine	3300031656_Marine_microb_comm_water_near_the_shore_Antarctic_Ocean__67_len=1423_bp	GGTAACGGAGAATTAGGGTTCGATTCCGGAGAGGGAGCCTGAGAGACGGCTACCACATCCAAGGAAGGCAGCAGGCGCGCAAATTACCCAATCCTGACACAGGGAGGTAGTGACAATAAATAACAATACTGGACTTTTTTAAGTCTAGTAATTGGAATGAGAACAATCTAAATCCCTTATCGAGTATCAATTGGAGGGCAAGTCTGGTGCCAGCAGCCGCGGTAATTCCAGCTCCAATAGCGTATATTAAAGTTGTTGCAGTTAAAAAGCTCGTAGTTGGATCTCAGGAGGACTTCAGTTGGTCGGCCTAACTGGTCAGAACCGTCTGTCTCTTCCTTGTTTCTGAATCCCGCCCGGAGTTCATTCTTCGGGTGTGGACTTCAGATCGTTTACCTTGAA…
Ga0308008_10156761	3300031687	metagenomic	462	Marine	3300031687_Marine_microb_comm_water_near_the_shore_Antarctic_Ocean__125_len=462_bp	GTCATATGCTTGTCTCAAAGATTAAGCCATGCATGTCTAAGTATACACCTTTACACGGTGAGACTGCGAATGGCTCATTAAATCAGTTATAGTTTATTTGATAGTGCCTACTACTTGGATAACCGTAGTAATTCTAGAGCTAATACATGCAACAAGTCTCGACTTCTGGAAGAGATGTATTTATTAGATATACAAACCATCCGCGGCGGGAAACCGTCGTGTCCTTTGGTGAGTCATAATAACTTCGCGAATCGTATGCTTTCGGGCGACGATGATTCATTCAAATTTCTGCCCTATCAGCTTTTGATGGTAGGGTATTGGCCTACCATGGCGTTAACGGGTAACGGAGAATTAGGGTTCGATTCCGGAGAGGGAGCCTGAGAGACGGCTACCACATCC…
Ga0308011_100030943	3300031688	metagenomic	1762	Marine	3300031688_Marine_microb_comm_water_near_the_shore_Antarctic_Ocean__177_len=1762_bp	GTCATATGCTTGTCTCAAAGATTAAGCCATGCATGTCTAAGTATACACCTTTACACGGTGAGACTGCGAATGGCTCATTAAATCAGTTATAGTTTATTTGATAGTGCCTACTACTTGGATAACCGTAGTAATTCTAGAGCTAATACATGCAACAAGTCTCGACTTCTGGAAGAGATGTATTTATTAGATATACAAACCATCCGCGGCGGGAAACCGTCGTGTCCTTTGGTGAGTCATAATAACTTCGCGAATCGTATGCTTTCGGGCGACGATGATTCATTCAAATTTCTGCCCTATCAGCTTTTGATGGTAGTGTATTGGACTACCATGGCGTTAACGGGTAACGGAGAATTAGGGTTCGATTCCGGAGAGGGAGCCTGAGAGACGGCTACCACATCC…
Ga0308014_10255951	3300031628	metagenomic	543	Marine	3300031628_Marine_microb_comm_water_near_the_shore_Antarctic_Ocean__229_len=543_bp	AGATTGAGAGCTCTTTCTTGATTCTATGGGTGGTGGTGCATGGCCGTTCTTAGTTGGTGGAGTGATTTGTCTGGTTAATTCCGATAACGAACGAGACCTTAACCTACTAAATAGTTACGGCGATACTTTTGTATCGTCGGACAACTTCTTAGAGGGACTATCGGTGTTCAACCGGTGGAAGTTTGAGGCAATAACAGGTCTGTGATGCCCTTAGATGTTCTGGGCCGCACGCGCGCTACACTGACGAGTTCAACAAGTTGTCCACCTTGACTGAAGAGTCCGGGTAATCTTTTAAACGCTCGTCGTGATGGGGATAGATTATTGCAATTATTAATCTTCAACGAGGAATTCCTAGTAAGGGTGGTTCATCAGACCGCCCTGATTACGTCCCTGCCCCTT…
Ga0308017_10048102	3300031689	metagenomic	888	Marine	3300031689_Marine_microb_comm_water_near_the_shore_Antarctic_Ocean__280_len=888_bp	ATTGTCAGAGGTGAAATTCTTGGATTTATGAAAGATGAACTTCTGCGAAAGCATTTGCCAAGGATGTTTTCATTAATCAAGAACGAAAGTTAGGGGATCGAAGACGATCAGATACCGTCGTAGTCTTAACCATAAACTATGCCGACTAGGGATTGGGAGCGGTTTGTTCATTGACCCTCTCAGCACCTTACGAGAAATCAAAGTTTTTGGGTTCCGGGGGGAGTATGGTCGCAAGGCTGAAACTTAAAGGAATTGACGGAGGGGCACCACCAGGAGTGGAGCCTGCGGCTTAATTTGACTCAACACGGGAAAACTTACCAGGTCCAGACATAGGAAGGATTGACAGATTGAGAGCTCTTTCTTGATTCTATGGGTGGTGGTGCATGGCCGTTCTTAGTT…
Ga0308020_10018622	3300031175	metagenomic	1762	Marine	3300031175_Marine_microb_comm_water_near_the_shore_Antarctic_Ocean__349_len=1762_bp	GTCATATGCTTGTCTCAAAGATTAAGCCATGCATGTCTAAGTATACACCTTTACACGGTGAGACTGCGAATGGCTCATTAAATCAGTTATAGTTTATTTGATAGTGCCTACTACTTGGATAACCGTAGTAATTCTAGAGCTAATACATGCAACAAGTCTCGACTTCTGGAAGAGATGTATTTATTAGATATACAAACCATCCGCGGCGGGAAACCGTCGTGTCCTTTGGTGAGTCATAATAACTTCGCGAATCGTATGCTTTCGGGCGACGATGATTCATTCAAATTTCTGCCCTATCAGCTTTTGATGGTAGTGTATTGGACTACCATGGCGTTAACGGGTAACGGAGAATTAGGGTTCGATTCCGGAGAGGGAGCCTGAGAGACGGCTACCACATCC…
Ga0308020_10883801	3300031175	metagenomic	535	Marine	3300031175_Marine_microb_comm_water_near_the_shore_Antarctic_Ocean__349_len=535_bp	GCTCTTTCTTGATTCTATGGGTGGTGGTGCATGGCCGTTCTTAGTTGGTGGAGTGATTTGTCTGGTTAATTCCGATAACGAACGAGACCTTAACCTACTAAATAGTTATGCTGATATTTTTGTATCGGCAGGCAACTTCTTAGAGGGACTATCGAGTGTTCAACCGGTGGAAGTTTGAGGCAATAACAGGTCTGTGATGCCCTTAGATGTTCTGGGCCGCACGCGCGCTACACTGACGAGTTCAACAAGTTGTCCACCTTGACTGGAGAGTCCGGGTAATCTTTTAAAAGCTCGTCGTGATGGGGATAGATTATTGCAATTATTAATCTTCAACGAGGAATTCCTAGTAAGGGTGGTTCATCAGACCGCCCTGATTACGTCCCTGCCCCTTGTACACAC…
Ga0308023_10173782	3300031167	metagenomic	1055	Marine	3300031167_Marine_microb_comm_water_near_the_shore_Antarctic_Ocean__418_len=1055_bp	TCGGGTGTGGACTTCAGATCGTTTACCTTGAAAAAATTAGAGTGTTCAAAGCGGGCGTTTGCTTGAATATATTAGCATGGAATAATGGAATAGGACCCTGGTCCTATTTTGTTGGTTTTGAGGACTAGAGTAATGATTAATAGGGATAGTTGGGGGCATTCATATTTAATTGTCAGAGGTGAAATTCTTGGATTTATGAAAGATGAACTTCTGCGAAAGCATTTGCCAAGGATGTTTTCATTAATCAAGAACGAAAGTTAGGGGATCGAAGACGATCAGATACCGTCGTAGTCTTAACCATAAACTATGCCGACTAGGGATTGGGAGCGGTTTGTTCATTGACCCTCTCAGCACCTTACGAGAAATCAAAGTTTTTGGGTTCCGGGGGGAGTATGGTCG…
Ga0308315_11196171	3300028550	metagenomic	1323	Marine	3300028550_Marine_viral_comm_South_Scotia_Ridge_Antarctic_Ocean_SST-2_len=1323_bp	GTCATATGCTTGTCTCAAAGATTAAGCCATGCATGTCTAAGTATACACCTTTACACGGTGAGACTGCGAATGGCTCATTAAATCAGTTATAGTTTATTTGATAGTGCCTACTACTTGGATAACCGTAGTAATTCTAGAGCTAATACATGCAACAAGTCTCGACTTCTGGAAGAGATGTATTTATTAGATATACAAACCATCCGCGGCGGGAAACCGTCGTGTCCTTTGGTGAGTCATAATAACTTCGCGAATCGTATGCTTCGGCGACGATGATTCATTCAAATTTCTGCCCTATCAGCTTTTGATGGTAGGGTATTGGCCTACCATGGCGTTAACGGGTAACGGAGAATTAGGGTTCGATTCCGGAGAGGGAGCCTGAGAGACGGCTACCACATCCAA…
Ga0309838_12028522	3300028844	metagenomic	1744	Seawater	3300028844_Seawater_microb_comm_Yap_Trench_western_Pacific_Ocean_37I-Yap-CTD02-4000m_2000bp_Newsun_len=1744_bp	GTCATATGCTTGTCTCAAAGATTAAGCCATGCATGTCTAAGTATAAGCCTTTACACGGTGAGACTGCGAATGGCTCATTAAATCAGAAACTGTTTATTTGATAGTGCCTACTACATGGATAACCGTAGTAATTCTAGAGCTAATACATGCGAACAGCCTCGACTTCTGGAAGAGGCGTATTTATTAGATATACAAACCAACCGCTTCGGCGACCTTTGGTGACTCATAATAACTTCGCGAATCGCATGCCTTTGGCGGCGATGATTCATTCAAATTTCTGCCCTATCAGCTTTTGATGGTAGGGTATTGGCCTACCATGGCGTTAACGGGTAACGGAGAATTAGGGTTCGATTCCGGAGAGGGAGCCTGAGAGACGGCTACCACATCCAAGGAAGGCAG…
Ga0310342_1000591442	3300032820	metagenomic	1750	Marine	3300032820_Marine_microb_comm_station_ALOHA_North_Pacific_Subtropical_Gyre_S1503-DNA-20-500_MG_len=1750_bp	GTCATATGCTTGTCTCAAAGATTAAGCCATGCATGTCTAAGTATAAGCCTTTACACGGTGAGACTGCGAATGGCTCATTAAATCAGAAACTGTTTATTTGATAGTGCCTACTACTTGGATACCCGTAGTAATTCTAGAGCTAATACATGCAAAAAGCCTGAACTTCTGGAACAGGCGTATTTATTAGATATACAAACCAACCGCTTCGGCGTACTCTGGTGACTCATAATAACTTCGCGAATCGTATGCCTCTGGCGACGATGATTCATTCAAATTTCTGCCCTATCAGCTTTTGATGGTAGGGTATTGGCCTACCATGGCGTTAACGGGTAACGGAGAATTAGGGTTCGATTCCGGAGAGGGAGCCTGAGAGACGGCTACCACATCCAAGGAAGGCAG…
Ga0310343_103050881	3300031785	metagenomic	569	Marine	3300031785_Marine_microb_comm_station_ALOHA_North_Pacific_Subtropical_Gyre_HC15-DNA-20-25_MG_len=569_bp	CAGGTCCAGACATAGTAAGGATTGACAGATTGAGAGCTCTTTCTTGATTCTATGGGTGGTGGTGCATGGCCGTTCTTAGTTGGTGGAGTGATTTGTCTGGTTAATTCCGATAACGAACGAGACCTTAACCTACTAAATAGTTACGTCGATACTTTTGTATCGACGGACAACTTCTTAGAGGGACTATCGGTGTTCAACCGGTGGAAGTTTGAGGCAATAACAGGTCTGTGATGCCCTTAGATGTTCTGGGCCGCACGCGCGCTACACTGACGAGTTCAACAAGTTGTCCACCTTGACTGAAGAGTCCGGGTAATCTTTTAAAAGCTCGTCGTGATGGGGATAGATTATTGCAATTATTAATCTTCAACGAGGAATTCCTAGTAAGGGTGGTTCATCAGA…
Ga0310344_100109423	3300032006	metagenomic	1750	Marine	3300032006_Marine_microb_comm_station_ALOHA_North_Pacific_Subtropical_Gyre_HC15-DNA-20-200_MG_len=1750_bp	GTCATATGCTTGTCTCAAAGATTAAGCCATGCATGTCTAAGTATAAGCCTTTACACGGTGAGACTGCGAATGGCTCATTAAATCAGAAACTGTTTATTTGATAGTGCCTACTACTTGGATACCCGTAGTAATTCTAGAGCTAATACATGCAAAAAGCCTGAACTTCTGGAACAGGCGTATTTATTAGATATACAAACCAACCGCTTCGGCGTACTCTGGTGACTCATAATAACTTCGCGAATCGTATGCCTCTGGCGACGATGATTCATTCAAATTTCTGCCCTATCAGCTTTTGATGGTAGGGTATTGGCCTACCATGGCGTTAACGGGTAACGGAGAATTAGGGTTCGATTCCGGAGAGGGAGCCTGAGAGACGGCTACCACATCCAAGGAAGGCAG…
Ga0314776_0025894_1591_3402	3300035162	metagenomic	1812	Marine	3300035162_Sea-ice_brine_microb_comm_Beaufort_Sea_near_Barrow_Alaska_United_States_SB_02_2018_len=1812_bp	TACCTGGTTGATCCTGCCAGTAGTCATATGCTTGTCTCAAAGATTAAGCCATGCATGTCTAAGTATAAACCTTTAACACGGTTAGACTGCGAATGGCTCATTAAATCAGTTATAGTTTATTTGATAGTGCCTACTACTTGGATAACCGTAGTAATTCTAGAGCTAATACATGCAACAAGTCCCGACTTCTGGAAGGGATGTATTTATTAGATATACAAACCAACCGCGGCGGGAAACCGTCGTGTCCTTTGGTGATTCATAATAACTTCGCGAATCGCATGCCTTCGGGCGGCGATGATTCATTCAAATTTCTGCCCTATCAGCTTTTGATGGTAGGGTATTGGCCTACCATGGCGTTAACGGGTAACGGAGAATTAGGGTTCGATTCCGGAGAGGGAG…
Ga0314840_0119355_126_1060	3300037621	metagenomic	935	Marine	3300037621_Seawater_microb_comm_Juan_de_Fuca_Ridge_flank_of_the_Northeast_Pacific_Ocean_JdFR10_8_len=935_bp	AGTTGGGGGCATTCATATTTCATTGTCAGAGGTGAAATTCTTGGATTTATGAAAGATGAACTTCTGCGAAAGCATTTGCCAAGGATGTTTTCATTAATCAAGAACGAAAGTTAGGGGATCGAAGACGATCAGATACCGTCGTAGTCTTAACCATAAACTATGCCGACTAGGGATTGGGCGTGGTTTGTTCATTGACCCGCTCAGCACCTTACGAGAAATCAAAGTCTTTGGGTTCCGGGGGGAGTATGGTCGCAAGGCTGAAACTTAAAGGAATTGACGGAGGGGCACCACCAGGAGTGGAGCCTGCGGCTTAATTTGACTCAACACGGGAAAACTTACCAGGTCCAGACATAGTAAGGATTGACAGATTGAGAGCTCTTTCTTGATTCTATGGGTGGT…
Ga0315562_1068701	3300029950	metagenomic	1310	Freshwater	3300029950_Aquifer_microb_comm_Mid-Atlantic_Ridge_Atlantic_Ocean_1382A_kmer_100_len=1310_bp	GTCATATGCTTGTCTCAAAGATTAAGCCATGCATGTCTAAGTATACACCTTTACACGGTGAGACTGCGAATGGCTCATTAAATCAGTTATAGTTTATTTGATAGTGCCTACTACTTGGATAACCGTAGTAATTCTAGAGCTAATACATGCAACAAGTCCCGACTTCTGGAAGGGATGTATTTATTAGATATACAAACCAACCGTGGCGGGAAACCGTCATGTCCTTTGGTGAGTCATAATAACTCTTGCGAATCGTATGCCTTCGGGCGACGATGATTCATTCAAATTTCTGCCCTATCAGCTTTTGATGGTAGGGTATTGGCCTACCATGGCGTTTACGGGTAACGGAGAATTAGGGTTCGATTCCGGAGAGGGAGCCTGAGAGACGGCTACCACATC…
Ga0315802_1018781	3300029979	metagenomic	1665	Metatranscriptome	3300029979_metaT_of_crustal_fluid_microb_comm_North_Pond_Mid-Atlantic_Ridge_Atlantic_Ocean_1382A_2017_len=1665_bp	GTCTCAAAGATTAAGCCATGCATGTCTAAGTATACACCTTTACACGGTGAGACTGCGAATGGCTCATTAAATCAGTTATAGTTTATTTGATAGTGCCTACTACTTGGATAACCGTAGTAATTCTAGAGCTAATACATGCAACAAGTCCCAACTTCTGGAAGGGATGTATTTATTAGATATACAAACCAACCGTGGCGGGAAACCGTCATGTCCTTTGGTGAGTCATAATAACTTCGCGAATCGCATGCCTTCGGGCGGCGATGATTCATTCAAATTTCTGCCCTATCAGCTTTTGATGGTAGGGTATTGGCCTACCATGGCGTTCACGGGTAACGGAGAATTAGGGTTCGATTCCGGAGAGGGAGCCTGAGAGACGGCTACCACATCCAAGGAAGGCAG…
Ga0316088_100091	3300030024	metagenomic	1762	Metatranscriptome	3300030024_metaT_of_crustal_fluid_microb_comm_North_Pond_Mid-Atlantic_Ridge_Atlantic_Ocean_1382A_2012_len=1762_bp	GTCATATGCTTGTCTCAAAGATTAAGCCATGCATGTCTAAGTATACACCTTTACACGGTGAGACTGCGAATGGCTCATTAAATCAGTTATAGTTTATTTGATAGTGCCTACTACTTGGATAACCGTAGTAATTCTAGAGCTAATACATGCAACAAGTCCCGACTTCTGGAAGGGATGTATTTATTAGATATACAAACCAACCGTGGCGGGAAACCGTCATGTCCTTTGGTGAGTCATAATAACTCTTGCGAATCGTATGCCTTCGGGCGACGATGATTCATTCAAATTTCTGCCCTATCAGCTTTTGATGGTAGGGTATTGGCCTACCATGGCGTTTACGGGTAACGGAGAATTAGGGTTCGATTCCGGAGAGGGAGCCTGAGAGACGGCTACCACATC…
Ga0316089_103651	3300030025	metagenomic	1400	Metatranscriptome	3300030025_metaT_of_crustal_fluid_microb_comm_North_Pond_Mid-Atlantic_Ridge_Atlantic_Ocean_1383CD_2012_len=1400_bp	GTCATATGCTTGTCTCAAAGATTAAGCCATGCATGTCTAAGTATACACCTTTACACGGTGAGACTGCGAATGGCTCATTAAATCAGTTATAGTTTATTTGATAGTGCCTACTACTTGGATAACCGTAGTAATTCTAGAGCTAATACATGCAACAAGTCCCGACTTCTGGAAGGGATGTATTTATTAGATATACAAACCAACCGTGGCGGGAAACCGTCATGTCCTTTGGTGAGTCATAATAACTCTTGCGAATCGTATGCCTTCGGGCGACGATGATTCATTCAAATTTCTGCCCTATCAGCTTTTGATGGTAGGGTATTGGCCTACCATGGCGTTTACGGGTAACGGAGAATTAGGGTTCGATTCCGGAGAGGGAGCCTGAGAGACGGCTACCACATC…
Ga0316202_100097371	3300032277	metagenomic	663	Freshwater	3300032277_microb_mat_bacterial_comm_ocean_water_Damariscotta_River_Maine_United_States_3-month_pyrrhotite_len=663_bp	TGGTCGCAAGGCTGAAACTTAAAGGAATTGACGGAGGGGCACCACCAGGAGTGGAGCCTGCGGCTTAATTTGACTCAACACGGGAAAACTTACCAGGTCCAGACATAGGAAGGATTGACAGATTGAGAGCTCTTTCTTGATTCTATGGGTGGTGGTGCATGGCCGTTCTTAGTTGGTGGAGTGATTTGTCTGGTTAATTCCGTTAACGAACGAGACCTTAACCTACTAAATAGTTACGACGATACTCTGTATCGGCGGACAACTTCTTAGAGGGACTACTGGGGTTACACCCGGTGGAAGTTTGAGGCAATAACAGGTCTGTGATGCCCTTAGATGTTCTGGGCCGCACGCGCGCTACACTGACTGGATCAACGAGTGGTCCACCTTGGCTGAAGAGTC…
Ga0316202_102198211	3300032277	metagenomic	882	Freshwater	3300032277_microb_mat_bacterial_comm_ocean_water_Damariscotta_River_Maine_United_States_3-month_pyrrhotite_len=882_bp	AGCCTGAGAGACGGCTACCACATCCAAGGAAGGCAGCAGGCGCGCAAATTACCCAATCCTGACACAGGGAGGTAGTGACAATAAATAACAATACTGGACTTTTTCAAGTCTAGTAATTGGAATGAGAACAATCTAAATACCTTATCGAGTATCAATTGGAGGGCAAGTCTGGTGCCAGCAGCCGCGGTAATTCCAGCTCCAATAGCGTATATTAAAGTTGTTGCAGTTAAAAAGCTCGTAGTTGGATCTCAGGGTGAGCTCAGTTGGTCGGCCTAATTGGTCAGAACTGGCTGACTCTCCCTTGTTTCTGAATCCCGGTCGGAGTTAATTCTTCGTTCGTGGACTTCAGATCGTTTACCTTGAAAAAATTAGAGTGTTCAAAGCGGGCGTTTGCTTGAA…
Ga0335017_0027851_1_544	3300034167	metagenomic	544	Freshwater	3300034167_FW_microb_comm_Lake_Mendota_Madison_Wisconsin_United_States_TYMEFLIES-ME11Apr2015-rr0082_len=544_bp	TGGGTGGTGGTGCATGGCCGTTCTTAGTTGGTGGAGTGATTTGTCTGGTTAATTCCGATAACGAACGAGACCTTAACCTACTAAATAGTTACGCCGATACTTTTGTATCGGCGGACAACTTCTTAGAGGGACTATCGGTGTTCAACCGGTGGAAGTTTGAGGCAATAACAGGTCTGTGATGCCCTTAGATGTTCTGGGCCGCACGCGCGCTACACTGACAAGTTCAACAAGTTGTCCACCTTGACTGAAGAGTCCGGGTAATCTTCTAAAAGCTTGTCGTGATGGGGATAGATTATTGCAATTATTAATCTTCAACGAGGAATTCCTAGTAAGGGCAGTTCATCAGACTGCCCTGATTACGTCCCTGCCCCTTGTACACACCGCCCGTCGCTACTACCG…
Ga0335259_109541641	3300032283	metagenomic	583	Freshwater	3300032283_FW_microb_comm_Boreal_Shield_Ecozone_Canada_Lake_06-217_len=583_bp	ACGGGGAAACTTACCAGGTCCAGACATAGTAAGGATTGACAGATTGAGAGCTCTTTCTTGATTCTATGGGTGGTGGTGCATGGCCGTTCTTAGTTGGTGGAGTGATTTGTCTGGTTAATTCCGATAACGAACGAGACCTTAACCTACTAAATAGTTACGCCGATACTTTTGTATCGGCGGACAACTTCTTAGAGGGACTATCGGTGTTCAACCGGTGGAAGTTTGAGGCAATAACAGGTCTGTGATGCCCTTAGATGTTCTGGGCCGCACGCGCGCTACACTGACAAGTTCAACAAGTTGTCCACCTTGACTGAAGAGTCCGGGTAATCTTCTAAAAGCTTGTCGTGATGGGGATAGATTATTGCAATTATTAATCTTCAACGAGGAATTCCTAGTAAG…
Ga0335398_100217772	3300032435	metagenomic	1762	Freshwater	3300032435_FW_microb_comm_Lake_Bonney_liftoff_mats_and_glacier_meltwater_in_Antarctica_BON-03_len=1762_bp	GTCATATGCTTGTCTCAAAGATTAAGCCATGCATGTCTAAGTTTAAACCATTTCATGGTTAGACTGCGAATGGCTCATTAAATCAGTTATAGTTTATTTGATAGTGCCTACTACTTGGATAACCGTAGTAATTCTAGAGCTAATACATGCAACAAGTCCCGACTTCTGGAAGGGATGTATTTATTAGATATACAAACCAACCGCGGCGGGAAACCGTCGTGTCCTTTGGTGATTCATAATAACTTCGCGAATCGCATGCCTTCGGGCGGCGATGATTCATTCAAATTTCTGCCCTATCAGCTTTTGATGGTAGGGTATTGGCCTACCATGGCGTTCACGGGTAACGGAGAATTAGGGTTCGATTCCGGAGAGGGAGCCTGAGAGACGGCTACCACATCC…
Ga0364475_115879611	3300033064	metagenomic	563	Freshwater	3300033064_FW_microb_comm_meromitic_lake_A_Ellesmere_Island_Canada__CoAss_Gp0356493_Gp0356494_Gp0356495_len=563_bp	GAAAACTTACCAGGTCCAGTGATAGTAAGGTTTGACAGATTGAGAGGTCTTTCTTGATTCTATGGGGGGTGGTGCATGGCGGTGCTTAGTTGGTGGAGTGTTTTGTCTGGTTAATTCCGATAACGAACGAGACCTTAACCTACTAAATAGTTACGCCGATACTTTTGTATCGGCGGACAACTTCTTAGAGGGACTATCGGTGTTCAACCGGTGGAAGTTTGAGGCAATAACAGGTCTGTGATGCCCTTAGATGTTCTGGGCCGCACGCGCGCTACACTGACAAGTTCAACAAGTTGTCCACCTTGACTGAAGAGTCCGGGTAATCTTCTAAAAGCTTGTCGTGATGGGGATAGATTATTGCAATTATTAATCTTCAACGAGGAATTCCTAGTAAGGGCA…
Ga0370277_100001193	3300033272	metagenomic	1750	Freshwater	3300033272_FW_microb_comm_meromitic_lake_A_Ellesmere_Island_Canada_Sample_2m_len=1750_bp	GTCATATGCTTGTCTCAAAGATTAAGCCATGCATGTCTAAGTATAAGCCTTTACACGGTGAGACTGCGAATGGCTCATTAAATCAGAAACTGTTTATTTGATAGTGCCTACTACTTGGATAACCGTAGTAATTCTAGAGCTAATACATGCAAAAAGCCTGGACTTCTGGAACAGGCGTATTTATTAGATATACAAACCAACCGCTTCGGCGACCTTGGGTGACTCATAATAACTTCGCGAATCGTATGCTTCGGCGACGATGATTCATTCAAATTTCTGCCCTATCAGCTTTTGATGGTAGGGTATTGGCCTACCATGGCGTTAACGGGTAACGGAGAATTAGGGTTCGATTCCGGAGAGGGAGCCTGAGAGACGGCTACCACATCCAAGGAAGGCAGC…
Ga0372810_0062186_1_1268	3300035195	metagenomic	1268	Marine	3300035195_Seawater_microb_comm_the_Northeast_subarctic_Pacific_Ocean_P26_June_2010_10m_len=1268_bp	TACCTGGTTGATCCTGCCAGTAGTCATATGCTTGTCTCAAAGATTAAGCCATGCATGTCTAAGTATAAGCCTTTACACGGTGAGACTGCGAATGGCTCATTAAATCAGAAACTGTTTATTTGATAGTGCCTACTACCTGGATAACCGTAGTAATTCTAGAGCTAATACATGCTAACAAGTCCGACTTCTGGAAGGACTGTATTTATTAGATATACAAACCAACCGCTTCGGCGACCTTTGGTGACTCATAATAACTTCGCGAATCGTGAGTCTTCACGATGATTCATTCAAATTTCTGCCCTATCAGCTTTTGATGGTAGGGTATTGGCCTACCATGGCGTTAACGGGTAACGGAGAATTAGGGTTCGATTCCGGAGAGGGAGCCTGAGAGACGGCTAC…
Ga0372838_0025571_844_2115	3300035239	metagenomic	1272	Marine	3300035239_Seawater_microb_comm_the_Northeast_subarctic_Pacific_Ocean_P26_June_2012_10m_len=1272_bp	TACCTGGTTGATCCTGCCAGTAGTCATATGCTTGTCTCAAAGATTAAGCCATGCATGTCTAAGTATAAGCCTTTACACGGTGAGACTGCGAATGGCTCATTAAATCAGAAACTGTTTATTTGATAGTGCCTACTACATGGATAACCGTAGTAATTCTAGAGCTAATACATGCAAAAAGCCTGGACTTCTGGAACAGGCGTATTTATTAGATATACAAACCAACCGCTTCGGCGACCTTTGGTGACTCATAATAACTTCGCGAATCGTATGCTTTTAGCGACGATGATTCATTCAAATTTCTGCCCTATCAGCTTTTGATGGTAGGGTATTGGCCTACCATGGCGTTAACGGGTAACGGAGAATTAGGGTTCGATTCCGGAGAGGGAGCCTGAGAGACGG…
Ga0373639_0110932_504_1114	3300035201	metagenomic	611	Marine	3300035201_Seawater_microb_comm_eastern_tropical_North_Pacific_Ocean_AMALJGI-DNA-1_len=611_bp	TACCTGGTTGATCCTGCCAGTAGTCATATGCTTGTCTCAAAGATTAAGCCATGCATGTCTAAGTATAAGCCTTTACACGGTGAGACTGCGAATGGCTCATTAAATCAGAAACTGTTTATTTGATAGTGCCTACTACATGGATAACCGTAGTAATTCTAGAGCTAATACATGCAAAAAGCCTGGACTTCTGGAACAGGCGTATTTATTAGATATACAAACCAACCGCTTCGGCGACCTTGGGTGACTCATAATAACTTCGCGAATCGTACGCCTCTGGCGACGATGATTCATTCAAATTTCTGCCCTATCAGCTTTTGATGGTAGGGTATTGGCCTACCATGGCGTTAACGGGTAACGGAGAATTAGGGTTCGATTCCGGAGAGGGAGCCTGAGAGACGG…
Ga0373643_0092408_297_873	3300035164	metagenomic	577	Marine	3300035164_Seawater_microb_comm_eastern_tropical_North_Pacific_Ocean_AMALJGI-DNA-5_len=577_bp	GATTGACAGATTGAGAGCTCTTTCTTGATTCTATGGGTGGTGGTGCATGGCCGTTCTTAGTTGGTGGAGTGATTTGTCTGGTTAATTCCGATAACGAACGAGACCTTAACCTACTAAATAGTTACGTCGATACTTTTGTATCGACGGACAACTTCTTAGAGGGACTATCGGTGTTCAACCGGTGGAAGTTTGAGGCAATAACAGGTCTGTGATGCCCTTAGATGTTCTGGGCCGCACGCGCGCTACACTGACGAGTTCAACAAGTTGTCCACCTTGACTGAAGAGTCCGGGTAATCTTTTAAAAGCTCGTCGTGATGGGGATAGATTATTGCAATTATTAATCTTCAACGAGGAATTCCTAGTAAGGGTGGTTCATCAGACCGCCCTGATTACGTCCCT…
Ga0374976_0035965_371_2168	3300034954	metagenomic	1798	Marine	3300034954_Marine_planktonic_microb_comm_Bay_of_Bengal_Indian_Ocean_3A_len=1798_bp	TACCTGGTTGATCCTGCCAGTAGTCATATGCTTGTCTCAAAGATTAAGCCATGCATGTCTAAGTATAAGCCTTTATATGGTGAGACTGCGAATGGCTCATTAAATCAGAAACTGTTTATTTGATAGTGCCTATTACATGGATAACCGTAGTAATTCTAGAGCTAATACATGCAAAAAGCCTGGACTTCTGGAACAGGCGTATTTATTAGATATACAAACCAACCGCTTCGGCGACCTTTGGTGACTCATAATAACTTCGCGAATCGTATGCCTCTGGCGACGATGATTCATTCAAATTTCTGCCCTATCAGCTTTTGATGGTAGGGTATTGGCCTACCATGGCGTTAACGGGTAACGGAGAATTAGGGTTCGATTCCGGAGAGGGAGCCTGAGAGACGG…
Ga0374978_126706_1_864	3300034642	metagenomic	864	Marine	3300034642_Marine_planktonic_microb_comm_Bay_of_Bengal_Indian_Ocean_3E_len=864_bp	AGTGACAATAAATAACAATACTGGACCTTTTCAGGCCCAGTAATTGGAATGAGAACAATTTAAATCCCTTATCGAGTATCAATTGGAGGGCAAGTCTGGTGCCAGCAGCCGCGGTAATTCCAGCTCCAATAGCGTATATTAAAGTTGTTGCAGTTAAAAAGCTCGTAGTTGGAGTTCAGAGTGAGCTCAGCCGGTCGGGATTATGTCTCAGAACTGGTTGACTCTCTCTTGTTTGTGGATCCTGTTCGGAGTTAACTCTTCGGATGTGGAGTCCACATCGTTTACCTTGAAAAAATTAGAGTGTTCAAAGCAGGCGTTTGCTTGAATATATTAGCATGGAATAATGGAATAGGACGCTGGTTCTATTTTGTTGGTTTTGAGAACCAGAGTAATGATTAA…
Ga0374982_119165_1_1021	3300034788	metagenomic	1021	Marine	3300034788_Marine_planktonic_microb_comm_Bay_of_Bengal_Indian_Ocean_3J_len=1021_bp	TGCCCTATCAGCTTTTGATGGTAGGGTATTGGCCTACCATGGCGTTAACGGGTAACGGAGAATTAGGGTTCGATTCCGGAGAGGGAGCCTGAGAGACGGCTACCACATCCAAGGAAGGCAGCAGGCGCGCAAATTACCCAATCCTGACACAGGGAGGTAGTGACAATAAATAACAATACTGGACTTTTTCAAGCCTAGTAATTGGAATGAGAACAATTTAAATCCCTTATCGAGTATCAATTGGAGGGCAAGTCTGGTGCCAGCAGCCGCGGTAATTCCAGCTCCAATAGCGTATATTAAAGTTGTTGCAGTTAAAAAGCTCGTAGTTGGAGTTCAGAGTGAGCTCAGCCGGTCGGCCTAATGGGTCAGAACTGGTTGACTCTCTCTTGTTTGTGGATC…
Ga0374984_0068454_350_1284	3300034789	metagenomic	935	Marine	3300034789_Marine_planktonic_microb_comm_Bay_of_Bengal_Indian_Ocean_3M_len=935_bp	AGTTGGGGGCATTCATATTTCATTGTCAGAGGTGAAATTCTTGGATTTATGAAAGATGAACTTCTGCGAAAGCATTTGCCAAGGATGTTTTCATTAATCAAGAACGAAAGTTAGGGGATCGAAGACGATCAGATACCGTCGTAGTCTTAACCATAAACTATGCCGACTAGGGATTGGGCGTGGTTTGTTCATTGACCCGCTCAGCACCTTACGAGAAATCAAAGTCTTTGGGTTCCGGGGGGAGTATGGTCGCAAGGCTGAAACTTAAAGGAATTGACGGAGGGGCACCACCAGGAGTGGAGCCTGCGGCTTAATTTGACTCAACACGGGAAAACTTACCAGGTCCAGACATAGTAAGGATTGACAGATTGAGAGCTCTTTCTTGATTCTATGGGTGGT…
Ga0374986_0050876_74_1843	3300035107	metagenomic	1770	Marine	3300035107_Marine_planktonic_microb_comm_Bay_of_Bengal_Indian_Ocean_3P_len=1770_bp	TACCTGGTTGATCCTGCCAGTAGTCATATGCTTGTCTCAAAGATTAAGCCATGCATGTCTAAGTATAAGCCTAATATGGTGAGACTGCGAATGGCTCATTAAATCAGAACTTGTTTATTTGATAGTGCCTACTACATGGATAACCGTAGTAATTCTAGAGCTAATACATGCTAAAAGCCTGAACTTCTGGAACAGGCGTATTTATTAGATATACAAACCAACCGCTTCGGCGTACCTTGGTGACTCATAATAACTTCGCGAATCGTATGCTTCGGCGACGATGATTCATTCAAATTTCTGCCCTATCAGCTTTTGATGGTAGGGTATTGGCCTACCATGGCGTTAACGGGTAACGGAGAATTAGGGTTCGATTCCGGAGAGGGAGCCTGAGAGACGGCT…
Ga0374988_0079400_1_572	3300035069	metagenomic	572	Marine	3300035069_Marine_planktonic_microb_comm_Bay_of_Bengal_Indian_Ocean_3Q_len=572_bp	ACAGATTGAGAGCTCTTTCTTGATTCTATGGGTGGTGGTGCATGGCCGTTCTTAGTTGGTGGAGTGATTTGTCTGGTTAATTCCGATAACGAACGAGACCTTAACCTACTAAATAGTTACGTCGATACTTTTGTATCGACGGACAACTTCTTAGAGGGACTATCGGTGTTCAACCGGTGGAAGTTTGAGGCAATAACAGGTCTGTGATGCCCTTAGATGTTCTGGGCCGCACGCGCGCTACACTGACGAGTTCAACAAGTTGTCCACCTTGACTGAAGAGTCCGGGTAATCTTTTAAAAGCTCGTCGTGATGGGGATAGATTATTGCAATTATTAATCTTCAACGAGGAATTCCTAGTAAGGGTGGTTCATCAGACCGCCCTGATTACGTCCCTGCCCC…
Ga0374988_0180801_1_837	3300035069	metagenomic	830	Marine	3300035069_Marine_planktonic_microb_comm_Bay_of_Bengal_Indian_Ocean_3Q_len=830_bp	CGAGTATCAATTGGAGGGCAAGTCTGGTGCCAGCAGCCGCGGTAATTCCAGCTCCAATAGCGTATATTAAAGTTGTTGCAGTTAAAAAGCTCGTAGTTGGAGTTCAGAGTGAGCTCAGCCGGTCGGCCTAATGGGTCAGAACTGGTTGACTCTCTCTTGTTTGTGGATCCCTCCGGAGTTAACTCTTCGGATGTGGAGTCCACATCGTTTACCTTGAAAAAATTAGAGTGTTCAAAGCAGGCGTTTGCTTGAATATATTAGCATGGAATAATGGAATAGGACGCTGGTTCTATTTTGTTGGTTTTGAGAACCAGAGTAATGATTAATAGGGACAGTTGGGGGCATTCATATTTCATTGTCAGAGGTGAAATTCTTGGATTTATGAAAGATGAACTTCTG…
Ga0374988_0287299_4_651	3300035069	metagenomic	644	Marine	3300035069_Marine_planktonic_microb_comm_Bay_of_Bengal_Indian_Ocean_3Q_len=644_bp	TACCTGGTTGATCCTGCCAGTAGTCATATGCTTGTCTCAAAGATTAAGCCATGCATGTCTAAGTATAAGCCTATATATGGTGAGACTGCGAATGGCTCATTAAATCAGAACTTGTTTATTTGATAGTGTCTACTACATGGATAACCGTAGTAATTCTAGAGCTAATACATGCTAAAAGCCTGAACTTCTGGAACAGGCGTATTTATTAGATATACAAACCATCCGCTTCGGCGTACCATGGTGACTCATAATAACTTCGCGAATCGTACGCTTCGGCGACGATGATTCATTCAAATTTCTGCCCTATCAGCTTTTGATGGTAGGGTATTGGCCTACCATGGCGTTAACGGGTAACGGAGAATTAGGGTTCGATTCCGGAGAGGGAGCCTGAGAGACGGC…
Ga0374990_0028628_46_1844	3300035035	metagenomic	1799	Marine	3300035035_Marine_planktonic_microb_comm_Bay_of_Bengal_Indian_Ocean_3T_len=1799_bp	TACCTGGTTGATCCTGCCAGTAGTCATATGCTTGTCTCAAAGATTAAGCCATGCATGTCTAAGTATAAGCCTTTATATGGTGAGACTGCGAATGGCTCATTAAATCAGAAACTGTTTATTTGATAGTGCCTACTACATGGATACCTGTAGTAATTCTAGAGCTAATACATGCAAAAAGCCTGGACTTCTGGAACAGGCGTATTTATTAGATATACAAACCAACCGCTTCGGCGACCTTTGGTGACTCATAATAACTTCGCGAATCGTGTGCCTCTGGCGACGATGATTCATTCAAATTTCTGCCCTATCAGCTTTTGATGGTAGGGTATTGGCCTACCATGGCGTTAACGGGTAACGGAGAATTAGGGTTCGATTCCGGAGAGGGAGCCTGAGAGACGG…
Ga0374992_0121283_1_1026	3300035044	metagenomic	1026	Marine	3300035044_Marine_planktonic_microb_comm_Bay_of_Bengal_Indian_Ocean_3U_len=1026_bp	ACGGAGAATTACGGTTCGATTCCGGAGAGGGAGCCTGAGAGACGGCTACCACATCCAAGGAAGGCAGCAGGCGCGCAAATTACCCAATCCTGACACAGGGAGGTAGTGACAATAAATAACAATACTGGACTTATTCAAGCCTAGTAATTGGAATGAGAACAATTTAAATCCCTTATCGATTAACCATTGGAGGGCAAGTCTGGTGCCAGCAGCCGCGGTAATTCCAGCTCCAATAGCGTATATTAAAGTTGTTGCAGTTAAAAAGCTCGTAGTTGGATTTCAGAGTGAGCTCGTCCGGTCGGCCTAAATGGTCTGAACTGGTTGACTCTCTCTTGCTTGTGGATCCCGCCCGGAGTTAACTCTTCGGATGTGGACTTCACATCGTTTACCTTGAAAAAA…
Ga0392294_0515277_1_450	3300036918	metagenomic	450	Salt_marsh_sediment	3300036918_Salt_marsh_sediment_microb_comm_Sand_Creek_Marshes_Rowley_MA_United_States_5CP15_len=450_bp	GGATAACCGTAGTAATTCTAGAGCTAATACATGCAACAAGTCCCGACTTCTGGAAGGGATGTATTTATTAGATATACAAACCAACCGCGGCGGGAAACCGTCGTGTCCTTTGGTGATTCATAATAACTTCGCGAATCGCATGCCTTCGGGCGGCGATGATTCATTCAAATTTCTGCCCTATCAGCTTTTGATGGTAGGGTATTGGCCTACCATGGCGTTCACGGGTAACGGAGAATTAGGGTTCGATTCCGGAGAGGGAGCCTGAGAGACGGCTACCACATCCAAGGAAGGCAGCAGGCGCGCAAATTACCCAATCCTGACACAGGGAGGTAGTGACAATAAATAACAATACTGGACTTTTTCAAGTCTAGTAATTGGAATGAGAACAATCTAAATACC…
Ga0399987_157321_1_793	3300038658	metagenomic	793	Saline	3300038658_Saline_water_microb_comm_Lake_Dingle_Antarctica__19_len=793_bp	GACCAGAGTAATGATTAATAGGGATAGTTGGGGGCATTCATATTTAATTGTCAGAGGTGAAATTCTTGGATTTATGAAAGATGAACTTCTGCGAAAGCATTTGCCAAGGATGTTTTCATTAATCAAGAACGAAAGTTAGGGGATCGAAGACGATCAGATACCGTCGTAGTCTTAACCATAAACTATGCCGACTAGGGATTGGGAGCGGTTTGTTCATTGACCCTCTCAGCACCTTACGAGAAATCAAAGTTTTTGGGTTCCGGGGGGAGTATGGTCGCAAGGCTGAAACTTAAAGGAATTGACGGAGGGGCACCACCAGGAGTGGAGCCTGCGGCTTAATTTGACTCAACACGGGAAAACTTACCAGGTCCAGACATAGGAAGGATTGACAGATTGAGA…
Ga0399991_0297790_1_657	3300039180	metagenomic	657	Saline	3300039180_Saline_water_microb_comm_Ellis_Fjord_site_2_Antarctica__248_len=657_bp	GTTCGATTCCGGAGAGGGAGCCTGAGAGACGGCTACCACATCCAAGGAAGGCAGCAGGCGCGCAAATTACCCAATCCTGACACAGGGAGGTAGTGACAATAAATAACAATACTGGACTTTTTTAAGTCTAGTAATTGGAATGAGAACAATCTAAATCCCTTATCGAGTATCAATTGGAGGGCAAGTCTGGTGCCAGCAGCCGCGGTAATTCCAGCTCCAATAGCGTATATTAAAGTTGTTGCAGTTAAAAAGCTCGTAGTTGGATCTCAGGAGGACTTCAGTTGGTCGGCCTAACTGGTCAGAACCGTCTGTCTCTTCCTTGTTTCTGAATCCCGCCCGGAGTTCATTCTTCGGGTGTGGACTTCAGATCGTTTACCTTGAAAAAATTAGAGTGTTCAA…
Ga0400240_005569_1809_3619	3300037861	metagenomic	1811	Marine	3300037861_Saline_water_microb_comm_lake_in_Antarctica_Unnamed_Esperance_Lake__10_len=1811_bp	TACCTGGTTGATCCTGCCAGTAGTCATATGCTTGTCTCAAAGATTAAGCCATGCATGTCTAAGTTTAAACCATTTCATGGTTAGACTGCGAATGGCTCATTAAATCAGTTATAGTTTATTTGATAGTGCCTACTACTTGGATAACCGTAGTAATTCTAGAGCTAATACATGCAACAAGTCCCGACTTCTGGAAGGGATGTATTTATTAGATATACAAACCAACCGCGGCGGGAAACCGTCGTGTCCTTTGGTGATTCATAATAACTTCGCGAATCGCATGCCTTCGGGCGGCGATGATTCATTCAAATTTCTGCCCTATCAGCTTTTGATGGTAGGGTATTGGCCTACCATGGCGTTCACGGGTAACGGAGAATTAGGGTTCGATTCCGGAGAGGGAGC…
Ga0400246_001386_512_2322	3300036591	metagenomic	1811	Saline_lake	3300036591_Saline_water_microb_comm_lake_in_Antarctica_Ripple_Lake__18_len=1811_bp	TACCTGGTTGATCCTGCCAGTAGTCATATGCTTGTCTCAAAGATTAAGCCATGCATGTCTAAGTTTAAACCATTTCATGGTTAGACTGCGAATGGCTCATTAAATCAGTTATAGTTTATTTGATAGTGCCTACTACTTGGATAACCGTAGTAATTCTAGAGCTAATACATGCAACAAGTCCCGACTTCTGGAAGGGATGTATTTATTAGATATACAAACCAACCGCGGCGGGAAACCGTCGTGTCCTTTGGTGATTCATAATAACTTCGCGAATCGCATGCCTTCGGGCGGCGATGATTCATTCAAATTTCTGCCCTATCAGCTTTTGATGGTAGGGTATTGGCCTACCATGGCGTTCACGGGTAACGGAGAATTAGGGTTCGATTCCGGAGAGGGAGC…
Ga0400247_015317_1_1016	3300037293	metagenomic	1016	Saline_lake	3300037293_Saline_water_microb_comm_lake_in_Antarctica_Lake_McNeill__21_len=1016_bp	TACATTAGCATGGAATAATGGAATAGGACTTTGGTTTTATTTTGTTGGTTTTGAGGACCAGAGTAATGATTAATAGGGATAGTTGGGGGCATTCATATTTAATTGTCAGAGGTGAAATTCTTGGATTTATGAAAGATGAACTTCTGCGAAAGCATTTGCCAAGGATGTTTTCATTAATCAAGAACGAAAGTTAGGGGATCGAAGACGATCAGATACCGTCGTAGTCTTAACCATAAACTATGCCGACTAGGGATTGGGAGCGGTTTGTTCATTGACCCTCTCAGCACCTTACGAGAAATCAAAGTTTTTGGGTTCCGGGGGGAGTATGGTCGCAAGGCTGAAACTTAAAGGAATTGACGGAGGGGCACCACCAGGAGTGGAGCCTGCGGCTTAATTTGA…
Ga0400247_067993_1_469	3300037293	metagenomic	469	Saline_lake	3300037293_Saline_water_microb_comm_lake_in_Antarctica_Lake_McNeill__21_len=469_bp	TACCTGGTTGATCCTGCCAGTAGTCATATGCTTGTCTCAAAGATTAAGCCATGCATGTCTAAGTTTAAACCATTTCATGGTTAGACTGCGAATGGCTCATTAAATCAGTTATAGTTTATTTGATAGTGCCTACTACTTGGATAACCGTAGTAATTCTAGAGCTAATACATGCAACAAGTCCCGACTTCTGGAAGGGATGTATTTATTAGATATACAAACCAACCGCGGCGGGAAACCGTCGTGTCCTTTGGTGATTCATAATAACTTCGCGAATCGCATGCCTTCGGGCGGCGATGATTCATTCAAATTTCTGCCCTATCAGCTTTTGATGGTAGGGTATTGGCCTACCATGGCGTTCACGGGTAACGGAGAATTAGGGTTCGATTCCGGAGAGGGAGC…
Ga0400259_103337_1_981	3300037325	metagenomic	980	Saline_lake	3300037325_Saline_water_microb_comm_lake_in_Antarctica_Extra_Lake-5__417_len=980_bp	GAGAACAATCTAAATACCTTATCGAGTATCAATTGGAGGGCAAGTCTGGTGCCAGCAGCCGCGGTAATTCCAGCTCCAATAGCGTATATTAAAGTTGTTGCAGTTAAAAAGCTCGTAGTTGGATCTCAGGGTGAGCTCAGTTGGTCGGCCTACATGGTCAGAACTGGCTGACTCTCCCTTGTTTCTGAATCCCGGTCGGAGTTAATTCTTCGTTCGTGGACTTCAGATCGTTTACCTTGAAAAAATTAGAGTGTTCAAAGCGGGCGTTTGCTTGAATACATTAGCATGGAATAATGGAATAGGACTTTGGTTTTATTTTGTTGGTTTTGAGGACCAGAGTAATGATTAATAGGGATAGTTGGGGGCATTCATATTTAATTGTCAGAGGTGAAATTCTTG…
Ga0400265_0005656_3020_4830	3300037472	metagenomic	1811	Saline_lake	3300037472_Saline_water_microb_comm_lake_in_Antarctica_Unnamed_Lake-9__423_len=1811_bp	TACCTGGTTGATCCTGCCAGTAGTCATATGCTTGTCTCAAAGATTAAGCCATGCATGTCTAAGTTTAAACCATTTCATGGTTAGACTGCGAATGGCTCATTAAATCAGTTATAGTTTATTTGATAGTGCCTACTACTTGGATAACCGTAGTAATTCTAGAGCTAATACATGCAACAAGTCCCGACTTCTGGAAGGGATGTATTTATTAGATATACAAACCAACCGCGGCGGGAAACCGTCGTGTCCTTTGGTGATTCATAATAACTTCGCGAATCGCATGCCTTCGGGCGGCGATGATTCATTCAAATTTCTGCCCTATCAGCTTTTGATGGTAGGGTATTGGCCTACCATGGCGTTCACGGGTAACGGAGAATTAGGGTTCGATTCCGGAGAGGGAGC…
Ga0400272_002376_6935_8745	3300037343	metagenomic	1811	Saline_lake	3300037343_Saline_water_microb_comm_lake_in_Antarctica_Unnamed_Lake-15__985_len=1811_bp	TACCTGGTTGATCCTGCCAGTAGTCATATGCTTGTCTCAAAGATTAAGCCATGCATGTCTAAGTTTAAACCATTTCATGGTTAGACTGCGAATGGCTCATTAAATCAGTTATAGTTTATTTGATAGTGCCTACTACTTGGATAACCGTAGTAATTCTAGAGCTAATACATGCAACAAGTCCCGACTTCTGGAAGGGATGTATTTATTAGATATACAAACCAACCGCGGCGGGAAACCGTCGTGTCCTTTGGTGATTCATAATAACTTCGCGAATCGCATGCCTTCGGGCGGCGATGATTCATTCAAATTTCTGCCCTATCAGCTTTTGATGGTAGGGTATTGGCCTACCATGGCGTTCACGGGTAACGGAGAATTAGGGTTCGATTCCGGAGAGGGAGC…
Ga0400283_007673_4383_6193	3300037348	metagenomic	1811	Saline_lake	3300037348_Saline_water_microb_comm_lake_in_Antarctica_Unnamed_Lake-18__990_len=1811_bp	TACCTGGTTGATCCTGCCAGTAGTCATATGCTTGTCTCAAAGATTAAGCCATGCATGTCTAAGTTTAAACCATTTCATGGTTAGACTGCGAATGGCTCATTAAATCAGTTATAGTTTATTTGATAGTGCCTACTACTTGGATAACCGTAGTAATTCTAGAGCTAATACATGCAACAAGTCCCGACTTCTGGAAGGGATGTATTTATTAGATATACAAACCAACCGCGGCGGGAAACCGTCGTGTCCTTTGGTGATTCATAATAACTTCGCGAATCGCATGCCTTCGGGCGGCGATGATTCATTCAAATTTCTGCCCTATCAGCTTTTGATGGTAGGGTATTGGCCTACCATGGCGTTCACGGGTAACGGAGAATTAGGGTTCGATTCCGGAGAGGGAGC…
Ga0427886_088771_1_782	3300038328	metagenomic	782	Seawater	3300038328_Seawater_microb_comm_Saanich_Inlet_British_Columbia_Canada_SI150_2019_feb_10m_len=782_bp	TACCCAATCCTGACACAGGGAGGTAGTGACAATAAATAACAATACTGGACTTTTTCAAGCCTAGTAATTGGAATGAGAACAATTTAAATCCCTTATCGAGTATCAATTGGAGGGCAAGTCTGGTGCCAGCAGCCGCGGTAATTCCAGCTCCAATAGCGTATATTAAAGTTGTTGCAGTTAAAAAGCTCGTAGTTGGAGTTCAGATTGAGCTCGGCCGGTCGGCCTAATTGGTCAGAACTGGTTGACTCTGTCTTGTTTGTGGATCCCTCCGGAGTTAACTCTTCGGATGTGGAGTCCACATCGTTTACCTTGAAAAAATTAGAGTGTTCAAAGCAGGCGTTTGCTTGAATATATTAGCATGGAATAATGGAATAGGACGCTGGTTCTATTTTGTTGGTT…
Ga0427890_078680_1_874	3300037837	metagenomic	874	Marine	3300037837_Seawater_microb_comm_Saanich_Inlet_British_Columbia_Canada_SI151_2019_mar_10m_len=874_bp	CTGAGAGACGGCTACCACATCCAAGGAAGGCAGCAGGCGCGCAAATTACCCAATCCTGACACAGGGAGGTAGTGACAATAAATAACAATACTGGACTTTTTTAAGTCTAGTAATTGGAATGAGAACAATCTAAATCCCTTATCGAGTATCAATTGGAGGGCAAGTCTGGTGCCAGCAGCCGCGGTAATTCCAGCTCCAATAGCGTATATTAAAGTTGTTGCAGTTAAAAAGCTCGTAGTTGGATCTCAGGAGGACTTCAGTTGGTCGGCCTAACTGGTCAGAACCGTCTGTCTCTTCCTTGTTTCTGAATCCCGCCCGGAGTTCATTCTTCGGGTGTGGACTTCAGATCGTTTACCTTGAAAAAATTAGAGTGTTCAAAGCGGGCGTTTGCTTGAATAT…
Ga0436644_0131096_79_891	3300040809	metagenomic	813	Estuarine	3300040809_Estuary_water_microb_comm_Narragansett_Bay_Rhode_Island_USA_E3_AmbA_len=813_bp	GACGATCAGATACCGTCGTAGTCTTAACCATAAACTATGCCGACTAGGGATTGGGAGAGGTTTGTTCATTGACCCTCTCAGCACCTTACGAGAAATCAAAGTTTTTGGGTTCCGGGGGGAGTATGGTCGCAAGGCTGAAACTTAAAGGAATTGACGGAGGGGCACCACCAGGAGTGGAGCCTGCGGCTTAATTTGACTCAACACGGGAAAACTTACCAGGTCCAGACATAGGAAGGATTGACAGATTGAGAGCTCTTTCTTGATTCTATGGGTGGTGGTGCATGGCCGTTCTTAGTTGGTGGAGTGATTTGTCTGGTTAATTCCGTTAACGAACGAGACCTTAACCTGCTAAATAGTTACGACGATACTCTGTATCGGCGGACAACTTCTTAGAGGGAC…
Ga0436645_0038969_659_2015	3300040810	metagenomic	1357	Estuarine	3300040810_Estuary_water_microb_comm_Narragansett_Bay_Rhode_Island_USA_E3_AmbB_len=1357_bp	TACCTGGTTGATCCTGCCAGTAGTCATATGCTTGTCTCAAAGATTAAGCCATGCATGTCTAAGTATACACCTTTATATGGTGAGACTGCGAATGGCTCATTAAATCAGTTATAGTTTATTTGATAGTGCCTACTACTTGGATAACCGTAGTAATTCTAGAGCTAATACATGCAAAAAGTCCCGACTTCTGGAAGGGATGTATTTATTAGATATACAAACCAACCGTGGCGGGAAACCGTCATGTCCTTTGGTGAGTCATAATAACTTCGCGAATCGCATGCCTTCGGGCGGCGATGATTCATTCAAATTTCTGCCCTATCAGCTTTTGATGGTAGGGTATTGGCCTACCATGGCGTTCACGGGTAACGGAGAATTAGGGTTCGATTCCGGAGAGGGAGC…
Ga0451670_0794928_1_553	3300043371	metagenomic	547	Freshwater	3300043371_FW_microb_comm_Hope_British_Columbia_Canada_len=547_bp	CGGAAGGGCACCACCAGGAGTGGAGCCTGCGGCTTAATTTGACTCAACACGGGAAAACTTACCAGGTCCAGACATAGTAAGGATTGACAGATTGAGAGCTCTTTCTTGATTCTATGGGTGGTGGTGCATGGCCGTTCTTAGTTGGTGGAGTGATTTGTCTGGTTAATTCCGATAACGAACGAGACCTTAACCTACTAAATAGTTACGCCGATACTTTTGTATCGGCGGACAACTTCTTAGAGGGACTATCGGTGTTCAACCGGTGGAAGTTTGAGGCAATAACAGGTCTGTGATGCCCTTAGATGTTCTGGGCCGCACGCGCGCTACACTGACAAGTTCAACAAGTTGTCCACCTTGACTGAAGAGTCCGGGTAATCTTCTAAAAGCTTGTCGTGATGG…
Ga0451671_0061234_1222_1796	3300043372	metagenomic	575	Freshwater	3300043372_FW_microb_comm_Kamloops_British_Columbia_Canada_len=575_bp	TTGACAGATTGAGAGCTCTTTCTTGATTCTATGGGTGGTGGTGCATGGCCGTTCTTAGTTGGTGGAGTGATTTGTCTGGTTAATTCCGATAACGAACGAGACCTTAACCTACTAAATAGTTACGCCGATACTTTTGTATCGGCGGACAACTTCTTAGAGGGACTATCGGTGTTCAACCGGTGGAAGTTTGAGGCAATAACAGGTCTGTGATGCCCTTAGATGTTCTGGGCCGCACGCGCGCTACACTGACAAGTTCAACAAGTTGTCCACCTTGACTGAAGAGTCCGGGTAATCTTCTAAAAGCTTGTCGTGATGGGGATAGATTATTGCAATTATTAATCTTCAACGAGGAATTCCTAGTAAGGGCAGTTCATCAGACTGCCCTGATTACGTCCCTGC…
Ga0451671_0312370_1_721	3300043372	metagenomic	721	Freshwater	3300043372_FW_microb_comm_Kamloops_British_Columbia_Canada_len=721_bp	TTTAAATCCCTTATCGAGTATCAATTGGAGGGCAAGTCTGGTGCCAGCAGCCGCGGTAATTCCAGCTCCAATAGCGTATATTAAAGTTGTTGCAGTTAAAAAGCTCGTAGTTGGAGTTCAGAGTGAGCTCAGCCGGTCGGCCTCATGGGTCAGAACTGGTCGACTCTCTCTTGTTTGTGGATCCCGCCCGGAGTTAACTCTTCGGGATGTGGAGTTCACATCGTTTACCTTGAAAAAATTAGAGTGTTCAAAGCAGGCGTTTGCTTGAATATATTAGCATGGAATAATGGAATAGGACCCTGGTTCTATTTTGTTGGTTTTGAGAACCAGAGTAATGATTAATAGGGATAGTTGGGGGCATTCATATTTCATTGTCAGAGGTGAAATTCTTGGATTTAT…
Ga0451672_0008579_1_598	3300043391	metagenomic	598	Freshwater	3300043391_FW_microb_comm_British_Columbia_Canada_len=598_bp	ACCAGGTCCAGACATAGTAAGGATTGACAGATTGAGAGCTCTTTCTTGATTCTATGGGTGGTGGTGCATGGCCGTTCTTAGTTGGTGGAGTGATTTGTCTGGTTAATTCCGATAACGAACGAGACCTTAACCTACTAAATAGTTACGCCGATACTTTTGTATCGGCGGACAACTTCTTAGAGGGACTATCGGTGTTCAACCGGTGGAAGTTTGAGGCAATAACAGGTCTGTGATGCCCTTAGATGTTCTGGGCCGCACGCGCGCTACACTGACAAGTTCAACAAGTTGTCCACCTTGACTGAAGAGTCCGGGTAATCTTCTAAAAGCTTGTCGTGATGGGGATAGATTATTGCAATTATTAATCTTCAACGAGGAATTCCTAGTAAGGGCAGTTCATCA…
Ga0451672_0028895_1349_2676	3300043391	metagenomic	1328	Freshwater	3300043391_FW_microb_comm_British_Columbia_Canada_len=1328_bp	TACCTGGTTGATCCTGCCAGTAGTCATATGCTTGTCTCAAAGATTAAGCCATGCATGTCTAAGTATAAGCCTTTACACGGTGAGACTGCGAATGGCTCATTAAATCAGAAACTGTTTATTTGATAGTGCCTACTACTTGGATAACCGTAGTAATTCTAGAGCTAATACATGCAAAAAGCCTGGACTTCTGGAACAGGCGTATTTATTAGATATACAAACCAACCGCTTCGGCGACCTTGGGTGACTCATAATAACTTCGCGAATCGTATGCTTCGGCGACGATGATTCATTCAAATTTCTGCCCTATCAGCTTTTGATGGTAGGGTATTGGCCTACCATGGCGTTAACGGGTAACGGAGAATTAGGGTTCGATTCCGGAGAGGGAGCCTGAGAGACGGC…
Ga0451705_0029663_1_533	3300043409	metagenomic	533	Freshwater	3300043409_FW_microb_comm_Crooked_River_Prineville_Oregon_USA_len=533_bp	GCATGGCCGTTCTTAGTTGGTGGAGTGATTTGTCTGGTTAATTCCGATAACGAACGAGACCTTAACCTACTAAATAGTTACGCCGATACTTTTGTATCGGCGGACAACTTCTTAGAGGGACTATCGGTGTTCAACCGGTGGAAGTTTGAGGCAATAACAGGTCTGTGATGCCCTTAGATGTTCTGGGCCGCACGCGCGCTACACTGACAAGTTCAACAAGTTGTCCACCTTGACTGAAGAGTCCGGGTAATCTTCTAAAAGCTTGTCGTGATGGGGATAGATTATTGCAATTATTAATCTTCAACGAGGAATTCCTAGTAAGGGCAGTTCATCAGACTGCCCTGATTACGTCCCTGCCCCTTGTACACACCGCCCGTCGCTACTACCGATTGAATGGTC…
Ga0451709_0048863_234_906	3300043412	metagenomic	673	Freshwater	3300043412_FW_microb_comm_Kuparuk_River_Toolik_Field_Station_Alaska_USA_len=673_bp	ACTTAAAGGAATTGACGGAAGGGCACCACCAGGCGTGGAGCCTGCGGCTTAATTTGACTCAACACGGGAAAACTTACCAGGTCCAGACATAGTAAGGATTGACAGATTGAGAGCTCTTTCTTGATTCTATGGGTGGTGGTGCATGGCCGTTCTTAGTTGGTGGAGTGATTTGTCTGGTTAATTCCGATAACGAACGAGACCTTAACCTACTAAATAGTTACGCCGATACTTTTGTATCGGCGGACAACTTCTTAGAGGGACTATCGGTGTTCAACCGGTGGAAGTTTGAGGCAATAACAGGTCTGTGATGCCCTTAGATGTTCTGGGCCGCACGCGCGCTACACTGACAAGTTCAACAAGTTGTCCACCTTGACTGAAGAGTCCGGGTAATCTTCTAAA…
Ga0451712_0003605_1_1322	3300043414	metagenomic	1322	Freshwater	3300043414_FW_microb_comm_Oksrukuyik_Creek_North_Slope_Borough_Alaska_USA_len=1322_bp	TACCTGGTTGATCCTGCCAGTAGTCATATGCTTGTCTCAAAGATTAAGCCATGCATGTCTAAGTATAAGCCTTTACACGGTGAGACTGCGAATGGCTCATTAAATCAGAAACTGTTTATTTGATAGTGCCTACTACTTGGATAACCGTAGTAATTCTAGAGCTAATACATGCAAAAAGCCTGGACTTCTGGAACAGGCGTATTTATTAGATATACAAACCAACCGCTTCGGCGACCTTGGGTGACTCATAATAACTTCGCGAATCGTATGCTTCGGCGACGATGATTCATTCAAATTTCTGCCCTATCAGCTTTTGATGGTAGGGTATTGGCCTACCATGGCGTTAACGGGTAACGGAGAATTAGGGTTCGATTCCGGAGAGGGAGCCTGAGAGACGGC…
Ga0451712_0046943_651_1264	3300043414	metagenomic	614	Freshwater	3300043414_FW_microb_comm_Oksrukuyik_Creek_North_Slope_Borough_Alaska_USA_len=614_bp	CAACACGGGGAAACTTACCAGGTCCAGACATAGTAAGGATTGACAGATTGAGAGCTCTTTCTTGATTCTATGGGTGGTGGTGCATGGCCGTTCTTAGTTGGTGGAGTGATTTGTCTGGTTAATTCCGATAACGAACGAGACCTTAACCTACTAAATAGTTACGCCGATACTTTTGTATCGGCGGACAACTTCTTAGAGGGACTATCGGTGTTCAACCGGTGGAAGTTTGAGGCAATAACAGGTCTGTGATGCCCTTAGATGTTCTGGGCCGCACGCGCGCTACACTGACAAGTTCAACAAGTTGTCCACCTTGACTGAAGAGTCCGGGTAATCTTCTAAAAGCTTGTCGTGATGGGGATAGATTATTGCAATTATTAATCTTCAACGAGGAATTCCTAG…
Ga0451728_0009086_1_1222	3300043417	metagenomic	1222	Freshwater	3300043417_FW_microb_comm_North_Fork_Caspar_Creek_Ft__Bragg_California_USA_len=1222_bp	GTTATAGTTTATTTGATAGTCCTTACTACTTGGATAACCGTAGTAATTCTAGAGCTAATACATGCAACAAGTCCCGACTTCTGGAAGGGATGTATTTATTAGATATACAAACCAACCACGGCGGGAAACCGTCGTGTCCTTTGGTGATTCATAATAACTTCGCGAATCGCATGCCTTCGGGCGGCGATGATTCATTCAAATTTCTGCCCTATCAGCTTTTGATGGTAGGGTATTGGCCTACCATGGCGTTCACGGGTAACGGAGAATTAGGGTTCGATTCCGGAGAGGGAGCCTGAGAGACGGCTACCACATCCAAGGAAGGCAGCAGGCGCGCAAATTACCCAATCCTGACACAGGGAGGTAGTGACAATAAATAACAATACTGGACTTTTTCAAGTC…
Ga0453163_0001967_5025_6823	3300042297	metagenomic	1799	Freshwater	3300042297_FW_microb_comm_Lake_Mendota_Madison_Wisconsin_United_States_TYMEFLIES-ME29Apr2016-rr0435_len=1799_bp	TACCTGGTTGATCCTGCCAGTAGTCATATGCTTGTCTCAAAGATTAAGCCATGCATGTCTAAGTATAAGCCTTTACACGGTGAGACTGCGAATGGCTCATTAAATCAGAAACTGTTTATTTGATAGTGCCTACTACTTGGATAACCGTAGTAATTCTAGAGCTAATACATGCAAAAAGCCTGGACTTCTGGAACAGGCGTATTTATTAGATATACAAACCAACCGCTTCGGCGACCTTGGGTGACTCATAATAACTTCGCGAATCGTATGCTTCGGCGACGATGATTCATTCAAATTTCTGCCCTATCAGCTTTTGATGGTAGGGTATTGGCCTACCATGGCGTTAACGGGTAACGGAGAATTAGGGTTCGATTCCGGAGAGGGAGCCTGAGAGACGGC…
Ga0453191_0002836_3239_5037	3300042506	metagenomic	1799	Freshwater	3300042506_FW_microb_comm_Lake_Mendota_Madison_Wisconsin_United_States_TYMEFLIES-ME19Mar2019-rf0549_len=1799_bp	TACCTGGTTGATCCTGCCAGTAGTCATATGCTTGTCTCAAAGATTAAGCCATGCATGTCTAAGTATAAGCCTTTACACGGTGAGACTGCGAATGGCTCATTAAATCAGAAACTGTTTATTTGATAGTGCCTACTACTTGGATAACCGTAGTAATTCTAGAGCTAATACATGCAAAAAGCCTGGACTTCTGGAACAGGCGTATTTATTAGATATACAAACCAACCGCTTCGGCGACCTTGGGTGACTCATAATAACTTCGCGAATCGTATGCTTCGGCGACGATGATTCATTCAAATTTCTGCCCTATCAGCTTTTGATGGTAGGGTATTGGCCTACCATGGCGTTAACGGGTAACGGAGAATTAGGGTTCGATTCCGGAGAGGGAGCCTGAGAGACGGC…
Ga0453228_0007664_1_1421	3300042526	metagenomic	1421	Freshwater	3300042526_FW_microb_comm_Lake_Mendota_Madison_Wisconsin_United_States_TYMEFLIES-ME18May2011-rr0675_len=1421_bp	AGAGGGAGCCTGAGAGACGGCTACCACATCCAAGGAAGGCAGCAGGCGCGCAAATTACCCAATCCTGACACAGGGAGGTAGTGACAATAAATAACAATACTGGACTTTTTCAAGCCTAGTAATTGGAATGAGAACAATTTAAATCCCTTATCGAGTATCAATTGGAGGGCAAGTCTGGTGCCAGCAGCCGCGGTAATTCCAGCTCCAATAGCGTATATTAAAGTTGTTGCAGTTAAAAAGCTCGTAGTTGGAGTTCAGAGTGAGCTCAGCCGGTCGGCCTCATGGGTCAGAACTGGTCGACTCTCTCTTGTTTGTGGATCCCGCCCGGAGTTAACTCTTCGGGATGTGGAGTTCACATCGTTTACCTTGAAAAAATTAGAGTGTTCAAAGCAGGCGTTT…
Ga0453702_0077612_1291_1876	3300044522	metagenomic	586	Freshwater	3300044522_FW_microb_comm_Lake_Mendota_Wisconsin_United_States_TYMEFLIES-ME20Apr2019-rf0895_len=586_bp	CATAGTAAGGATTGACAGATTGAGAGCTCTTTCTTGATTCTATGGGTGGTGGTGCATGGCCGTTCTTAGTTGGTGGAGTGATTTGTCTGGTTAATTCCGATAACGAACGAGACCTTAACCTACTAAATAGTTACGCCGATACTTTTGTATCGGCGGACAACTTCTTAGAGGGACTATCGGTGTTCAACCGGTGGAAGTTTGAGGCAATAACAGGTCTGTGATGCCCTTAGATGTTCTGGGCCGCACGCGCGCTACACTGACAAGTTCAACAAGTTGTCCACCTTGACTGAAGAGTCCGGGTAATCTTCTAAAAGCTTGTCGTGATGGGGATAGATTATTGCAATTATTAATCTTCAACGAGGAATTCCTAGTAAGGGCAGTTCATCAGACTGCCCTGAT…
Ga0453717_0005570_2948_4746	3300044859	metagenomic	1799	Freshwater	3300044859_FW_microb_comm_Lake_Mendota_Wisconsin_United_States_TYMEFLIES-ME08Mar2019-rr0919_len=1799_bp	TACCTGGTTGATCCTGCCAGTAGTCATATGCTTGTCTCAAAGATTAAGCCATGCATGTCTAAGTATAAGCCTTTACACGGTGAGACTGCGAATGGCTCATTAAATCAGAAACTGTTTATTTGATAGTGCCTACTACTTGGATAACCGTAGTAATTCTAGAGCTAATACATGCAAAAAGCCTGGACTTCTGGAACAGGCGTATTTATTAGATATACAAACCAACCGCTTCGGCGACCTTGGGTGACTCATAATAACTTCGCGAATCGTATGCTTCGGCGACGATGATTCATTCAAATTTCTGCCCTATCAGCTTTTGATGGTAGGGTATTGGCCTACCATGGCGTTAACGGGTAACGGAGAATTAGGGTTCGATTCCGGAGAGGGAGCCTGAGAGACGGC…
Ga0453733_0017620_1_590	3300044568	metagenomic	590	Freshwater	3300044568_FW_microb_comm_Lake_Mendota_Wisconsin_United_States_TYMEFLIES-ME28Feb2002-rd0943_len=590_bp	CAGACATAGTAAGGATTGACAGATTGAGAGCTCTTTCTTGATTCTATGGGTGGTGGTGCATGGCCGTTCTTAGTTGGTGGAGTGATTTGTCTGGTTAATTCCGATAACGAACGAGACCTTAACCTACTAAATAGTTACGCCGATACTTTTGTATCGGCGGACAACTTCTTAGAGGGACTATCGGTGTTCAACCGGTGGAAGTTTGAGGCAATAACAGGTCTGTGATGCCCTTAGATGTTCTGGGCCGCACGCGCGCTACACTGACAAGTTCAACAAGTTGTCCACCTTGACTGAAGAGTCCGGGTAATCTTCTAAAAGCTTGTCGTGATGGGGATAGATTATTGCAATTATTAATCTTCAACGAGGAATTCCTAGTAAGGGCAGTTCATCAGACTGCCC…
Ga0453733_0111605_1_1322	3300044568	metagenomic	1322	Freshwater	3300044568_FW_microb_comm_Lake_Mendota_Wisconsin_United_States_TYMEFLIES-ME28Feb2002-rd0943_len=1322_bp	TACCTGGTTGATCCTGCCAGTAGTCATATGCTTGTCTCAAAGATTAAGCCATGCATGTCTAAGTATAAGCCTTTACACGGTGAGACTGCGAATGGCTCATTAAATCAGAAACTGTTTATTTGATAGTGCCTACTACTTGGATAACCGTAGTAATTCTAGAGCTAATACATGCAAAAAGCCTGGACTTCTGGAACAGGCGTATTTATTAGATATACAAACCAACCGCTTCGGCGACCTTGGGTGACTCATAATAACTTCGCGAATCGTATGCTTCGGCGACGATGATTCATTCAAATTTCTGCCCTATCAGCTTTTGATGGTAGGGTATTGGCCTACCATGGCGTTAACGGGTAACGGAGAATTAGGGTTCGATTCCGGAGAGGGAGCCTGAGAGACGGC…
Ga0453785_0629744_79_621	3300044724	metagenomic	543	Estuarine	3300044724_Estuarine_water_microb_comm_San_Francisco_Bay_California_United_States_Oct18_FB_1_27D_len=543_bp	GGGTGGTGGTGCATGGCCGTTCTTAGTTGGTGGAGTGATTTGTCTGGTTAATTCCGATAACGAACGAGACCTTATCCTACTAAATAGTTACGCCGATACTCTTGTATCGGCGGACAACTTCTTAGAGGGACTATCGGTGTTCAACCGGTGGAAGTTTGAGGCAATAACAGGTCTGTGATGCCCTTAGATGTTCTGGGCCGCACGCGCGCTACACTGACGAGTTCAACAAGTTGTCCACCTTGACTGAAGAGTCCGGGTAATCTTCTAAAAGCTCGTCGTGATGGGGATAGATTATTGCAATTATTAATCTTCAACGAGGAATTCCTAGTAAGGGCGGTTCATCAGACCGCCCTGATTACGTCCCTGCCCCTTGTACACACCGCCCGTCGCTACTACCGA…
Ga0453790_0071248_1_613	3300044657	metagenomic	613	Estuarine	3300044657_Estuarine_water_microb_comm_San_Francisco_Bay_California_United_States_Feb19_FB_7_27D_len=613_bp	AACACGGGAAAACTTACCAGGTCCAGACATAGTAAGGATTGACAGATTGAGAGCTCTTTCTTGATTCTATGGGTGGTGGTGCATGGCCGTTCTTAGTTGGTGGAGTGATTTGTCTGGTTAATTCCGATAACGAACGAGACCTTATCCTACTAAATAGTTACGCCTATACTTTTGTATAAGCGGACAACTTCTTAGAGGGACTATCGGTGTTCAACCGGTGGAAGTTTGAGGCAATAACAGGTCTGTGATGCCCTTAGATGTTCTGGGCCGCACGCGCGCTACACTGACGAGTTCAACAAGTTGTCCACCTTGACTGAAGAGTCCGGGTAATCTTTTAAAAGCTCGTCGTGATGGGGATAGATTATTGCAATTATTAATCTTCAACGAGGAATTCCTAGT…
Ga0453790_0074846_1_1328	3300044657	metagenomic	1328	Estuarine	3300044657_Estuarine_water_microb_comm_San_Francisco_Bay_California_United_States_Feb19_FB_7_27D_len=1328_bp	TACCTGGTTGATCCTGCCAGTAGTCATATGCTTGTCTCAAAGATTAAGCCATGCATGTCTAAGTATACACCTTTACACGGTGAGACTGCGAATGGCTCATTAAATCAGTTATAGTTTATTTGATAGTGCCTACTACTTGGATAACCGTAGTAATTCTAGAGCTAATACATGCAACAAGTCCCGACTTCTGGAAGGGATGTATTTATTAGATATACAAACCAACCGCGGCGGGAAACCGTCGTGTCCTTTGGTGATTCATAATAACTTCGCGAATCGCATGCCTTCGGGCGGCGATGATTCATTCAAATTTCTGCCCTATCAGCTTTTGATGGTAGGGTATTGGCCTACCATGGCGTTCACGGGTAACGGAGAATTAGGGTTCGATTCCGGAGAGGGAGC…
Ga0453791_0009056_937_2747	3300044491	metagenomic	1811	Estuarine	3300044491_Estuarine_water_microb_comm_San_Francisco_Bay_California_United_States_May19_FB_8_27D_len=1811_bp	TACCTGGTTGATCCTGCCAGTAGTCATATGCTTGTCTCAAAGATTAAGCCATGCATGTCTAAGTATACACCTTTACACGGTGAGACTGCGAATGGCTCATTAAATCAGTTATAGTTTATTTGATAGTGCCTACTACTTGGATAACCGTAGTAATTCTAGAGCTAATACATGCAACAAGTCCCGACTTCTGGAAGGGATGTATTTATTAGATATACAAACCAACCGCGGCGGGAAACCGTCGTGTCCTTTGGTGATTCATAATAACTTCGCGAATCGCATGCCTTCGGGCGGCGATGATTCATTCAAATTTCTGCCCTATCAGCTTTTGATGGTAGGGTATTGGCCTACCATGGCGTTCACGGGTAACGGAGAATTAGGGTTCGATTCCGGAGAGGGAGC…
Ga0453793_0051789_1101_2123	3300044670	metagenomic	1023	Estuarine	3300044670_Estuarine_water_microb_comm_San_Francisco_Bay_California_United_States_Dec19_SB_10_27D_len=1023_bp	TACCTGGTTGATCCTGCCAGTAGTCATATGCTTGTCTCAAAGATTAAGCCATGCATGTCTAAGTATACACCTTTACACGGTGAGACTGCGAATGGCTCATTAAATCAGTTATAGTTTATTTGATAGTGCCTACTACTTGGATAACCGTAGTAATTCTAGAGCTAATACATGCAACAAGTCCCGACTTCTGGAAGGGATGTATTTATTAGATATACAAACCAACCGCGGCGGGAAACCGTCGTGTCCTTTGGTGATTCATAATAACTTCGCGAATCGCATGCCTTCGGGCGGCGATGATTCATTCAAATTTCTGCCCTATCAGCTTTTGATGGTAGGGTATTGGCCTACCATGGCGTTCACGGGTAACGGAGAATTAGGGTTCGATTCCGGAGAGGGAGC…
Ga0453793_0211105_1_1008	3300044670	metagenomic	1008	Estuarine	3300044670_Estuarine_water_microb_comm_San_Francisco_Bay_California_United_States_Dec19_SB_10_27D_len=1008_bp	CCTGAGAGACGGCTACCACATCCAAGGAAGGCAGCAGGCGCGCAAATTACCCAATCCTGACACAGGGAGGTAGTGACAATAAATAACAATACTGGACTTATTCAAGCCTAGTAATTGGAATGAGAACAATTTAAATCCCTTATCGATTAACCATTGGAGGGCAAGTCTGGTGCCAGCAGCCGCGGTAATTCCAGCTCCAATAGCGTATATTAAAGTTGTTGCAGTTAAAAAGCTCGTAGTTGGATTTCAGAGTGAGCTCGTCTGGTCGGCCTAACGGGTCTGAACTGGTTGACTCTCTCTTGCTTGTGGATCCCGCCCGGAGTTAACTCTTCGGATGTGGACTTCACATCGTTTACCTTGAAAAAATTAGAGTGTTCAAAGCAGGCGTATGCTTGAATA…
Ga0453793_0292948_287_841	3300044670	metagenomic	555	Estuarine	3300044670_Estuarine_water_microb_comm_San_Francisco_Bay_California_United_States_Dec19_SB_10_27D_len=555_bp	TACCTGGTTGATCCTGCCAGTAGTCATATGCTTGTCTCAAAGATTAAGCCATGCATGTCTAAGTATAAGCCTTTACACGGTGAGACTGCGAATGGCTCATTAAATCAGAAACTGTTTATTTGATAGTGCCTACTACATGGATAACCGTAGTAATTCTAGAGCTAATACATGCGAACAGCCTCGACTTCTGGAAGAGGCGTATTTATTAGATATACAAACCAACCGCTTCGGCGACCTTTGGTGACTCATAATAACTTCGCGAATCGCATGCCTTTGGCGGCGATGATTCATTCAAATTTCTGCCCTATCAGCTTTTGATGGTAGGGTATTGGCCTACCATGGCGTTAACGGGTAACGGAGAATTAGGGTTCGATTCCGGAGAGGGAGCCTGAGAGACGG…
Ga0453914_0008560_2754_3330	3300042481	metagenomic	577	Freshwater	3300042481_FW_microb_comm_Lake_Mendota_Wisconsin_United_States_TYMEFLIES-ME07May2018-rr0731_len=577_bp	GATTGACAGATTGAGAGCTCTTTCTTGATTCTATGGGTGGTGGTGCATGGCCGTTCTTAGTTGGTGGAGTGATTTGTCTGGTTAATTCCGATAACGAACGAGACCTTAACCTACTAAATAGTTACGCCGATACTTTTGTATCGGCGGACAACTTCTTAGAGGGACTATCGGTGTTCAACCGGTGGAAGTTTGAGGCAATAACAGGTCTGTGATGCCCTTAGATGTTCTGGGCCGCACGCGCGCTACACTGACAAGTTCAACAAGTTGTCCACCTTGACTGAAGAGTCCGGGTAATCTTCTAAAAGCTTGTCGTGATGGGGATAGATTATTGCAATTATTAATCTTCAACGAGGAATTCCTAGTAAGGGCAGTTCATCAGACTGCCCTGATTACGTCCCT…
Ga0453939_0003324_6537_7140	3300042353	metagenomic	604	Freshwater	3300042353_FW_microb_comm_Lake_Mendota_Wisconsin_United_States_TYMEFLIES-ME24Apr2019-rf0788_len=604_bp	AAACTTACCAGGTCCAGACATAGTAAGGATTGACAGATTGAGAGCTCTTTCTTGATTCTATGGGTGGTGGTGCATGGCCGTTCTTAGTTGGTGGAGTGATTTGTCTGGTTAATTCCGATAACGAACGAGACCTTAACCTACTAAATAGTTACGCCGATACTTTTGTATCGGCGGACAACTTCTTAGAGGGACTATCGGTGTTCAACCGGTGGAAGTTTGAGGCAATAACAGGTCTGTGATGCCCTTAGATGTTCTGGGCCGCACGCGCGCTACACTGACAAGTTCAACAAGTTGTCCACCTTGACTGAAGAGTCCGGGTAATCTTCTAAAAGCTTGTCGTGATGGGGATAGATTATTGCAATTATTAATCTTCAACGAGGAATTCCTAGTAAGGGCAGT…
Ga0453939_0231859_1_782	3300042353	metagenomic	782	Freshwater	3300042353_FW_microb_comm_Lake_Mendota_Wisconsin_United_States_TYMEFLIES-ME24Apr2019-rf0788_len=782_bp	TGGAGGGCAAGTCTGGTGCCAGCAGCCGCGGTAATTCCAGCTCCAATAGCGTATATTAAAGTTGTTGCAGTTAAAAAGCTCGTAGTTGGAGTTCAGAGTGAGCTCAGCCGGTCGGCCTCATGGGTCAGAACTGGTCGACTCTCTCTTGTTTGTGGATCCCGCCCGGAGTTAACTCTTCGGGATGTGGAGTTCACATCGTTTACCTTGAAAAAATTAGAGTGTTCAAAGCAGGCGTTTGCTTGAATATATTAGCATGGAATAATGGAATAGGACCCTGGTTCTATTTTGTTGGTTTTGAGAACCAGAGTAATGATTAATAGGGATAGTTGGGGGCATTCATATTTCATTGTCAGAGGTGAAATTCTTGGATTTATGAAAGATGAACTTCTGCGAAAGCAT…
Ga0466389_025378_261_877	3300045578	metagenomic	617	Freshwater	3300045578_FW_microb_comm_Mississippi_River_Louisiana_USA_NASQAN2011_188_len=617_bp	ACTCAACACGGGGAAACTCACCAGGTCCAGACATAGTAAGGATTGACAGATTGAGAGCTCTTTCTTGATTCTATGGGTGGTGGTGCATGGCCGTTCTTAGTTGGTGGAGTGATTTGTCTGGTTAATTCCGATAACGAACGAGACCTTAACCTACTAAATAGTTACGCCGATACTTTTGTATCGGCGGACAACTTCTTAGAGGGACTATCGGTGTTCAACCGGTGGAAGTTTGAGGCAATAACAGGTCTGTGATGCCCTTAGATGTTCTGGGCCGCACGCGCGCTACACTGACAAGTTCAACAAGTTGTCCACCTTGACTGAAGAGTCCGGGTAATCTTCTAAAAGCTTGTCGTGATGGGGATAGATTATTGCAATTATTAATCTTCAACGAGGAATTCC…
Ga0466483_006113_2230_2963	3300047281	metagenomic	734	Freshwater	3300047281_FW_microb_comm_Susquehanna_River_Maryland_USA_NASQAN2015_081_len=734_bp	CAGCACCTTACGAGAAATCAAAGTCTTTGGGTTCCGGGGGGAGTATGGTCGCAAGGCTGAAACTTAAAGGAATTGACGGAGGGGCACCACCAGGAGTGGAGCCTGCGGCTTAATTTGACTCAACACGGGAAAACTTACCAGGTCCAGACATAGTAAGGATTGACAGATTGAGAGCTCTTTCTTGATTCTATGGGTGGTGGTGCATGGCCGTTCTTAGTTGGTGGAGTGATTTGTCTGGTTAATTCCGATAACGAACGAGACCTTAACCTACTAAATAGTTACGCCGATACTTTTGTATCGGCGGACAACTTCTTAGAGGGACTATCGGTGTTCAACCGGTGGAAGTTTGAGGCAATAACAGGTCTGTGATGCCCTTAGATGTTCTGGGCCGCACGCGCG…
Ga0466516_000858_1003_2801	3300047294	metagenomic	1799	Freshwater	3300047294_FW_microb_comm_St__Lawrence_River_NewYork_USA_NASQAN2016_164_len=1799_bp	TACCTGGTTGATCCTGCCAGTAGTCATATGCTTGTCTCAAAGATTAAGCCATGCATGTCTAAGTATAAGCCTTTACACGGTGAGACTGCGAATGGCTCATTAAATCAGAAACTGTTTATTTGATAGTGCCTACTACTTGGATAACCGTAGTAATTCTAGAGCTAATACATGCAAAAAGCCTGGACTTCTGGAACAGGCGTATTTATTAGATATACAAACCAACCGCTTCGGCGACCTTGGGTGACTCATAATAACTTCGCGAATCGTATGCTTCGGCGACGATGATTCATTCAAATTTCTGCCCTATCAGCTTTTGATGGTAGGGTATTGGCCTACCATGGCGTTAACGGGTAACGGAGAATTAGGGTTCGATTCCGGAGAGGGAGCCTGAGAGACGGC…
Ga0466531_0100583_1_604	3300049009	metagenomic	604	Freshwater	3300049009_FW_microb_comm_Ob_River_Yamalo-Nenets_Autonomous_Okrug_Russia_Ob_2004-2_len=604_bp	TACCTGGTTGATCCTGCCAGTAGTCATATGCTTGTCTCAAAGATTAAGCCATGCATGTCTAAGTATAAGCCTTTACACGGTGAGACTGCGAATGGCTCATTAAATCAGAAACTGTTTATTTGATAGTGCCTACTACTTGGATAACCGTAGTAATTCTAGAGCTAATACATGCAAAAAGCCTGGACTTCTGGAACAGGCGTATTTATTAGATATACAAACCAACCGCTTCGGCGACCTTGGGTGACTCATAATAACTTCGCGAATCGTATGCTTCGGCGACGATGATTCATTCAAATTTCTGCCCTATCAGCTTTTGATGGTAGGGTATTGGCCTACCATGGCGTTAACGGGTAACGGAGAATTAGGGTTCGATTCCGGAGAGGGAGCCTGAGAGACGGC…
Ga0466531_0221497_1_691	3300049009	metagenomic	691	Freshwater	3300049009_FW_microb_comm_Ob_River_Yamalo-Nenets_Autonomous_Okrug_Russia_Ob_2004-2_len=691_bp	GCCTGAGAGACGGCTACCACATCCAAGGAAGGCAGCAGGCGCGCAAATTACCCAATCCTGACACAGGGGGGTAGTGACAATAAATAACAATACTGGACTTTTTCAAGCCTAGTAATTGGAATGAGAACAATTTAAATCCCTTATCGAGTATCAATTGGAGGGCAAGTCTGGTGCCAGCAGCCGCGGTAATTCCAGCTCCAATAGCGTATATTAAAGTTGTTGCAGTTAAAAAGCTCGTAGTTGGAGTTCAGAGTGAGCTCAGCCGGTCGGCCTCATGGGTCAGAACTGGTCGACTCTCTCTTGTTTGTGGATCCCGCCCGGAGTTAACTCTTCGGGATGTGGAGTTCACATCGTTTACCTTGAAAAAATTAGAGTGTTCAAAGCAGGCGTTTGCTTGAA…
Ga0482248_000822_3032_4842	3300042756	metagenomic	1811	Freshwater	3300042756_Sand_microcosm_microb_comm_hyporheic_zone_in_Columbia_River_Washington_USA_len=1811_bp	TACCTGGTTGATCCTGCCAGTAGTCATATGCTTGTCTCAAAGATTAAGCCATGCATGTCTAAGTATAACCCTTTACACGGGTAGACTGCGAATGGCTCATTAAATCAGTTATAGTTTATTTGATAGTGCCTACTACTTGGATAACCGTAGTAATTCTAGAGCTAATACATGCAACAAGTCCCGACTTCTGGAAGGGATGTATTTATTAGATATACAAACCAACCACGGCGGGAAACCGTCGTGTCCTTTGGTGATTCATAATAACTTCGCGAATCGCATGCCTTCGGGCGGCGATGATTCATTCAAATTTCTGCCCTATCAGCTTTTGATGGTAGGGTATTGGCCTACCATGGCGTTCACGGGTAACGGAGAATTAGGGTTCGATTCCGGAGAGGGAGC…
Ga0482249_001032_881_2691	3300042755	metagenomic	1811	Freshwater	3300042755_Sand_microcosm_microb_comm_hyporheic_zone_in_Columbia_River_Washington_USA_len=1811_bp	TACCTGGTTGATCCTGCCAGTAGTCATATGCTTGTCTCAAAGATTAAGCCATGCATGTCTAAGTATAACCCTTTACACGGGTAGACTGCGAATGGCTCATTAAATCAGTTATAGTTTATTTGATAGTGCCTACTACTTGGATAACCGTAGTAATTCTAGAGCTAATACATGCAACAAGTCCCGACTTCTGGAAGGGATGTATTTATTAGATATACAAACCAACCACGGCGGGAAACCGTCGTGTCCTTTGGTGATTCATAATAACTTCGCGAATCGCATGCCTTCGGGCGGCGATGATTCATTCAAATTTCTGCCCTATCAGCTTTTGATGGTAGGGTATTGGCCTACCATGGCGTTCACGGGTAACGGAGAATTAGGGTTCGATTCCGGAGAGGGAGC…
Ga0482255_008937_1_676	3300042749	metagenomic	673	Freshwater	3300042749_Sand_microcosm_microb_comm_hyporheic_zone_in_Columbia_River_Washington_USA_len=673_bp	TACCTGGTTGATCCTGCCAGTAGTCATATGCTTGTCTCAAAGATTAAGCCATGCATGTCTAAGTATAACCCTTTACACGGGTAGACTGCGAATGGCTCATTAAATCAGTTATAGTTTATTTGATAGTGCCTACTACTTGGATAACCGTAGTAATTCTAGAGCTAATACATGCAACAAGTCCCGACTTCTGGAAGGGATGTATTTATTAGATATACAAACCAACCACGGCGGGAAACCGTCGTGTCCTTTGGTGATTCATAATAACTTCGCGAATCGCATGCCTTCGGGCGGCGATGATTCATTCAAATTTCTGCCCTATCAGCTTTTGATGGTAGGGTATTGGCCTACCATGGCGTTCACGGGTAACGGAGAATTAGGGTTCGATTCCGGAGAGGGAGC…
Ga0482259_004647_829_2219	3300042745	metagenomic	1391	Freshwater	3300042745_Sand_microcosm_microb_comm_hyporheic_zone_in_Columbia_River_Washington_USA_len=1391_bp	CAAGGAAGGCAGCAGGCGCGCAAATTACCCAATCCTGACACAGGGAGGTAGTGACAATAAATAACAATACTGGACTTTTTCAAGTCTAGTAATTGGAATGAGAACAATCTAAATACCTTATCGAGTATCAATTGGAGGGCAAGTCTGGTGCCAGCAGCCGCGGTAATTCCAGCTCCAATAGCGTATATTAAAGTTGTTGCAGTTAAAAAGCTCGTAGTTGGATCTCAGGGTGAGCTCAGTTGGTCGGCCTAATTGGTCAGAACTGGCTGACTCTCCCTTGTTTCTGAATCCCGGTCGGAGTTAATTCTTCGTTCGTGGACTTCAGATCGTTTACCTTGAAAAAATTAGAGTGTTCAAAGCGGGCGTTTGCTTGAATACATTAGCATGGAATAATGGAAT…
Ga0482259_139263_1_403	3300042745	metagenomic	402	Freshwater	3300042745_Sand_microcosm_microb_comm_hyporheic_zone_in_Columbia_River_Washington_USA_len=402_bp	AGACTGCGAATGGCTCATTAAATCAGTTATAGTTTATTTGATAGTGCCTACTACTTGGATAACCGTAGTAATTCTAGAGCTAATACATGCAACAAGTCCCGACTTCTGGAAGGGATGTATTTATTAGATATACAAACCAACCACGGCGGGAAACCGTCGTGTCCTTTGGTGATTCATAATAACTTCGCGAATCGCATGCCTTCGGGCGGCGATGATTCATTCAAATTTCTGCCCTATCAGCTTTTGATGGTAGGGTATTGGCCTACCATGGCGTTCACGGGTAACGGAGAATTAGGGTTCGATTCCGGAGAGGGAGCCTGAGAGACGGCTACCACATCCAAGGAAGGCAGCAGGCGCGCAAATTACCCAATCCCGACACGGGGAGGTAGTGACAATAAA…
Ga0482262_001360_1_1369	3300042743	metagenomic	1369	Freshwater	3300042743_Sand_microcosm_microb_comm_hyporheic_zone_in_Columbia_River_Washington_USA_len=1369_bp	AATTACCCAATCCTGACACAGGGAGGTAGTGACAATAAATAACAATACTGGACTTTTTTAAGTCTAGTAATTGGAATGAGAACAATCTAAATACCTTATCGAGTATCAATTGGAGGGCAAGTCTGGTGCCAGCAGCCGCGGTAATTCCAGCTCCAATAGCGTATATTAAAGTTGTTGCAGTTAAAAAGCTCGTAGTTGGATCTCAGGGTGAGCTCAGTTGGTCGGCCTAATTGGTCAGAACTGGCTGACTCTCCCTTGTTTCTGAATCCCGGTCGGAGTTAATTCTTCGTTCGTGGACTTCAGATCGTTTACCTTGAAAAAATTAGAGTGTTCAAAGCGGGCGTTTGCTTGAATACATTAGCATGGAATAATGGAATAGGACCCTGGTCTTATTTTGTT…
Ga0482262_007159_988_1648	3300042743	metagenomic	656	Freshwater	3300042743_Sand_microcosm_microb_comm_hyporheic_zone_in_Columbia_River_Washington_USA_len=656_bp	TACCTGGTTGATCCTGCCAGTAGTCATATGCTTGTCTCAAAGATTAAGCCATGCATGTCTAAGTATAACCCTTTACACGGGTAGACTGCGAATGGCTCATTAAATCAGTTATAGTTTATTTGATAGTGCCTACTACTTGGATAACCGTAGTAATTCTAGAGCTAATACATGCAACAAGTCCCGACTTCTGGAAGGGATGTATTTATTAGATATACAAACCAACCGCGGCGGGAAACCGTCGTGTCCTTTGGTGATTCATAATAACTTCGCGAATCGCATGCCTTCGGGCGGCGATGATTCATTCAAATTTCTGCCCTATCAGCTTTTGATGGTAGGGTATTGGCCTACCATGGCGTTCACGGGTAACGGAGAATTAGGGTTCGATTCCGGAGAGGGAGC…
Ga0485224_0005988_4314_5045	3300048670	metagenomic	732	Freshwater	3300048670_FW_microb_comm_British_Columbia_Canada_len=732_bp	GCACCGTATGAGAAATCAAAGTCTTTGGGTTCCGGGGGGAGTATGGTCGCAAGGCTGAAACTTAAAGGAATTGACGGAAGGGCACCACCAGGAGTGGAGCCTGCGGCTTAATTTGACTCAACACGGGAAAACTTACCAGGTCCAGACATAGTAAGGATTGACAGATTGAGAGCTCTTTCTTGATTCTATGGGTGGTGGTGCATGGCCGTTCTTAGTTGGTGGAGTGATTTGTCTGGTTAATTCCGATAACGAACGAGACCTTAACCTACTAAATAGTTACGCCGATACTTTTGTATCGGCGGACAACTTCTTAGAGGGACTATCGGTGTTCAACCGGTGGAAGTTTGAGGCAATAACAGGTCTGTGATGCCCTTAGATGTTCTGGGCCGCACGCGCGCT…
Ga0485224_0141712_1_909	3300048670	metagenomic	909	Freshwater	3300048670_FW_microb_comm_British_Columbia_Canada_len=909_bp	ACGGAGAATTAGGGTTCGATTCCGGAGAGGGAGCCTGAGAGACGGCTACCACATCCAAGGAAGGCAGCAGGCGCGCAAATTACCCAATCCTGACACAGGGAGGTAGTGACAATAAATAACAATACTGGACTTTTTCAAGCCTAGTAATTGGAATGAGAACAATTTAAATCCCTTATCGAGTATCAATTGGAGGGCAAGTCTGGTGCCAGCAGCCGCGGTAATTCCAGCTCCAATAGCGTATATTAAAGTTGTTGCAGTTAAAAAGCTCGTAGTTGGAGTTCAGAGTGAGCTCAGCCGGTCGGCCTCATGGGTCAGAACTGGTCGACTCTCTCTTGTTTGTGGATCCCGCCCGGAGTTAACTCTTCGGGATGTGGAGTTCACATCGTTTACCTTGAAAAA…
Ga0485264_000852_1_726	3300047561	metagenomic	726	Freshwater	3300047561_FW_microb_comm_Oksrukuyik_Creek_North_Slope_Borough_Alaska_USA_len=726_bp	TATGATAAATCAAAGTCTTTGGGTTCCGGGGGGAGTATGGTCGCAAGGCTGAAACTTAAAGGAATTGACGGAAGGGCACCACCAGGAGTGGAGCCTGCGGCTTAATTTGACTCAACACGGGGAAACTCACCAGGTCCAGACATAGTAAGGATTGACAGATTGAGAGCTCTTTCTTGATTCTATGGGTGGTGGTGCATGGCCGTTCTTAGTTGGTGGAGTGATTTGTCTGGTTAATTCCGATAACGAACGAGACCTTAACCTACTAAATAGTTACGCCGATACTTTTGTATCGGCGGACAACTTCTTAGAGGGACTATCGGTGTTCAACCGGTGGAAGTTTGAGGCAATAACAGGTCTGTGATGCCCTTAGATGTTCTGGGCCGCACGCGCGCTACACTG…
Ga0485264_000852_6868_7915	3300047561	metagenomic	1043	Freshwater	3300047561_FW_microb_comm_Oksrukuyik_Creek_North_Slope_Borough_Alaska_USA_len=1043_bp	TACCTGGTTGATCCTGCCAGTAGTCATATGCTTGTCTCAAAGATTAAGCCATGCATGTCTAAGTATAAGCCTTTACACGGTGAGACTGCGAATGGCTCATTAAATCAGAAACTGTTTATTTGATAGTGCCTACTACTTGGATAACCGTAGTAATTCTAGAGCTAATACATGCAAAAAGCCTGGACTTCTGGAACAGGCGTATTTATTAGATATACAAACCAACCGCTTCGGCGACCTTGGGTGACTCATAATAACTTCGCGAATCGTATGCTTCGGCGACGATGATTCATTCAAATTTCTGCCCTATCAGCTTTTGATGGTAGGGTATTGGCCTACCATGGCGTTAACGGGTAACGGAGAATTAGGGTTCGATTCCGGAGAGGGAGCCTGAGAGACGGC…
Ga0485832_0156815_1_525	3300046018	metagenomic	525	Freshwater	3300046018_microb_mat_bacterial_comm_wetland_North_Slope_Alaska_United_States_TFS_WetSedge10_22June2019_len=525_bp	TACCTGGTTGATCCTGCCAGTAGTCATATGCTTGTCTCAAAGATTAAGCCATGCATGTCTAAGTATAACCCTTTACACGGGTAGACTGCGAATGGCTCATTAAATCAGTTATAGTTTATTTGATAGTGCCTACTACTTGGATAACCGTAGTAATTCTAGAGCTAATACATGCAACAAGTCCCGACTTCTGGAAGGGATGTATTTATTAGATATACAAACCAACCACGGCGGGAAACCGTCGTGTCCTTTGGTGATTCATAATAACTTCGCGAATCGCATGCCTTCGGGCGGCGATGATTCATTCAAATTTCTGCCCTATCAGCTTTTGATGGTAGGGTATTGGCCTACCATGGCGTTCACGGGTAACGGAGAATTAGGGTTCGATTCCGGAGAGGGAGC…
Ga0485832_0232987_644_1429	3300046018	metagenomic	786	Freshwater	3300046018_microb_mat_bacterial_comm_wetland_North_Slope_Alaska_United_States_TFS_WetSedge10_22June2019_len=786_bp	CCATAAACTATGCCGACTAGGGATTGGGAGCGGTTTGTTCATTGACCCTCTCAGCACCTTACGAGAAATCAAAGTTTTTGGGTTCCGGGGGGAGTATGGTCGCAAGGCTGAAACTTAAAGGAATTGACGGAGGGGCACCACCAGGAGTGGAGCCTGCGGCTTAATTTGACTCAACACGGGAAAACTTACCAGGTCCAGACATAGGAAGGATTGACAGATTGAGAGCTCTTTCTTGATTCTATGGGTGGTGGTGCATGGCCGTTCTTAGTTGGTGGAGTGATTTGTCTGGTTAATTCCGTTAACGAACGAGACCTTAACCTGCTAAATAGTTACGACGATACTCTGTATCGGCGGACAACTTCTTAGAGGGACTACTGGGGTTACACCCGGTGGAAGTTT…
Ga0491190_0030443_1905_2785	3300045789	metagenomic	881	Marine	3300045789_Melted_sea_ice_microb_comm_Arctic_Ocean_MOSAiC_PS122_309_len=881_bp	GATGAACTTCTGCGAAAGCATTTGCCAAGGATGTTTTCATTAATCAAGAACGAAAGTTAGGGGATCGAAGACGATCAGATACCGTCGTAGTCTTAACCATAAACTATGCCGACTAGGGATTGGGAGCGGTTTGTTCATTGACCCTCTCAGCACCTTACGAGAAATCAAAGTTTTTGGGTTCCGGGGGGAGTATGGTCGCAAGGCTGAAACTTAAAGGAATTGACGGAGGGGCACCACCAGGAGTGGAGCCTGCGGCTTAATTTGACTCAACACGGGAAAACTTACCAGGTCCAGACATGGGAAGGATTGACAGATTGAGAGCTCTTTCATGATTCTATGGGTGGTGGTGCATGGCCGTTCTTAGTTGGTGGAGTGATTTGTCTGGTTAATTCCGTTAAC…
Ga0491190_0041655_851_2303	3300045789	metagenomic	1453	Marine	3300045789_Melted_sea_ice_microb_comm_Arctic_Ocean_MOSAiC_PS122_309_len=1453_bp	ACGGGTAACGGAGAATTAGGGTTCGATTCCGGAGAGGGAGCCTGAGAGACGGCTACCACATCCAAGGAAGGCAGCAGGCGCGCAAATTACCCAATCCTGACACAGGGAGGTAGTGACAATAAATAACAATACTGGACTTTTTCAAGTCTAGTAATTGGAATGAGAACAATCTAAATACCTTATCGAGTATCAATTGGAGGGCAAGTCTGGTGCCAGCAGCCGCGGTAATTCCAGCTCCAATAGCGTATATTAAAGTTGTTGCAGTTAAAAAGCTCGTAGTTGGATCTCAGGGTGAGCTCAGTTGGTCGGCCTAATTGGTCAGAACTGGCTGACTTACCCTTGTTTCTGAATCCCGGTGGGAGTTAATTCTTCGATTGTGGACTTCAGATCGTTTACCTT…
Ga0491190_0065174_1262_1746	3300045789	metagenomic	485	Marine	3300045789_Melted_sea_ice_microb_comm_Arctic_Ocean_MOSAiC_PS122_309_len=485_bp	TACCTGGTTGATCCTGCCAGTAGTCATATGCTTGTCTCAAAGATTAAGCCATGCATGTCTAAGTATAACCCTTTACACGGGTAGACTGCGAATGGCTCATTAAATCAGTTATAGTTTATTTGATAGTGCCTACTACTTGGATAACCGTAGTAATTCTAGAGCTAATACATGCAACAAGTCCCGACTTCTGGAAGGGATGTATTTATTAGATATACAAACCAACCGCGACGGGAAACCGCCGTGTCCTTTGGTGATTCATAATAACTTCGCGAATCGCATACCTTCGGGTGGCGATGATTCATTCAAATTTCTGCCCTATCAGCTTTTGATGGTAGGGTATTGGCCTACCATGGCGTTCACGGGTAACGGAGAATTAGGGTTCGATTCCGGAGAGGGAGC…
Ga0491190_0109625_1_485	3300045789	metagenomic	485	Marine	3300045789_Melted_sea_ice_microb_comm_Arctic_Ocean_MOSAiC_PS122_309_len=485_bp	TACCTGGTTGATCCTGCCAGTAGTCATATGCTTGTCTCAAAGATTAAGCCATGCATGTCTAAGTATACACCTTTACACGGTGAGACTGCGAATGGCTCATTAAATCAGTTATAGTTTATTTGATAGTGCCTACTACATGGATAACCGTAGTAATTCTAGAGCTAATACATGCAACAAGTCCCGACTTCTGGAAGGGATGTATTTATTAGATATACAAACCAACCGTGGCGGGAAACCGTCACGTCCTTTGGTGAGTCATAATAACTTCGCGAATCGTATGCCTTCGGGCGACGATGATTCATTCAAATTTCTGCCCTATCAGCTTTTGATGGTAGGGTATTGGCCTACCATGGCGTTTACGGGTAACGGAGAATTAGGGTTCGATTCCGGAGAGGGAGC…
Ga0491191_0364076_762_1250	3300046532	metagenomic	488	Marine	3300046532_Seawater_microb_comm_Arctic_Ocean_MOSAiC_PS122_328_len=488_bp	TACCTGGTTGATCCTGCCAGTAGTCATATGCTTGTCTCAAAGATTAAGCCATGCATGTCTAAGTATACACCTTTACACGGTGAGACTGCGAATGGCTCATTAAATCAGTTATAGTTTATTTGATAGTGCCTACTACTTGGATAACCGTAGTAATTCTAGAGCTAATACATGCAACAAGTCTCGACTTATGGAAGAGATGTATTTATTAGATATACAAACCATCCGCGGCGGGAAACCGTCGTGTCCTTTGGTGAGTCATAATAACTTCGCGAATCGTATGCTTTCGGGCGACGATGATTCATTCAAATTTCTGCCCTATCAGCTTTTGATGGTAGGGTATTGGCCTACCATGGCGTTAACGGGTAACGGAGAATTAGGGTTCGATTCCGGAGAGGGAGC…
Ga0491192_0033104_232_2042	3300045790	metagenomic	1811	Marine	3300045790_Melted_sea_ice_microb_comm_Arctic_Ocean_MOSAiC_PS122_371_len=1811_bp	TACCTGGTTGATCCTGCCAGTAGTCATATGCTTGTCTCAAAGATTAAGCCATGCATGTCTAAGTATAACCCTTTACACGGGTAGACTGCGAATGGCTCATTAAATCAGTTATAGTTTATTTGATAGTGCCTACTACTTGGATAACCGTAGTAATTCTAGAGCTAATACATGCAACAAGTCCCGACTTCTGGAAGGGATGTATTTATTAGATATACAAACCAACCGCGACGGGAAACCGCCGTGTCCTTTGGTGATTCATAATAACTTCGCGAATCGCATACCTTCGGGTGGCGATGATTCATTCAAATTTCTGCCCTATCAGCTTTTGATGGTAGGGTATTGGCCTACCATGGCGTTCACGGGTAACGGAGAATTAGGGTTCGATTCCGGAGAGGGAGC…
Ga0491192_0214621_1_485	3300045790	metagenomic	485	Marine	3300045790_Melted_sea_ice_microb_comm_Arctic_Ocean_MOSAiC_PS122_371_len=485_bp	TACCTGGTTGATCCTGCCAGTAGTCATATGCTTGTCTCAAAGATTAAGCCATGCATGTCTAAGTATACACCTTTACACGGTGAGACTGCGAATGGCTCATTAAATCAGTTATAGTTTATTTGATAGTGCCTACTACATGGATAACCGTAGTAATTCTAGAGCTAATACATGCAACAAGTCCCGACTTCTGGAAGGGATGTATTTATTAGATATACAAACCAACCGTGGCGGGAAACCGTCACGTCCTTTGGTGAGTCATAATAACTTCGCGAATCGTATGCCTTCGGGCGACGATGATTCATTCAAATTTCTGCCCTATCAGCTTTTGATGGTAGGGTATTGGCCTACCATGGCGTTTACGGGTAACGGAGAATTAGGGTTCGATTCCGGAGAGGGAGC…
Ga0491193_0033999_331_2141	3300046449	metagenomic	1811	Marine	3300046449_Melted_sea_ice_microb_comm_Arctic_Ocean_MOSAiC_PS122_405_len=1811_bp	TACCTGGTTGATCCTGCCAGTAGTCATATGCTTGTCTCAAAGATTAAGCCATGCATGTCTAAGTATAACCCTTTACACGGGTAGACTGCGAATGGCTCATTAAATCAGTTATAGTTTATTTGATAGTGCCTACTACTTGGATAACCGTAGTAATTCTAGAGCTAATACATGCAACAAGTCCCGACTTCTGGAAGGGATGTATTTATTAGATATACAAACCAACCGCGACGGGAAACCGCCGTGTCCTTTGGTGATTCATAATAACTTCGCGAATCGCATACCTTCGGGTGGCGATGATTCATTCAAATTTCTGCCCTATCAACTTTCGATGGTAGGATAGAGGCCTACCATGGTGGTAACGGGTAACGGAGAATTAGGGTTCGATTCCGGAGAGGGAGC…
Ga0491194_0194040_621_2068	3300046534	metagenomic	1448	Marine	3300046534_Melted_sea_ice_microb_comm_Arctic_Ocean_MOSAiC_PS122_411_len=1448_bp	TAACGGAGAATTAGGGTTCGATTCCGGAGAGGGAGCCTGAGAGACGGCTACCACATCCAAGGAAGGCAGCAGGCGCGCAAATTACCCAATCCTGACACAGGGAGGTAGTGACAATAAATAACAATACTGGACTTTTTCAAGTCTAGTAATTGGAATGAGAACAATCTAAATACCTTATCGAGTATCAATTGGAGGGCAAGTCTGGTGCCAGCAGCCGCGGTAATTCCAGCTCCAATAGCGTATATTAAAGTTGTTGCAGTTAAAAAGCTCGTAGTTGGATCTCAGGGTGAGCTCAGTTGGTCGGCCTAATTGGTCAGAACTGGCTGACTCTCCCTTGTTTCTGAATCCCGGTCGGAGTTAATTCTTCGTTCGTGGACTTCAGATCGTTTACCTTGAAAA…
Ga0491196_0137087_1_1730	3300047666	metagenomic	1729	Marine	3300047666_Melted_sea_ice_microb_comm_Arctic_Ocean_MOSAiC_PS122_412_len=1729_bp	AGACTGCGAATGGCTCATTAAATCAGTTATAGTTTATTTGATAGTGCCTACTACTTGGATAACCGTAGTAATTCTAGAGCTAATACATGCAACAAGTCCCGACTTCTGGAAGGGATGTATTTATTAGATATACAAACCAACCGCGGCGGGAAACCGTCGTGTCCTTTGGTGATTCATAATAACTTCGCGAATCGCATGCCTTCGGGCGGCGATGATTCATTCAAATTTCTGCCCTATCAGCTTTTGATGGTAGGGTATTGGCCTACCATGGCGTTAACGGGTAACGGAGAATTAGGGTTCGATTCCGGAGAGGGAGCCTGAGAGACGGCTACCACATCCAAGGAAGGCAGCAGGCGCGCAAATTACCCAATCCTGACACAGGGAGGTAGTGACAATAAA…
Ga0491197_0187787_33_1480	3300047667	metagenomic	1448	Marine	3300047667_Melted_sea_ice_microb_comm_Arctic_Ocean_MOSAiC_PS122_413_len=1448_bp	TAACGGAGAATTAGGGTTCGATTCCGGAGAGGGAGCCTGAGAGACGGCTACCACATCCAAGGAAGGCAGCAGGCGCGCAAATTACCCAATCCTGACACAGGGAGGTAGTGACAATAAATAACAATACTGGACTTTTTCAAGTCTAGTAATTGGAATGAGAACAATCTAAATACCTTATCGAGTATCAATTGGAGGGCAAGTCTGGTGCCAGCAGCCGCGGTAATTCCAGCTCCAATAGCGTATATTAAAGTTGTTGCAGTTAAAAAGCTCGTAGTTGGATCTCAGGGTGAGCTCAGTTGGTCGGCCTAATTGGTCAGAACTGGCTGACTTACCCTTGTTTCTGAATCCCGGTGGGAGTTAATTCTTCGATTGTGGACTTCAGATCGTTTACCTTGAAAA…
Ga0491198_0203892_33_1480	3300049783	metagenomic	1448	Marine	3300049783_Melted_sea_ice_microb_comm_Arctic_Ocean_MOSAiC_PS122_414_len=1448_bp	TAACGGAGAATTAGGGTTCGATTCCGGAGAGGGAGCCTGAGAGACGGCTACCACATCCAAGGAAGGCAGCAGGCGCGCAAATTACCCAATCCTGACACAGGGAGGTAGTGACAATAAATAACAATACTGGACTTTTTCAAGTCTAGTAATTGGAATGAGAACAATCTAAATACCTTATCGAGTATCAATTGGAGGGCAAGTCTGGTGCCAGCAGCCGCGGTAATTCCAGCTCCAATAGCGTATATTAAAGTTGTTGCAGTTAAAAAGCTCGTAGTTGGATCTCAGGGTGAGCTCAGTTGGTCGGCCTAATTGGTCAGAACTGGCTGACTTACCCTTGTTTCTGAATCCCGGTGGGAGTTAATTCTTCGATTGTGGACTTCAGATCGTTTACCTTGAAAA…
Ga0491198_0274046_1_485	3300049783	metagenomic	485	Marine	3300049783_Melted_sea_ice_microb_comm_Arctic_Ocean_MOSAiC_PS122_414_len=485_bp	TACCTGGTTGATCCTGCCAGTAGTCATATGCTTGTCTCAAAGATTAAGCCATGCATGTCTAAGTATAACCCTTTACACGGGTAGACTGCGAATGGCTCATTAAATCAGTTATAGTTTATTTGATAGTGCCTACTACTTGGATAACCGTAGTAATTCTAGAGCTAATACATGCAACAAGTCCCGACTTCTGGAAGGGATGTATTTATTAGATATACAAACCAACCGCGACGGGAAACCGCCGTGTCCTTTGGTGATTCATAATAACTTCGCGAATCGCATGCCTTCGGGCGGCGATGATTCATTCAAATTTCTGCCCTATCAGCTTTTGATGGTAGGGTATTGGCCTACCATGGCGTTCACGGGTAACGGAGAATTAGGGTTCGATTCCGGAGAGGGAGC…
Ga0495744_00283694_1_547	3300050517	metagenomic	547	Freshwater	3300050517_FW_microb_comm_Montane_Cordillera_Ecozone_Canada_CoAss_of_30_SPs_len=547_bp	CTATGGGTGGTGGTGCATGGCCGTTCTTAGTTGGTGGAGTGATTTGTCTGGTTAATTCCGATAACGAACGAGACCTTAACCTACTAAATAGTTACGCCGATACTTTTGTATCGGCGGACAACTTCTTAGAGGGACTATCGGTGTTCAACCGGTGGAAGTTTGAGGCAATAACAGGTCTGTGATGCCCTTAGATGTTCTGGGCCGCACGCGCGCTACACTGACAAGTTCAACAAGTTGTCCACCTTGACTGAAGAGTCCGGGTAATCTTCTAAAAGCTTGTCGTGATGGGGATAGATTATTGCAATTATTAATCTTCAACGAGGAATTCCTAGTAAGGGCAGTTCATCAGACTGCCCTGATTACGTCCCTGCCCCTTGTACACACCGCCCGTCGCTACTA…
Ga0502761_0021350_927_2737	3300050206	metagenomic	1811	Freshwater	3300050206_Lake_water_microb_comm_Sandhills_Nebraska_United_States_NSL_Island_2018_MMG_len=1811_bp	TACCTGGTTGATCCTGCCAGTAGTCATATGCTTGTCTCAAAGATTAAGCCATGCATGTCTAAGTATAACCCTTTACACGGGTAGACTGCGAATGGCTCATTAAATCAGTTATAGTTTATTTGATAGTGCCTACTACTTGGATAACCGTAGTAATTCTAGAGCTAATACATGCAACAAGTCCCGACTTCTGGAAGGGATGTATTTATTAGATATACAAACCAACCACGGCGGGAAACCGTCGTGTCCTTTGGTGATTCATAATAACTTCGCGAATCGCATGCCTTCGGGCGGCGATGATTCATTCAAATTTCTGCCCTATCAGCTTTTGATGGTAGGGTATTGGCCTACCATGGCGTTCACGGGTAACGGAGAATTAGGGTTCGATTCCGGAGAGGGAGC…
Ga0504700_0029061_2809_3932	3300052689	metagenomic	1083	Estuarine	3300052689_Seawater_microb_comm_Mount_Hope_Bay_Rhode_Island_USA_RI_4A1_100218_0717_len=1083_bp	TCGGGTGTGGACTTCAGATCGTTTACCTTGAAAAAATTAGAGTGTTCAAAGCGGGCGTTTGCTTGAATACATTAGCATGGAATAATGGAATAGGACCCTGGTTCTATTTTGTTGGTTTTGAGGACCAGAGTAATGATTAATAGGGATAGTTGGGGGCATTCATATTTAATTGTCAGAGGTGAAATTCTTGGATTTATGAAAGATGAACTTCTGCGAAAGCATTTGCCAAGGATGTTTTCATTAATCAAGAACGAAAGTTAGGGGATCGAAGACGATCAGATACCGTCGTAGTCTTAACCATAAACTATGCCGACTAGGGATTGGGAGCGGTTTGTTCATTGACCCTCTCAGCACCTTACGAGAAATCAAAGTTTTTGGGTTCCGGGGGGAGTATGGTCG…
Ga0504709_0213520_1_1448	3300050204	metagenomic	1448	Marine	3300050204_Seawater_microb_comm_Mount_Hope_Bay_Rhode_Island_USA_RI_4B2_100218_0717_len=1448_bp	TAACGGAGAATTAGGGTTCGATTCCGGAGAGGGAGCCTGAGAGACGGCTACCACATCCAAGGAAGGCAGCAGGCGCGCAAATTACCCAATCCTGACACAGGGAGGTAGTGACAATAAATAACAATACTGGACTTTTTCAAGTCTAGTAATTGGAATGAGAACAATCTAAATACCTTATCGAGTATCAATTGGAGGGCAAGTCTGGTGCCAGCAGCCGCGGTAATTCCAGCTCCAATAGCGTATATTAAAGTTGTTGCAGTTAAAAAGCTCGTAGTTGGATCTCAGGGTGAGCTCAGTTGGTCGGCCTAATTGGTCAGAACTGGCTGACTCTCCCTTGTTTCTGAATCCCGGTCGGAGTTAATTCTTCGTTCGTGGACTTCAGATCGTTTACCTTGAAAA…
Ga0504710_0113360_1894_3139	3300052690	metagenomic	1246	Estuarine	3300052690_Seawater_microb_comm_Mount_Hope_Bay_Rhode_Island_USA_RI_5B2_100218_1439_len=1246_bp	TGGTGCCAGCAGCCGCGGTAATTCCAGCTCCAATAGCGTATATTAAAGTTGTTGCAGTTAAAAAGCTCGTAGTTGGATCTCAGGGTGAGCTCAGTTGGTCGGCCTAATTGGTCAGAACTGGCTGACTCTCCCTTGTTTCTGAATCCCGGTCGGAGTTAATTCTTCGTTCGTGGACTTCAGATCGTTTACCTTGAAAAAATTAGAGTGTTCAAAGCGGGCGTTTGCTTGAATACATTAGCATGGAATAATGGAATAGGACTTTGGTTCTATTTTGTTGGTTTTGAGGACCAGAGTAATGATTAATAGGGATAGTTGGGGGCATTCATATTTAATTGTCAGAGGTGAAATTCTTGGATTTATGAAAGATGAACTTCTGCGAAAGCATTTGCCAAGGATGTT…
Ga0504711_0347267_1_457	3300052917	metagenomic	457	Estuarine	3300052917_Seawater_microb_comm_Mount_Hope_Bay_Rhode_Island_USA_RI_6B2_100218_2020_len=457_bp	TACCTGGTTGATCCTGCCAGTAGTCATATGCTTGTCTCAAAGATTAAGCCATGCATGTCTAAGTATACACCTTTACACGGTGAGACTGCGAATGGCTCATTAAATCAGTTATAGTTTATTTGATAGTGCCTACTACTTGGATAACCGTAGTAATTCTAGAGCTAATACATGCAACAAGTCCCGACTTCTGGAAGGGATGTATTTATTAGATATACAAACCAACCGCGGCGGGAAACCGTCGTGTCCTTTGGTGATTCATAATAACTTCGCGAATCGCATGCCTTCGGGCGGCGATGATTCATTCAAATTTCTGCCCTATCAGCTTTTGATGGTAGGGTATTGGCCTACCATGGCGTTCACGGGTAACGGAGAATTAGGGTTCGATTCCGGAGAGGGAGC…
Ga0504713_1071656_1_709	3300050183	metagenomic	709	Marine	3300050183_Seawater_microb_comm_Mount_Hope_Bay_Rhode_Island_USA_RI_8B2_100318_0845_len=709_bp	GGGTATTGGCCTACCATGGCGTTTACGGGTAACGGAGAATTAGGGTTCGATTCCGGAGAGGGAGCCTGAGAGACGGCTACCACATCCAAGGAAGGCAGCAGGCGCGCAAATTACCCAATCCTGACACAGGGAGGTAGTGACAATAAATAACAATACTGGACTTTTTCAAGTCTAGTAATTGGAATGAGAACAATCTAAATACCTTATCGAGTATCAATTGGAGGGCAAGTCTGGTGCCAGCAGCCGCGGTAATTCCAGCTCCAATAGCGTATATTAAAGTTGTTGCAGTTAAAAAGCTCGTAGTTGGATCTCAGGGTGAGCTCAGTTGGTCGGCCTAATTGGTCAGAACTGGCTGACTCTCCCTTGTTTCTGAATCCCGGTCGGAGTTAATTCTTCGTT…
Ga0590818_0027873_1550_2669	3300060448	metagenomic	1120	Marine	3300060448_Seawater_microb_comm_East_Sound_Orcas_Island_WA_USA_ORCAS_bact_20210611_15_21_len=1120_bp	TACCTGGTTGATCCTGCCAGTAGTCATATGCTTGTCTCAAAGATTAAGCCATGCATGTCTAAGTATAAGCCTTTACACGGTGAGACTGCGAATGGCTCATTAAATCAGAAACTGTTTATTTGATAGTGCCTACTACATGGATAACCGTAGTAATTCTAGAGCTAATACATGCGAACAGCCTCGACTTCTGGAAGAGGCGTATTTATTAGATATACAAACCAACCGCTTCGGCGACCTTTGGTGACTCATAATAACTTCGCGAATCGCATGCCTTTGGCGGCGATGATTCATTCAAATTTCTGCCCTATCAGCTTTTGATGGTAGGGTATTGGCCTACCATGGCGTTAACGGGTAACGGAGAATTAGGGTTCGATTCCGGAGAGGGAGCCTGAGAGACGG…
Ga0590818_0097934_1_885	3300060448	metagenomic	885	Marine	3300060448_Seawater_microb_comm_East_Sound_Orcas_Island_WA_USA_ORCAS_bact_20210611_15_21_len=885_bp	GAAAGATGAACTTCTGCGAAAGCATTTGCCAAGGATGTTTTCATTAATCAAGAACGAAAGTTAGGGGATCGAAGACGATCAGATACCGTCGTAGTCTTAACCATAAACTATGCCGACTAGGGATTGGGCGTGGTTTGTTCATTGACCCGCTCAGCACCTTACGAGAAATCAAAGTCTTTGGGTTCCGGGGGGAGTATGGTCGCAAGGCTGAAACTTAAAGGAATTGACGGAGGGGCACCACCAGGAGTGGAGCCTGCGGCTTAATTTGACTCAACACGGGAAAACTTACCAGGTCCAGACATAGTAAGGATTGACAGATTGAGAGCTCTTTCTTGATTCTATGGGTGGTGGTGCATGGCCGTTCTTAGTTGGTGGAGTGATTTGTCTGGTTAATTCCGA…
Ga0590820_017322_2665_3254	3300060389	metagenomic	590	Marine	3300060389_Seawater_microb_comm_East_Sound_Orcas_Island_WA_USA_ORCAS_bact_20210612_16_05_len=590_bp	TACCTGGTTGATCCTGCCAGTAGTCATATGCTTGTCTCAAAGATTAAGCCATGCATGTCTAAGTATAAGCCTTTACACGGTGAGACTGCGAATGGCTCATTAAATCAGAAACTGTTTATTTGATAGTGCCTACTACATGGATAACCGTAGTAATTCTAGAGCTAATACATGCGAACAGCCTCGACTTCTGGAAGAGGCGTATTTATTAGATATACAAACCAACCGCTTCGGCGACCTTTGGTGACTCATAATAACTTCGCGAATCGCATGCCTTTGGCGGCGATGATTCATTCAAATTTCTGCCCTATCAGCTTTTGATGGTAGGGTATTGGCCTACCATGGCGTTAACGGGTAACGGAGAATTAGGGTTCGATTCCGGAGAGGGAGCCTGAGAGACGG…
Ga0590821_022499_1_977	3300060460	metagenomic	977	Marine	3300060460_Seawater_microb_comm_East_Sound_Orcas_Island_WA_USA_ORCAS_bact_20210612_16_09_len=977_bp	TACCTGGTTGATCCTGCCAGTAGTCATATGCTTGTCTCAAAGATTAAGCCATGCATGTCTAAGTATAAGCCTTTACACGGTGAGACTGCGAATGGCTCATTAAATCAGAAACTGTTTATTTGATAGTGCCTACTACATGGATAACCGTAGTAATTCTAGAGCTAATACATGCGAACAGCCTCGACTTCTGGAAGAGGCGTATTTATTAGATATACAAACCAACCGCTTCGGCGACCTTTGGTGACTCATAATAACTTCGCGAATCGCATGCCTTTGGCGGCGATGATTCATTCAAATTTCTGCCCTATCAGCTTTTGATGGTAGGGTATTGGCCTACCATGGCGTTAACGGGTAACGGAGAATTAGGGTTCGATTCCGGAGAGGGAGCCTGAGAGACGG…
Ga0590821_030671_1345_2229	3300060460	metagenomic	885	Marine	3300060460_Seawater_microb_comm_East_Sound_Orcas_Island_WA_USA_ORCAS_bact_20210612_16_09_len=885_bp	GAAAGATGAACTTCTGCGAAAGCATTTGCCAAGGATGTTTTCATTAATCAAGAACGAAAGTTAGGGGATCGAAGACGATCAGATACCGTCGTAGTCTTAACCATAAACTATGCCGACTAGGGATTGGACGTGGTTTGTTCATTGACCCGTTCAGCACCTTACGAGAAATCAAAGTCTTTGGGTTCCGGGGGGAGTATGGTCGCAAGGCTGAAACTTAAAGGAATTGACGGAGGGGCACCACCAGGAGTGGAGCCTGCGGCTTAATTTGACTCAACACGGGAAAACTTACCAGGTCCAGACATAGTAAGGATTGACAGATTGAGAGCTCTTTCTTGATTCTATGGGTGGTGGTGCATGGCCGTTCTTAGTTGGTGGAGTGATTTGTCTGGTTAATTCCGA…
Ga0590822_247492_1_569	3300060449	metagenomic	569	Marine	3300060449_Seawater_microb_comm_East_Sound_Orcas_Island_WA_USA_ORCAS_bact_20210612_16_13_len=569_bp	GATTGAGAGCTCTTTCTTGATTCTATGGGTGGTGGTGCATGGCCGTTCTTAGTTGGTGGAGTGATTTGTCTGGTTAATTCCGATAACGAACGAGACCTTAACCTACTAAATAGTTACGCCGATGCTTTTGCATCGACGGACAACTTCTTAGAGGGACTATCGGTGTTCAACCGGTGGAAGTTTGAGGCAATAACAGGTCTGTGATGCCCTTAGATGTTCTGGGCCGCACGCGCGCTACACTGACTAGTTCAACAAGTTGTCCACCTTGACTGAAGAGTCCGGGTAATCTTTTAAAAGCTAGTCGTGATGGGGATAGATTATTGCAATTATTAATCTTCAACGAGGAATTCCTAGTAAGGGTAGTTCATCAGACTGCCCTGATTACGTCCCTGCCCCTTG…
Ga0590823_0259374_1_810	3300060450	metagenomic	810	Marine	3300060450_Seawater_microb_comm_East_Sound_Orcas_Island_WA_USA_ORCAS_bact_20210612_16_17_len=810_bp	AACAATTTAAATCCCTTATCGAGTATCAATTGGAGGGCAAGTCTGGTGCCAGCAGCCGCGGTAATTCCAGCTCCAATAGCGTATATTAAAGTTGTTGCAGTTAAAAAGCTCGTAGTTGGAGTTCAGATTGAGCTCGGCCGGTCGGCCTAATTGGTCAGAACTGGTTGACTCTGTCTTGTTTGTGGATCCCTCCGGAGTTAACTCTTCGGATGTGGAGTCCACATCGTTTACCTTGAAAAAATTAGAGTGTTCAAAGCAGGCGTTTGCTTGAATATATTAGCATGGAATAATGGAATAGGACGCTGGTTCTATTTTGTTGGTTTTGAGAACCAGAGTAATGATTAATAGGGACAGTTGGGGGCATTCATATTTCATTGTCAGAGGTGAAATTCTTGGATT…
Ga0590826_0021098_1570_3367	3300060390	metagenomic	1798	Marine	3300060390_Seawater_microb_comm_East_Sound_Orcas_Island_WA_USA_ORCAS_bact_20210613_17_05_len=1798_bp	TACCTGGTTGATCCTGCCAGTAGTCATATGCTTGTCTCAAAGATTAAGCCATGCATGTCTAAGTATAAGCCTATATATGGTGAGACTGCGAATGGCTCATTAAATCAGAACTTGTTTATTTGATAGTGCCTACTACATGGATAACCGTAGTAATTCTAGAGCTAATACATGCTAAAAGCCTGAACTTCTGGAACAGGCGTATTTATTAGATATACAAACCTTCCGCTTCGGCGTACTCTGGTGACTCATAATAACTTCGCGAATCGTACGCTTCGGCGACGATGATTCATTCAAATTTCTGCCCTATCAGCTTTTGATGGTAGGGTATTGGCCTACCATGGCGTTAACGGGTAACGGAGAATTAGGGTTCGATTCCGGAGAGGGAGCCTGAGAGACGGC…
Ga0590826_0032120_1_596	3300060390	metagenomic	596	Marine	3300060390_Seawater_microb_comm_East_Sound_Orcas_Island_WA_USA_ORCAS_bact_20210613_17_05_len=596_bp	CAGGTCCAGACATAGTAAGGATTGACAGATTGAGAGCTCTTTCTTGATTCTATGGGTGGTGGTGCATGGCCGTTCTTAGTTGGTGGAGTGATTTGTCTGGTTAATTCCGATAACGAACGAGACCTTATCCTACTAAATAGTTACGCCTATACTTTTGTATAAGCGGACAACTTCTTAGAGGGACTATCGGTGTTCAACCGGTGGAAGTTTGAGGCAATAACAGGTCTGTGATGCCCTTAGATGTTCTGGGCCGCACGCGCGCTACACTGACGAGTTCAACAAGTTGTCCACCTTGACTGAAGAGTCCGGGTAATCTTTTAAAAGCTCGTCGTGATGGGGATAGATTATTGCAATTATTAATCTTCAACGAGGAATTCCTAGTAAGGGTGGTTCATCAGA…
Ga0590827_0113176_1_911	3300060391	metagenomic	911	Marine	3300060391_Seawater_microb_comm_East_Sound_Orcas_Island_WA_USA_ORCAS_bact_20210613_17_09_len=911_bp	AGAACAATTTAAATCCCTTATCGAGGAACCATTGGAGGGCAAGTCTGGTGCCAGCAGCCGCGGTAATTCCAGCTCCAATAGCGTATATTAAAGTTGTTGCAGTTAAAAAGCTCGTAGTTGGATTTCAGAGTGAGCTCGTCCGGTCGGCCTAAATGGTCTGAACTGGTTGACTCTCTCTTGCTTGTGGATCCCGCCCGGAGTTAACTCTTCGGATGTGGACTTCACATCGTTTACCTTGAAAAAATTAGAGTGTTCAAAGCAGGCGTTTGCTTGAATATATTAGCATGGAATAATGGAATAGGACCCTGGTTCTATTTTGTTGGTTTTGAGGACCAGAGTAATGATTAATAGGGATAGTTGGGGGCATTCATATTTCATTGTCAGAGGTGAAATTCTTGG…
Ga0590827_0180896_1_688	3300060391	metagenomic	688	Marine	3300060391_Seawater_microb_comm_East_Sound_Orcas_Island_WA_USA_ORCAS_bact_20210613_17_09_len=688_bp	CGATGATTCATTCAAATTTCTGCCCTATCAGCTTTTGATGGTAGGGTATTGGCCTACCATGGCGTTAACGGGTAACGGAGAATTAGGGTTCGATTCCGGAGAGGGAGCCTGAGAGACGGCTACCACATCCAAGGAAGGCAGCAGGCGCGCAAATTACCCAATCCTGACACAGGGAGGTAGTGACAATAAATAACAATACTGGACTTTTTCAAGCCTAGTAATTGGAATGAGAACAATTTAAATCCCTTATCGAGTATCAATTGGAGGGCAAGTCTGGTGCCAGCAGCCGCGGTAATTCCAGCTCCAATAGCGTATATTAAAGTTGTTGCAGTTAAAAAGCTCGTAGTTGGAGTTCAGATTGAGCTCGGCCGGTCGGCCTAATTGGTCAGAACTGGTTGA…
Ga0590828_013659_1_1263	3300060392	metagenomic	1155	Marine	3300060392_Seawater_microb_comm_East_Sound_Orcas_Island_WA_USA_ORCAS_bact_20210613_17_13_len=1155_bp	AGTATCAATTGGAGGGCAAGTCTGGTGCCAGCAGCCGCGGTAATTCCAGCTCCAATAGCGTATATTAAAGTTGTTGCAGTTAAAAAGCTCGTAGTTGGAGTTCAGATTGAGCTCGGCCGGTCGGCCTAATTGGTCAGAACTGGTTGACTCTGTCTTGTTTGTGGATCCCTCCGGAGTTAACTCTTCGGATGTGGAGTCCACATCGTTTACCTTGAAAAAATTAGAGTGTTCAAAGCAGGCGTTTGCTTGAATATATTAGCATGGAATAATGGAATAGGACGCTGGTTCTATTTTGTTGGTTTTGAGAACCAGAGTAATGATTAATAGGGACAGTTGGGGGCATTCATATTTCATTGTCAGAGGTGAAATTCTTGGATTTATGAAAGATGAACTTCTGCG…
Ga0590828_041153_1_633	3300060392	metagenomic	633	Marine	3300060392_Seawater_microb_comm_East_Sound_Orcas_Island_WA_USA_ORCAS_bact_20210613_17_13_len=633_bp	TACCTGGTTGATCCTGCCAGTAGTCATATGCTTGTCTCAAAGATTAAGCCATGCATGTCTAAGTATAAGCCTTTACACGGTGAGACTGCGAATGGCTCATTAAATCAGAAACTGTTTATTTGATAGTGCCTACTACATGGATAACCGTAGTAATTCTAGAGCTAATACATGCGAACAGCCTCGACTTCTGGAAGAGGCGTATTTATTAGATATACAAACCAACCGCTTCGGCGACCTTTGGTGACTCATAATAACTTCGCGAATCGCATGCCTTTGGCGGCGATGATTCATTCAAATTTCTGCCCTATCAGCTTTTGATGGTAGGGTATTGGCCTACCATGGCGTTAACGGGTAACGGAGAATTAGGGTTCGATTCCGGAGAGGGAGCCTGAGAGACGG…
Ga0590829_0062119_1_568	3300060393	metagenomic	568	Marine	3300060393_Seawater_microb_comm_East_Sound_Orcas_Island_WA_USA_ORCAS_bact_20210613_17_17_len=568_bp	ATTGAGAGCTCTTTCTTGATTCTATGGGTGGTGGTGCATGGCCGTTCTTAGTTGGTGGAGTGATTTGTCTGGTTAATTCCGATAACGAACGAGACCTTATCCTACTAAATAGTTACGCCTATACTTTTGTATAAGCGGACAACTTCTTAGAGGGACTATCGGTGTTCAACCGGTGGAAGTTTGAGGCAATAACAGGTCTGTGATGCCCTTAGATGTTCTGGGCCGCACGCGCGCTACACTGACGAGTTCAACAAGTTGTCCACCTTGACTGAAGAGTCCGGGTAATCTTTTAAAAGCTCGTCGTGATGGGGATAGATTATTGCAATTATTAATCTTCAACGAGGAATTCCTAGTAAGGGTGGTTCATCAGACCGCCCTGATTACGTCCCTGCCCCTTGT…
Ga0590830_199463_1_798	3300060394	metagenomic	791	Marine	3300060394_Seawater_microb_comm_East_Sound_Orcas_Island_WA_USA_ORCAS_bact_20210613_17_21_len=791_bp	AATAATGGAATAGGACCCTGGTTCTATTTTGTTGGTTTTGAGGACCAGAGTAATGATTAATAGGGATAGTTGGGGGCATTCATATTTCATTGTCAGAGGTGAAATTCTTGGATTTATGAAAGATGAACTTCTGCGAAAGCATTTGCCAAGGATGTTTTCATTAATCAAGAACGAAAGTTAGGGGATCGAAGACGATCAGATACCGTCGTAGTCTTAACCATAAACTATGCCGACTAGGGATTGGGCGTGGTTTGTTCATTGACCCGCTCAGCACCTTACGAGAAATCAAAGTCTTTGGGTTCCGGGGGGAGTATGGTCGCAAGGCTGAAACTTAAAGGAATTGACGGAGGGGCACCACCAGGAGTGGAGCCTGCGGCTTAATTTGACTCAACACGGGAA…
Ga0590831_038962_1212_2195	3300060364	metagenomic	984	Marine	3300060364_Seawater_microb_comm_East_Sound_Orcas_Island_WA_USA_ORCAS_bact_20210614_18_01_len=984_bp	TACCTGGTTGATCCTGCCAGTAGTCATATGCTTGTCTCAAAGATTAAGCCATGCATGTCTAAGTATAAGCCTTTACACGGTGAGACTGCGAATGGCTCATTAAATCAGAAACTGTTTATTTGATAGTGCCTACTACATGGATAACCGTAGTAATTCTAGAGCTAATACATGCGAACAGCCTCGACTTCTGGAAGAGGCGTATTTATTAGATATACAAACCAACCGCTTCGGCGACCTTTGGTGACTCATAATAACTTCGCGAATCGCATGCCTTTGGCGGCGATGATTCATTCAAATTTCTGCCCTATCAGCTTTTGATGGTAGGGTATTGGCCTACCATGGCGTTAACGGGTAACGGAGAATTAGGGTTCGATTCCGGAGAGGGAGCCTGAGAGACGG…
Ga0590833_055390_964_1620	3300060451	metagenomic	655	Marine	3300060451_Seawater_microb_comm_East_Sound_Orcas_Island_WA_USA_ORCAS_bact_20210614_18_09_len=655_bp	TACCTGGTTGATCCTGCCAGTAGTCATATGCTTGTCTCAAAGATTAAGCCATGCATGTCTAAGTATAAGCCTTTACACGGTGAGACTGCGAATGGCTCATTAAATCAGAAACTGTTTATTTGATAGTGCCTACTACATGGATAACCGTAGTAATTCTAGAGCTAATACATGCGAACAGCCTCGACTTCTGGAAGAGGCGTATTTATTAGATATACAAACCAACCGCTTCGGCGACCTTTGGTGACTCATAATAACTTCGCGAATCGCATGCCTTTGGCGGCGATGATTCATTCAAATTTCTGCCCTATCAGCTTTTGATGGTAGGGTATTGGCCTACCATGGCGTTAACGGGTAACGGAGAATTAGGGTTCGATTCCGGAGAGGGAGCCTGAGAGACGG…
Ga0590833_169076_1_748	3300060451	metagenomic	748	Marine	3300060451_Seawater_microb_comm_East_Sound_Orcas_Island_WA_USA_ORCAS_bact_20210614_18_09_len=748_bp	CCAGCTCCAATAGCGTATATTAAAGTTGTTGCAGTTAAAAAGCTCGTAGTTGGATTTCAGAGTGAGCTCGTCCGGTCGGCCTAAATGGTCTGAACTGGTTGACTCTCTCTTGCTTGTGGATCCCGCCCGGAGTTAACTCTTCGGATGTGGACTTCACATCGTTTACCTTGAAAAAATTAGAGTGTTCAAAGCAGGCGTATGCTTGAATATATTAGCATGGAATAATGGAATAGGACCCTGGTTCTATTTTGTTGGTTTTGAGGACCAGAGTAATGATTAATAGGGATAGTTGGGGGCATTCATATTTCATTGTCAGAGGTGAAATTCTTGGATTTATGAAAGATGAACTTCTGCGAAAGCATTTGCCAAGGATGTTTTCATTAATCAAGAACGAAAGTT…
Ga0590835_0182496_1_935	3300060593	metagenomic	935	Marine	3300060593_Seawater_microb_comm_East_Sound_Orcas_Island_WA_USA_ORCAS_bact_20210614_18_17_len=935_bp	CCTGAGAGACGGCTACCACATCCAAGGAAGGCAGCAGGCGCGCAAATTACCCAATCCTGACACAGGGAGGTAGTGACAATAAATAACAATACTGGACTTATTCAAGCCTAGTAATTGGAATGAGAACAATTTAAATCCCTTATCGATTAACCATTGGAGGGCAAGTCTGGTGCCAGCAGCCGCGGTAATTCCAGCTCCAATAGCGTATATTAAAGTTGTTGCAGTTAAAAAGCTCGTAGTTGGATTTCAGAGTGAGCTCGTCCGGTCGGCCTAAATGGTCTGAACTGGTTGACTCTCTCTTGCTTGTGGATCCCGCCCGGAGTTAACTCTTCGGATGTGGACTTCACATCGTTTACCTTGAAAAAATTAGAGTGTTCAAAGCAGGCGTATGCTTGAATA…
Ga0590835_0247444_1_753	3300060593	metagenomic	753	Marine	3300060593_Seawater_microb_comm_East_Sound_Orcas_Island_WA_USA_ORCAS_bact_20210614_18_17_len=753_bp	GGTAACGGAGAATTAGGGTTCGATTCCGGAGAGGGAGCCTGAGAGACGGCTACCACATCCAAGGAAGGCAGCAGGCGCGCAAATTACCCAATCCTGACACAGGGAGGTAGTGACAATAAATAACAATACTGGACTTTTTCAAGCCTAGTAATTGGAATGAGAACAATTTAAATCCCTTATCGAGTATCAATTGGAGGGCAAGTCTGGTGCCAGCAGCCGCGGTAATTCCAGCTCCAATAGCGTATATTAAAGTTGTTGCAGTTAAAAAGCTCGTAGTTGGAGTTCAGATTGAGCTCGGCCGGTCGGCCTAATTGGTCAGAACTGGTTGACTCTGTCTTGTTTGTGGATCCCTCCGGAGTTAACTCTTCGGATGTGGAGTCCACATCGTTTACCTTGAAA…
Ga0590837_287806_1_503	3300060366	metagenomic	500	Marine	3300060366_Seawater_microb_comm_East_Sound_Orcas_Island_WA_USA_ORCAS_bact_20210615_19_01_len=500_bp	CACGGGAAAACTTACCAGGTCCAGACATAGTAAGGATTGACAGATTGAGAGCTCTTTCTTGATTCTATGGGTGGTGGTGCATGGCCGTTCTTAGTTGGTGGAGTGATTTGTCTGGTTAATTCCGATAACGAACGAGACCTTAACCTACTAAATAGTTACGCCGATGCTTTTGCATCGACGGACAACTTCTTAGAGGGACTATCGGTGTTCAACCGGTGGAAGTTTGAGGCAATAACAGGTCTGTGATGCCCTTAGATGTTCTGGGCCGCACGCGCGCTACACTGACGAGTTCAACAAGTTGTCCACCTTGACTGAAGAGTCCGGGTAATCTTTTAAAAGCTCGTCGTGATGGGGATAGATTATTGCAATTATTAATCTTCAACGAGGAATTCCTAGTAA…
Ga0590840_069185_1_1321	3300060452	metagenomic	1321	Marine	3300060452_Seawater_microb_comm_East_Sound_Orcas_Island_WA_USA_ORCAS_bact_20210615_19_13_len=1321_bp	TACCTGGTTGATCCTGCCAGTAGTCATATGCTTGTCTCAAAGATTAAGCCATGCATGTCTAAGTATAAGCCTATATATGGTGAGACTGCGAATGGCTCATTAAATCAGAACTTGTTTATTTGATAGTGTCTACTACATGGATAACCGTAGTAATTCTAGAGCTAATACATGCTAAAAGCCTGAACTTCTGGAACAGGCGTATTTATTAGATATACAAACCATCCGCTTCGGCGTACCATGGTGACTCATAATAACTTCGCGAATCGTACGCTTCGGCGACGATGATTCATTCAAATTTCTGCCCTATCAGCTTTTGATGGTAGGGTATTGGCCTACCATGGCGTTAACGGGTAACGGAGAATTAGGGTTCGATTCCGGAGAGGGAGCCTGAGAGACGGC…
Ga0590847_102259_1_1030	3300060380	metagenomic	1030	Marine	3300060380_Seawater_microb_comm_East_Sound_Orcas_Island_WA_USA_ORCAS_bact_20210616_20_17_len=1030_bp	AGAACAATTTAAATCCCTTATCGAGGAACCATTGGAGGGCAAGTCTGGTGCCAGCAGCCGCGGTAATTCCAGCTCCAATAGCGTATATTAAAGTTGTTGCAGTTAAAAAGCTCGTAGTTGGATTTCAGAGTGAGCTCGTCTGGTCGGCCTAATGGGTCTGAACTGGTTGACTCTCTCTTGCTTGTGGATCCCGCCCGGAGTTAATTCTTCGGATGTGGACTTCACATCGTTTACCTTGAAAAAATTAGAGTGTTCAAAGCAGGCGTTTGCTTGAATATATTAGCATGGAATAATGGAATAGGACCCTGGTTCTATTTTGTTGGTTTTGAGAGCCAGAGTAATGATTAATAGGGATAGTTGGGGGCATTCATATTTCATTGTCAGAGGTGAAATTCTTGG…
Ga0590856_219289_75_642	3300060400	metagenomic	568	Marine	3300060400_Seawater_microb_comm_East_Sound_Orcas_Island_WA_USA_ORCAS_bact_20210618_22_05_len=568_bp	ATTGAGAGCTCTTTCTTGATTCTATGGGTGGTGGTGCATGGCCGTTCTTAGTTGGTGGAGTGATTTGTCTGGTTAATTCCGATAACGAACGAGACCTTATCCTACTAAATAGTTACGCCTATACTTTTGTATAAGCGGACAACTTCTTAGAGGGACTATCGGTGTTCAACCGGTGGAAGTTTGAGGCAATAACAGGTCTGTGATGCCCTTAGATGTTCTGGGCCGCACGCGCGCTACACTGACGAGTTCAACAAGTTGTCCACCTTGACTGAAGAGTCCGGGTAATCTTTTAAAAGCTCGTCGTGATGGGGATAGATTATTGCAATTATTAATCTTCAACGAGGAATTCCTAGTAAGGGTGGTTCATCAGACCGCCCTGATTACGTCCCTGCCCCTTGT…
Ga0590984_0166952_559_1063	3300060410	metagenomic	505	Marine	3300060410_Seawater_microb_comm_East_Sound_Orcas_Island_WA_USA_ORCAS_bact_20210527_00_13_len=505_bp	TACCTGGTTGATCCTGCCAGTAGTCATATGCTTGTCTCAAAGATTAAGCCATGCATGTCTAAGTATAAGCCTATATATGGTGAGACTGCGAATGGCTCATTAAATCAGAACTTGTTTATTTGATAGTGTCTACTACATGGATAACCGTAGTAATTCTAGAGCTAATACATGCTAAAAGCCTGAACTTCTGGAACAGGCGTATTTATTAGATATACAAACCATCCGCTTCGGCGTACCATGGTGACTCATAATAACTTCGCGAATCGTACGCTTCGGCGACGATGATTCATTCAAATTTCTGCCCTATCAGCTTTTGATGGTAGGGTATTGGCCTACCATGGCGTTAACGGGTAACGGAGAATTAGGGTTCGATTCCGGAGAGGGAGCCTGAGAGACGGC…
Ga0590993_0279365_1_926	3300060603	metagenomic	926	Marine	3300060603_Seawater_microb_comm_East_Sound_Orcas_Island_WA_USA_ORCAS_bact_20210529_02_01_len=926_bp	GGTGGTAACGGGTAACGGAGAATTAGGGTTCGATTCCGGAGAGGGAGCCTGAGAGACGGCTACCACATCCAAGGAAGGCAGCAGGCGCGCAAATTACCCAATCCTGACACAGGGAGGTAGTGACAATAAATAACAATACTGGACTTATTCAAGCCTAGTAATTGGAATGAGAACAATTTAAATCCCTTATCGATTAACCATTGGAGGGCAAGTCTGGTGCCAGCAGCCGCGGTAATTCCAGCTCCAATAGCGTATATTAAAGTTGTTGCAGTTAAAAAGCTCGTAGTTGGATTTCAGAGTGAGCTCGTCCGGTCGGCCTAAATGGTCTGAACTGGTTGACTCTCTCTTGCTTGTGGATCCCGCCCGGAGTTAACTCTTCGGATGTGGACTTCACATCGT…
Ga0590997_0643702_1_578	3300060412	metagenomic	578	Marine	3300060412_Seawater_microb_comm_East_Sound_Orcas_Island_WA_USA_ORCAS_bact_20210529_02_17_len=578_bp	CTGCGAATGGCTCATTAAATCAGAAACTGTTTATTTGATAGTGCCTACTACATGGATAACCGTAGTAATTCTAGAGCTAATACATGCGAACAGCCTCGACTTCTGGAAGAGGCGTATTTATTAGATATACAAACCAACCGCTTCGGCGACCTTTGGTGACTCATAATAACTTCGCGAATCGCATGCCTTTGGCGGCGATGATTCATTCAAATTTCTGCCCTATCAGCTTTTGATGGTAGGGTATTGGCCTACCATGGCGTTAACGGGTAACGGAGAATTAGGGTTCGATTCCGGAGAGGGAGCCTGAGAGACGGCTACCACATCCAAGGAAGGCAGCAGGCGCGCAAATTACCCAATCCTGACACAGGGAGGTAGTGACAATAAATAACAATACTGGAC…
Ga0591001_0439463_1_568	3300060585	metagenomic	568	Marine	3300060585_Seawater_microb_comm_East_Sound_Orcas_Island_WA_USA_ORCAS_bact_20210530_03_09_len=568_bp	ATTGAGAGCTCTTTCTTGATTCTATGGGTGGTGGTGCATGGCCGTTCTTAGTTGGTGGAGTGATTTGTCTGGTTAATTCCGATAACGAACGAGACCTTATCCTACTAAATAGTTACGCCGATACTTTTGTATCAGCGGACAACTTCTTAGAGGGACTATCGGTGTTCAACCGGTGGAAGTTTGAGGCAATAACAGGTCTGTGATGCCCTTAGATGTTCTGGGCCGCACGCGCGCTACACTGACGAGTTCAACAAGTTGTCCACCTTGACTGAAGAGTCCGGGTAATCTTTTAAAAGCTCGTCGTGATGGGGATAGATTATTGCAATTATTAATCTTCAACGAGGAATTCCTAGTAAGGGTGGTTCATCAGACCGCCCTGATTACGTCCCTGCCCCTTGT…
Ga0591011_0288828_1_512	3300060605	metagenomic	512	Marine	3300060605_Seawater_microb_comm_East_Sound_Orcas_Island_WA_USA_ORCAS_bact_20210601_05_01_len=512_bp	GGAGTGATTTGTCTGGTTAATTCCGATAACGAACGAGACCTTAACCTACTAAATAGTTACGCCGATGCTTTTGCATCGACGGACAACTTCTTAGAGGGACTATCGGTGTTCAACCGGTGGAAGTTTGAGGCAATAACAGGTCTGTGATGCCCTTAGATGTTCTGGGCCGCACGCGCGCTACACTGACTAGTTCAACAAGTTGTCCACCTTGACTGAAGAGTCCGGGTAATCTTTTAAAAGCTAGTCGTGATGGGGATAGATTATTGCAATTATTAATCTTCAACGAGGAATTCCTAGTAAGGGTAGTTCATCAGACTGCCCTGATTACGTCCCTGCCCCTTGTACACACCGCCCGTCGCTACTACCGATTGGATGGTCTGGTGAGTCATCCGGACTGCG…
Ga0591023_0218910_311_995	3300060423	metagenomic	684	Marine	3300060423_Seawater_microb_comm_East_Sound_Orcas_Island_WA_USA_ORCAS_bact_20210603_07_01_len=684_bp	TACCTGGTTGATCCTGCCAGTAGTCATATGCTTGTCTCAAAGATTAAGCCATGCATGTCTAAGTATAAGCCTTTACACGGTGAGACTGCGAATGGCTCATTAAATCAGAAACTGTTTATTTGATAGTGCCTACTACATGGATAACCGTAGTAATTCTAGAGCTAATACATGCGAACAGCCTCGACTTCTGGAAGAGGCGTATTTATTAGATATACAAACCAACCGCTTCGGCGACCTTTGGTGACTCATAATAACTTCGCGAATCGCATGCCTTTGGCGGCGATGATTCATTCAAATTTCTGCCCTATCAGCTTTTGATGGTAGGGTATTGGCCTACCATGGCGTTAACGGGTAACGGAGAATTAGGGTTCGATTCCGGAGAGGGAGCCTGAGAGACGG…
Ga0591024_0257442_322_888	3300060424	metagenomic	567	Marine	3300060424_Seawater_microb_comm_East_Sound_Orcas_Island_WA_USA_ORCAS_bact_20210603_07_05_len=567_bp	TTGAGAGCTCTTTCTTGATTCTATGGGTGGTGGTGCATGGCCGTTCTTAGTTGGTGGAGTGATTTGTCTGGTTAATTCCGATAACGAACGAGACCTTATCCTACTAAATAGTTACGCCGATACTTTTGTATCGGCGGGCAACTTCTTAGAGGGACTATCGGTGTTCAACCGGTGGAAGTTTGAGGCAATAACAGGTCTGTGATGCCCTTAGATGTTCTGGGCCGCACGCGCGCTACACTGACGAGTTCAACAAGTTGTCCACCTTGACTGAAGAGTCCGGGTAATCTTTTAAAAGCTCGTCGTGATGGGGATAGATTATTGCAATTATTAATCTTCAACGAGGAATTCCTAGTAAGGGCGGTTCATCAGACCGCCCTGATTACGTCCCTGCCCCTTGTA…
Ga0591027_0381975_1_567	3300060592	metagenomic	567	Marine	3300060592_Seawater_microb_comm_East_Sound_Orcas_Island_WA_USA_ORCAS_bact_20210603_07_17_len=567_bp	TTGAGAGCTCTTTCTTGATTCTATGGGTGGTGGTGCATGGCCGTTCTTAGTTGGTGGAGTGATTTGTCTGGTTAATTCCGATAACGAACGAGACCTTATCCTACTAAATAGTTACGCCTATACTTTTGTATAAGCGGACAACTTCTTAGAGGGACTATCGGTGTTCAACCGGTGGAAGTTTGAGGCAATAACAGGTCTGTGATGCCCTTAGATGTTCTGGGCCGCACGCGCGCTACACTGACTAGTTCAACAAGTTGTCCACCTTGACTGAAGAGTCCGGGTAATCTTTTAAAAGCTAGTCGTGATGGGGATAGATTATTGCAATTATTAATCTTCAACGAGGAATTCCTAGTAAGGGTAGTTCATCAGACTGCCCTGATTACGTCCCTGCCCCTTGTA…
Ga0591030_0080220_1_648	3300060428	metagenomic	648	Marine	3300060428_Seawater_microb_comm_East_Sound_Orcas_Island_WA_USA_ORCAS_bact_20210604_08_05_len=648_bp	TACCTGGTTGATCCTGCCAGTAGTCATATGCTTGTCTCAAAGATTAAGCCATGCATGTCTAAGTATAAGCCTTTACACGGTGAGACTGCGAATGGCTCATTAAATCAGAAACTGTTTATTTGATAGTGCCTACTACATGGATAACCGTAGTAATTCTAGAGCTAATACATGCGAACAGCCTCGACTTCTGGAAGAGGCGTATTTATTAGATATACAAACCAACCGCTTCGGCGACCTTTGGTGACTCATAATAACTTCGCGAATCGCATGCCTTTGGCGGCGATGATTCATTCAAATTTCTGCCCTATCAGCTTTTGATGGTAGGGTATTGGCCTACCATGGCGTTAACGGGTAACGGAGAATTAGGGTTCGATTCCGGAGAGGGAGCCTGAGAGACGG…
Ga0591031_0206332_1_558	3300060384	metagenomic	558	Marine	3300060384_Seawater_microb_comm_East_Sound_Orcas_Island_WA_USA_ORCAS_bact_20210604_08_09_len=558_bp	CTTTCTTGATTCTATGGGTGGTGGTGCATGGCCGTTCTTAGTTGGTGGAGTGATTTGTCTGGTTAATTCCGATAACGAACGAGACCTTAACCTACTAAATAGTTACGCCGATGCTTTTGCATCGACGGACAACTTCTTAGAGGGACTATCGGTGTTCAACCGGTGGAAGTTTGAGGCAATAACAGGTCTGTGATGCCCTTAGATGTTCTGGGCCGCACGCGCGCTACACTGACGAGTTCAACAAGTTGTCCACCTTGACTGAAGAGTCCGGGTAATCTTTTAAAAGCTCGTCGTGATGGGGATAGATTATTGCAATTATTAATCTTCAACGAGGAATTCCTAGTAAGGGTGGTTCATCAGACCGCCCTGATTACGTCCCTGCCCCTTGTACACACCGCC…
Ga0591032_0132073_1_490	3300060385	metagenomic	488	Marine	3300060385_Seawater_microb_comm_East_Sound_Orcas_Island_WA_USA_ORCAS_bact_20210604_08_13_len=488_bp	TACCTGGTTGATCCTGCCAGTAGTCATATGCTTGTCTCAAAGATTAAGCCATGCATGTCTAAGTATAAGCCTATATATGGTGAGACTGCGAATGGCTCATTAAATCAGAACTTGTTTATTTGATAGTGCCTACTACATGGATAACCGTAGTAATTCTAGAGCTAATACATGCTAAAAGCCTGAACTTCTGGAACAGGCGTATTTATTAGATATACAAACCTTCCGCTTCGGCGTACTCTGGTGACTCATAATAACTTCGCGAATCGTACGCTTCGGCGACGATGATTCATTCAAATTTCTGCCCTATCAGCTTTTGATGGTAGGGTATTGGCCTACCATGGCGTTAACGGGTAACGGAGAATTAGGGTTCGATTCCGGAGAGGGAGCCTGAGAGACGGC…
Ga0591032_0220568_1_905	3300060385	metagenomic	905	Marine	3300060385_Seawater_microb_comm_East_Sound_Orcas_Island_WA_USA_ORCAS_bact_20210604_08_13_len=905_bp	GTTCGATTCCGGAGAGGGAGCCTGAGAGACGGCTACCACATCCAAGGAAGGCAGCAGGCGCGCAAATTACCCAATCCTGACACAGGGAGGTAGTGACAATAAATAACAATACTGGACTTTTTCAAGCCTAGTAATTGGAATGAGAACAATTTAAATCCCTTATCGAGTATCAATTGGAGGGCAAGTCTGGTGCCAGCAGCCGCGGTAATTCCAGCTCCAATAGCGTATATTAAAGTTGTTGCAGTTAAAAAGCTCGTAGTTGGAGTTCAGAGTGAGCTCGGCCGGTCGGCCTAATTGGTCAGAACTGGTTGACTCTGTCTTGTTTGTGGATCCCTCCGGAGTTAACTCTTCGGATGTGGAGTCCACATCGTTTACCTTGAAAAAATTAGAGTGTTCAAA…
Ga0591032_0290502_161_750	3300060385	metagenomic	590	Marine	3300060385_Seawater_microb_comm_East_Sound_Orcas_Island_WA_USA_ORCAS_bact_20210604_08_13_len=590_bp	CAGACATAGTAAGGATTGACAGATTGAGAGCTCTTTCTTGATTCTATGGGTGGTGGTGCATGGCCGTTCTTAGTTGGTGGAGTGATTTGTCTGGTTAATTCCGATAACGAACGAGACCTTAACCTACTAAATAGTTACGCCGATGCTTTTGCATCGACGGACAACTTCTTAGAGGGACTATCGGTGTTCAACCGGTGGAAGTTTGAGGCAATAACAGGTCTGTGATGCCCTTAGATGTTCTGGGCCGCACGCGCGCTACACTGACGAGTTCAACAAGTTGTCCACCTTGACTGAAGAGTCCGGGTAATCTTTTAAAAGCTCGTCGTGATGGGGATAGATTATTGCAATTATTAATCTTCAACGAGGAATTCCTAGTAAGGGTGGTTCATCAGACCGCCC…
Ga0591033_0074213_582_1852	3300060429	metagenomic	1271	Marine	3300060429_Seawater_microb_comm_East_Sound_Orcas_Island_WA_USA_ORCAS_bact_20210604_08_17_len=1271_bp	TACCTGGTTGATCCTGCCAGTAGTCATATGCTTGTCTCAAAGATTAAGCCATGCATGTCTAAGTATAAGCCTATATATGGTGAGACTGCGAATGGCTCATTAAATCAGAACTTGTTTATTTGATAGTGCCTACTACATGGATAACCGTAGTAATTCTAGAGCTAATACATGCTAAAAGCCTGAACTTCTGGAACAGGCGTATTTATTAGATATACAAACCTTCCGCTTCGGCGTACTCTGGTGACTCATAATAACTTCGCGAATCGTACGCTTCGGCGACGATGATTCATTCAAATTTCTGCCCTATCAGCTTTTGATGGTAGGGTATTGGCCTACCATGGCGTTAACGGGTAACGGAGAATTAGGGTTCGATTCCGGAGAGGGAGCCTGAGAGACGGC…
Ga0591036_0025834_3318_4756	3300060432	metagenomic	1439	Marine	3300060432_Seawater_microb_comm_East_Sound_Orcas_Island_WA_USA_ORCAS_bact_20210605_09_05_len=1439_bp	GAATTAGGGTTCGATTCCGGAGAGGGAGCCTGAGAGACGGCTACCACATCCAAGGAAGGCAGCAGGCGCGCAAATTACCCAATCCTGACACAGGGAGGTAGTGACAATAAATAACAATACTGGACTTTTTCAAGCCTAGTAATTGGAATGAGAACAATTTAAATCCCTTATCGAGTATCAATTGGAGGGCAAGTCTGGTGCCAGCAGCCGCGGTAATTCCAGCTCCAATAGCGTATATTAAAGTTGTTGCAGTTAAAAAGCTCGTAGTTGGAGTTCAGATTGAGCTCGGCCGGTCGGCCTAATTGGTCAGAACTGGTTGACTCTGTCTTGTTTGTGGATCCCTCCGGAGTTAACTCTTCGGATGTGGAGTCCACATCGTTTACCTTGAAAAAATTAGAG…
Ga0591037_0164608_970_1565	3300060369	metagenomic	596	Marine	3300060369_Seawater_microb_comm_East_Sound_Orcas_Island_WA_USA_ORCAS_bact_20210605_09_09_len=596_bp	CAGGTCCAGACATAGTAAGGATTGACAGATTGAGAGCTCTTTCTTGATTCTATGGGTGGTGGTGCATGGCCGTTCTTAGTTGGTGGAGTGATTTGTCTGGTTAATTCCGATAACGAACGAGACCTTAACCTACTAAATAGTTACGCCGATGCTTTTGCATCGACGGACAACTTCTTAGAGGGACTATCGGTGTTCAACCGGTGGAAGTTTGAGGCAATAACAGGTCTGTGATGCCCTTAGATGTTCTGGGCCGCACGCGCGCTACACTGACTAGTTCAACAAGTTGTCCACCTTGACTGAAGAGTCCGGGTAATCTTTTAAAAGCTAGTCGTGATGGGGATAGATTATTGCAATTATTAATCTTCAACGAGGAATTCCTAGTAAGGGTAGTTCATCAGA…
Ga0591037_0308037_1_1049	3300060369	metagenomic	1049	Marine	3300060369_Seawater_microb_comm_East_Sound_Orcas_Island_WA_USA_ORCAS_bact_20210605_09_09_len=1049_bp	CGATGATTCATTCAAATTTCTGCCCTATCAGCTTTTGATGGTAGGGTATTGGCCTACCATGGCGTTAACGGGTAACGGAGAATTAGGGTTCGATTCCGGAGAGGGAGCCTGAGAGACGGCTACCACATCCAAGGAAGGCAGCAGGCGCGCAAATTACCCAATCCTGACACAGGGAGGTAGTGACAATAAATAACAATACTGGACTTTTTCAAGCCTAGTAATTGGAATGAGAACAATTTAAATCCCTTATCGAGTATCAATTGGAGGGCAAGTCTGGTGCCAGCAGCCGCGGTAATTCCAGCTCCAATAGCGTATATTAAAGTTGTTGCAGTTAAAAAGCTCGTAGTTGGAGTTCAGATTGAGCTCGGCCGGTCGGCCTAATTGGTCAGAACTGGTTGA…
Ga0591038_0204156_1_913	3300060433	metagenomic	913	Marine	3300060433_Seawater_microb_comm_East_Sound_Orcas_Island_WA_USA_ORCAS_bact_20210605_09_13_len=913_bp	GAATTAGGGTTCGATTCCGGAGAGGGAGCCTGAGAGACGGCTACCACATCCAAGGAAGGCAGCAGGCGCGCAAATTACCCAATCCTGACACAGGGAGGTAGTGACAATAAATAACAATACTGGACTTTTTCAAGCCTAGTAATTGGAATGAGAACAATTTAAATCCCTTATCGAGTATCAATTGGAGGGCAAGTCTGGTGCCAGCAGCCGCGGTAATTCCAGCTCCAATAGCGTATATTAAAGTTGTTGCAGTTAAAAAGCTCGTAGTTGGAGTTCAGATTGAGCTCGGCCGGTCGGCCTAATTGGTCAGAACTGGTTGACTCTGTCTTGTTTGTGGATCCCTCCGGAGTTAACTCTTCGGATGTGGAGTCCACATCGTTTACCTTGAAAAAATTAGAG…
Ga0591041_0237442_1_1049	3300060378	metagenomic	1049	Marine	3300060378_Seawater_microb_comm_East_Sound_Orcas_Island_WA_USA_ORCAS_bact_20210606_10_01_len=1049_bp	CGATGATTCATTCAAATTTCTGCCCTATCAGCTTTTGATGGTAGGGTATTGGCCTACCATGGCGTTAACGGGTAACGGAGAATTAGGGTTCGATTCCGGAGAGGGAGCCTGAGAGACGGCTACCACATCCAAGGAAGGCAGCAGGCGCGCAAATTACCCAATCCTGACACAGGGAGGTAGTGACAATAAATAACAATACTGGACTTTTTCAAGCCTAGTAATTGGAATGAGAACAATTTAAATCCCTTATCGAGTATCAATTGGAGGGCAAGTCTGGTGCCAGCAGCCGCGGTAATTCCAGCTCCAATAGCGTATATTAAAGTTGTTGCAGTTAAAAAGCTCGTAGTTGGAGTTCAGATTGAGCTCGGCCGGTCGGCCTAATTGGTCAGAACTGGTTGA…
Ga0591043_0012380_2513_4310	3300060435	metagenomic	1798	Marine	3300060435_Seawater_microb_comm_East_Sound_Orcas_Island_WA_USA_ORCAS_bact_20210606_10_09_len=1798_bp	TACCTGGTTGATCCTGCCAGTAGTCATATGCTTGTCTCAAAGATTAAGCCATGCATGTCTAAGTATAAGCCTTTACACGGTGAGACTGCGAATGGCTCATTAAATCAGAAACTGTTTATTTGATAGTGCCTACTACATGGATAACCGTAGTAATTCTAGAGCTAATACATGCGAACAGCCTCGACTTCTGGAAGAGGCGTATTTATTAGATATACAAACCAACCGCTTCGGCGACCTTTGGTGACTCATAATAACTTCGCGAATCGCATGCCTTTGGCGGCGATGATTCATTCAAATTTCTGCCCTATCAGCTTTTGATGGTAGGGTATTGGCCTACCATGGCGTTAACGGGTAACGGAGAATTAGGGTTCGATTCCGGAGAGGGAGCCTGAGAGACGG…
Ga0591045_0141511_1_470	3300060457	metagenomic	470	Marine	3300060457_Seawater_microb_comm_East_Sound_Orcas_Island_WA_USA_ORCAS_bact_20210606_10_17_len=470_bp	TACCTGGTTGATCCTGCCAGTAGTCATATGCTTGTCTCAAAGATTAAGCCATGCATGTCTAAGTATACACCTTTACACGGTGAGACTGCGAATGGCTCATTAAATCAGTTATAGTTTATTTGATAGTGCCTACTACTTGGATAACCGTAGTAATTCTAGAGCTAATACATGCAACAAGTCTCGACTTATGGAAGAGATGTATTTATTAGATATACAAACCATCCGCGGCGGGAAACCGTCGTGTCCTTTGGTGAGTCATAATAACTTCGCGAATCGTATGCTTTCGGGCGACGATGATTCATTCAAATTTCTGCCCTATCAGCTTTTGATGGTAGTGTATTGGACTACCATGGCGTTAACGGGTAACGGAGAATTAGGGTTCGATTCCGGAGAGGGAGC…
Ga0591045_0240682_1_1395	3300060457	metagenomic	1393	Marine	3300060457_Seawater_microb_comm_East_Sound_Orcas_Island_WA_USA_ORCAS_bact_20210606_10_17_len=1393_bp	GACGATGATTCATTCAAATTTCTGCCCTATCAGCTTTTGATGGTAGGGTATTGGCCTACCATGGCGTTAACGGGTAACGGAGAATTAGGGTTCGATTCCGGAGAGGGAGCCTGAGAGACGGCTACCACATCCAAGGAAGGCAGCAGGCGCGCAAATTACCCAATCCTGACACAGGGAGGTAGTGACAATAAATAACAATACTGGACTTTTTCAAGCCTAGTAATTGGAATGAGAACAATTTAAATCCCTTATCGAGTATCAATTGGAGGGCAAGTCTGGTGCCAGCAGCCGCGGTAATTCCAGCTCCAATAGCGTATATTAAAGTTGTTGCAGTTAAAAAGCTCGTAGTTGGAGTTCAGATTGAGCTCGGCCGGTCGGCCTAATTGGTCAGAACTGGTT…
Ga0591046_0017352_3286_4958	3300060407	metagenomic	1671	Marine	3300060407_Seawater_microb_comm_East_Sound_Orcas_Island_WA_USA_ORCAS_bact_20210606_10_21_len=1671_bp	TACCTGGTTGATCCTGCCAGTAGTCATATGCTTGTCTCAAAGATTAAGCCATGCATGTCTAAGTATAAGCCTTTACACGGTGAGACTGCGAATGGCTCATTAAATCAGAAACTGTTTATTTGATAGTGCCTACTACATGGATAACCGTAGTAATTCTAGAGCTAATACATGCGAACAGCCTCGACTTCTGGAAGAGGCGTATTTATTAGATATACAAACCAACCGCTTCGGCGACCTTTGGTGACTCATAATAACTTCGCGAATCGCATGCCTTTGGCGGCGATGATTCATTCAAATTTCTGCCCTATCAGCTTTTGATGGTAGGGTATTGGCCTACCATGGCGTTAACGGGTAACGGAGAATTAGGGTTCGATTCCGGAGAGGGAGCCTGAGAGACGG…
Ga0591047_0080637_1_1496	3300060408	metagenomic	1496	Marine	3300060408_Seawater_microb_comm_East_Sound_Orcas_Island_WA_USA_ORCAS_bact_20210607_11_01_len=1496_bp	TACCTGGTTGATCCTGCCAGTAGTCATATGCTTGTCTCAAAGATTAAGCCATGCATGTCTAAGTATAAGCCTATATATGGTGAGACTGCGAATGGCTCATTAAATCAGAACTTGTTTATTTGATAGTGCCTACTACATGGATAACCGTAGTAATTCTAGAGCTAATACATGCTAAAAGCCTGAACTTCTGGAACAGGCGTATTTATTAGATATACAAACCTTCCGCTTCGGCGTACTCTGGTGACTCATAATAACTTCGCGAATCGTACGCTTCGGCGACGATGATTCATTCAAATTTCTGCCCTATCAGCTTTTGATGGTAGGGTATTGGCCTACCATGGCGTTAACGGGTAACGGAGAATTAGGGTTCGATTCCGGAGAGGGAGCCTGAGAGACGGC…
Ga0591048_0034107_2576_3171	3300060436	metagenomic	596	Marine	3300060436_Seawater_microb_comm_East_Sound_Orcas_Island_WA_USA_ORCAS_bact_20210607_11_05_len=596_bp	CAGGTCCAGACATAGTAAGGATTGACAGATTGAGAGCTCTTTCTTGATTCTATGGGTGGTGGTGCATGGCCGTTCTTAGTTGGTGGAGTGATTTGTCTGGTTAATTCCGATAACGAACGAGACCTTAACCTACTAAATAGTTACGCCGATGCTTTTGCATCGACGGACAACTTCTTAGAGGGACTATCGGTGTTCAACCGGTGGAAGTTTGAGGCAATAACAGGTCTGTGATGCCCTTAGATGTTCTGGGCCGCACGCGCGCTACACTGACTAGTTCAACAAGTTGTCCACCTTGACTGAAGAGTCCGGGTAATCTTTTAAAAGCTAGTCGTGATGGGGATAGATTATTGCAATTATTAATCTTCAACGAGGAATTCCTAGTAAGGGTAGTTCATCAGA…
Ga0591048_0051456_1_596	3300060436	metagenomic	596	Marine	3300060436_Seawater_microb_comm_East_Sound_Orcas_Island_WA_USA_ORCAS_bact_20210607_11_05_len=596_bp	CAGGTCCAGACATAGTAAGGATTGACAGATTGAGAGCTCTTTCTTGATTCTATGGGTGGTGGTGCATGGCCGTTCTTAGTTGGTGGAGTGATTTGTCTGGTTAATTCCGATAACGAACGAGACCTTATCCTACTAAATAGTTACGCCTATACTTTTGTATAAGCGGACAACTTCTTAGAGGGACTATCGGTGTTCAACCGGTGGAAGTTTGAGGCAATAACAGGTCTGTGATGCCCTTAGATGTTCTGGGCCGCACGCGCGCTACACTGACGAGTTCAACAAGTTGTCCACCTTGACTGAAGAGTCCGGGTAATCTTTTAAAAGCTCGTCGTGATGGGGATAGATTATTGCAATTATTAATCTTCAACGAGGAATTCCTAGTAAGGGTGGTTCATCAGA…
Ga0591048_0178324_1_1049	3300060436	metagenomic	1049	Marine	3300060436_Seawater_microb_comm_East_Sound_Orcas_Island_WA_USA_ORCAS_bact_20210607_11_05_len=1049_bp	CGATGATTCATTCAAATTTCTGCCCTATCAGCTTTTGATGGTAGGGTATTGGCCTACCATGGCGTTAACGGGTAACGGAGAATTAGGGTTCGATTCCGGAGAGGGAGCCTGAGAGACGGCTACCACATCCAAGGAAGGCAGCAGGCGCGCAAATTACCCAATCCTGACACAGGGAGGTAGTGACAATAAATAACAATACTGGACTTTTTCAAGCCTAGTAATTGGAATGAGAACAATTTAAATCCCTTATCGAGTATCAATTGGAGGGCAAGTCTGGTGCCAGCAGCCGCGGTAATTCCAGCTCCAATAGCGTATATTAAAGTTGTTGCAGTTAAAAAGCTCGTAGTTGGAGTTCAGATTGAGCTCGGCCGGTCGGCCTAATTGGTCAGAACTGGTTGA…
Ga0591049_0060346_1_596	3300060437	metagenomic	596	Marine	3300060437_Seawater_microb_comm_East_Sound_Orcas_Island_WA_USA_ORCAS_bact_20210607_11_09_len=596_bp	CAGGTCCAGACATAGTAAGGATTGACAGATTGAGAGCTCTTTCTTGATTCTATGGGTGGTGGTGCATGGCCGTTCTTAGTTGGTGGAGTGATTTGTCTGGTTAATTCCGATAACGAACGAGACCTTAACCTACTAAATAGTTACGCCGATGCTTTTGCATCGACGGACAACTTCTTAGAGGGACTATCGGTGTTCAACCGGTGGAAGTTTGAGGCAATAACAGGTCTGTGATGCCCTTAGATGTTCTGGGCCGCACGCGCGCTACACTGACTAGTTCAACAAGTTGTCCACCTTGACTGAAGAGTCCGGGTAATCTTTTAAAAGCTAGTCGTGATGGGGATAGATTATTGCAATTATTAATCTTCAACGAGGAATTCCTAGTAAGGGTAGTTCATCAGA…
Ga0591049_0066951_1399_1994	3300060437	metagenomic	596	Marine	3300060437_Seawater_microb_comm_East_Sound_Orcas_Island_WA_USA_ORCAS_bact_20210607_11_09_len=596_bp	CAGGTCCAGACATAGTAAGGATTGACAGATTGAGAGCTCTTTCTTGATTCTATGGGTGGTGGTGCATGGCCGTTCTTAGTTGGTGGAGTGATTTGTCTGGTTAATTCCGATAACGAACGAGACCTTATCCTACTAAATAGTTACGCCTATACTTTTGTATAAGCGGACAACTTCTTAGAGGGACTATCGGTGTTCAACCGGTGGAAGTTTGAGGCAATAACAGGTCTGTGATGCCCTTAGATGTTCTGGGCCGCACGCGCGCTACACTGACGAGTTCAACAAGTTGTCCACCTTGACTGAAGAGTCCGGGTAATCTTTTAAAAGCTCGTCGTGATGGGGATAGATTATTGCAATTATTAATCTTCAACGAGGAATTCCTAGTAAGGGTGGTTCATCAGA…
Ga0591049_0186815_1_1049	3300060437	metagenomic	1049	Marine	3300060437_Seawater_microb_comm_East_Sound_Orcas_Island_WA_USA_ORCAS_bact_20210607_11_09_len=1049_bp	CGATGATTCATTCAAATTTCTGCCCTATCAGCTTTTGATGGTAGGGTATTGGCCTACCATGGCGTTAACGGGTAACGGAGAATTAGGGTTCGATTCCGGAGAGGGAGCCTGAGAGACGGCTACCACATCCAAGGAAGGCAGCAGGCGCGCAAATTACCCAATCCTGACACAGGGAGGTAGTGACAATAAATAACAATACTGGACTTTTTCAAGCCTAGTAATTGGAATGAGAACAATTTAAATCCCTTATCGAGTATCAATTGGAGGGCAAGTCTGGTGCCAGCAGCCGCGGTAATTCCAGCTCCAATAGCGTATATTAAAGTTGTTGCAGTTAAAAAGCTCGTAGTTGGAGTTCAGATTGAGCTCGGCCGGTCGGCCTAATTGGTCAGAACTGGTTGA…
Ga0591050_0146969_1_1393	3300060386	metagenomic	1391	Marine	3300060386_Seawater_microb_comm_East_Sound_Orcas_Island_WA_USA_ORCAS_bact_20210607_11_13_len=1391_bp	CGATGATTCATTCAAATTTCTGCCCTATCAGCTTTTGATGGTAGGGTATTGGCCTACCATGGCGTTAACGGGTAACGGAGAATTAGGGTTCGATTCCGGAGAGGGAGCCTGAGAGACGGCTACCACATCCAAGGAAGGCAGCAGGCGCGCAAATTACCCAATCCTGACACAGGGAGGTAGTGACAATAAATAACAATACTGGACTTTTTCAAGCCTAGTAATTGGAATGAGAACAATTTAAATCCCTTATCGAGTATCAATTGGAGGGCAAGTCTGGTGCCAGCAGCCGCGGTAATTCCAGCTCCAATAGCGTATATTAAAGTTGTTGCAGTTAAAAAGCTCGTAGTTGGAGTTCAGATTGAGCTCGGCCGGTCGGCCTAATTGGTCAGAACTGGTTGA…
Ga0591052_0027005_1_1272	3300060899	metagenomic	1272	Marine	3300060899_Seawater_microb_comm_East_Sound_Orcas_Island_WA_USA_ORCAS_bact_20210607_11_21_len=1272_bp	TACCTGGTTGATCCTGCCAGTAGTCATATGCTTGTCTCAAAGATTAAGCCATGCATGTCTAAGTATAAGCCTTTACACGGTGAGACTGCGAATGGCTCATTAAATCAGAAACTGTTTATTTGATAGTGCCTACTACATGGATAACCGTAGTAATTCTAGAGCTAATACATGCGAACAGCCTCGACTTCTGGAAGAGGCGTATTTATTAGATATACAAACCAACCGCTTCGGCGACCTTTGGTGACTCATAATAACTTCGCGAATCGCATGCCTTTGGCGGCGATGATTCATTCAAATTTCTGCCCTATCAGCTTTTGATGGTAGGGTATTGGCCTACCATGGCGTTAACGGGTAACGGAGAATTAGGGTTCGATTCCGGAGAGGGAGCCTGAGAGACGG…
Ga0591052_0069361_1_578	3300060899	metagenomic	578	Marine	3300060899_Seawater_microb_comm_East_Sound_Orcas_Island_WA_USA_ORCAS_bact_20210607_11_21_len=578_bp	GGATTGACAGATTGAGAGCTCTTTCTTGATTCTATGGGTGGTGGTGCATGGCCGTTCTTAGTTGGTGGAGTGATTTGTCTGGTTAATTCCGATAACGAACGAGACCTTATCCTACTAAATAGTTACGCCGATACTTTTGTATCAGCGGACAACTTCTTAGAGGGACTATCGGTGTTCAACCGGTGGAAGTTTGAGGCAATAACAGGTCTGTGATGCCCTTAGATGTTCTGGGCCGCACGCGCGCTACACTGACGAGTTCAACAAGTTGTCCACCTTGACTGAAGAGTCCGGGTAATCTTTTAAAAGCTCGTCGTGATGGGGATAGATTATTGCAATTATTAATCTTCAACGAGGAATTCCTAGTAAGGGTGGTTCATCAGACCGCCCTGATTACGTCCC…
Ga0591055_0157335_1_1049	3300060439	metagenomic	1049	Marine	3300060439_Seawater_microb_comm_East_Sound_Orcas_Island_WA_USA_ORCAS_bact_20210608_12_09_len=1049_bp	CGATGATTCATTCAAATTTCTGCCCTATCAGCTTTTGATGGTAGGGTATTGGCCTACCATGGCGTTAACGGGTAACGGAGAATTAGGGTTCGATTCCGGAGAGGGAGCCTGAGAGACGGCTACCACATCCAAGGAAGGCAGCAGGCGCGCAAATTACCCAATCCTGACACAGGGAGGTAGTGACAATAAATAACAATACTGGACTTTTTCAAGCCTAGTAATTGGAATGAGAACAATTTAAATCCCTTATCGAGTATCAATTGGAGGGCAAGTCTGGTGCCAGCAGCCGCGGTAATTCCAGCTCCAATAGCGTATATTAAAGTTGTTGCAGTTAAAAAGCTCGTAGTTGGAGTTCAGATTGAGCTCGGCCGGTCGGCCTAATTGGTCAGAACTGGTTGA…
Ga0591055_0368777_1_576	3300060439	metagenomic	573	Marine	3300060439_Seawater_microb_comm_East_Sound_Orcas_Island_WA_USA_ORCAS_bact_20210608_12_09_len=573_bp	CAGGTCCAGACATAGTAAGGATTGACAGATTGAGAGCTCTTTCTTGATTCTATGGGTGGTGGTGCATGGCCGTTCTTAGTTGGTGGAGTGATTTGTCTGGTTAATTCCGATAACGAACGAGACCTTAACCTACTAAATAGTTACGCCGATGCTTTTGCATCGACGGACAACTTCTTAGAGGGACTATCGGTGTTCAACCGGTGGAAGTTTGAGGCAATAACAGGTCTGTGATGCCCTTAGATGTTCTGGGCCGCACGCGCGCTACACTGACTAGTTCAACAAGTTGTCCACCTTGACTGAAGAGTCCGGGTAATCTTTTAAAAGCTAGTCGTGATGGGGATAGATTATTGCAATTATTAATCTTCAACGAGGAATTCCTAGTAAGGGTAGTTCATCAGA…
Ga0591056_0015839_4373_5800	3300060440	metagenomic	1428	Marine	3300060440_Seawater_microb_comm_East_Sound_Orcas_Island_WA_USA_ORCAS_bact_20210608_12_13_len=1428_bp	GATTCCGGAGAGGGAGCCTGAGAGACGGCTACCACATCCAAGGAAGGCAGCAGGCGCGCAAATTACCCAATCCTGACACAGGGAGGTAGTGACAATAAATAACAATACTGGACTTATTCAAGCCTAGTAATTGGAATGAGAACAATTTAAATCCCTTATCGATTAACCATTGGAGGGCAAGTCTGGTGCCAGCAGCCGCGGTAATTCCAGCTCCAATAGCGTATATTAAAGTTGTTGCAGTTAAAAAGCTCGTAGTTGGATTTCAGAGTGAGCTCGTCTGGTCGGCCTAATGGGTCTGAACTGGTTGACTCTCTCTTGCTTGTGGATCCCGCCCGGAGTTAATTCTTCGGATGTGGACTTCACATCGTTTACCTTGAAAAAATTAGAGTGTTCAAAGCA…
Ga0591056_0427543_1_710	3300060440	metagenomic	710	Marine	3300060440_Seawater_microb_comm_East_Sound_Orcas_Island_WA_USA_ORCAS_bact_20210608_12_13_len=710_bp	CGATGATTCATTCAAATTTCTGCCCTATCAGCTTTTGATGGTAGGGTATTGGCCTACCATGGCGTTAACGGGTAACGGAGAATTAGGGTTCGATTCCGGAGAGGGAGCCTGAGAGACGGCTACCACATCCAAGGAAGGCAGCAGGCGCGCAAATTACCCAATCCTGACACAGGGAGGTAGTGACAATAAATAACAATACTGGACTTTTTCAAGCCTAGTAATTGGAATGAGAACAATTTAAATCCCTTATCGAGTATCAATTGGAGGGCAAGTCTGGTGCCAGCAGCCGCGGTAATTCCAGCTCCAATAGCGTATATTAAAGTTGTTGCAGTTAAAAAGCTCGTAGTTGGAGTTCAGATTGAGCTCGGCCGGTCGGCCTAATTGGTCAGAACTGGTTGA…
Ga0591057_0049286_1545_2135	3300060387	metagenomic	591	Marine	3300060387_Seawater_microb_comm_East_Sound_Orcas_Island_WA_USA_ORCAS_bact_20210608_12_17_len=591_bp	CCAGACATAGTAAGGATTGACAGATTGAGAGCTCTTTCTTGATTCTATGGGTGGTGGTGCATGGCCGTTCTTAGTTGGTGGAGTGATTTGTCTGGTTAATTCCGATAACGAACGAGACCTTATCCTACTAAATAGTTACGCCTATACTTTTGTATAAGCGGACAACTTCTTAGAGGGACTATCGGTGTTCAACCGGTGGAAGTTTGAGGCAATAACAGGTCTGTGATGCCCTTAGATGTTCTGGGCCGCACGCGCGCTACACTGACGAGTTCAACAAGTTGTCCACCTTGACTGAAGAGTCCGGGTAATCTTTTAAAAGCTCGTCGTGATGGGGATAGATTATTGCAATTATTAATCTTCAACGAGGAATTCCTAGTAAGGGTGGTTCATCAGACCGCC…
Ga0591057_0051360_1_589	3300060387	metagenomic	589	Marine	3300060387_Seawater_microb_comm_East_Sound_Orcas_Island_WA_USA_ORCAS_bact_20210608_12_17_len=589_bp	AGACATAGTAAGGATTGACAGATTGAGAGCTCTTTCTTGATTCTATGGGTGGTGGTGCATGGCCGTTCTTAGTTGGTGGAGTGATTTGTCTGGTTAATTCCGATAACGAACGAGACCTTAACCTACTAAATAGTTACGCCGATGCTTTTGCATCGACGGACAACTTCTTAGAGGGACTATCGGTGTTCAACCGGTGGAAGTTTGAGGCAATAACAGGTCTGTGATGCCCTTAGATGTTCTGGGCCGCACGCGCGCTACACTGACTAGTTCAACAAGTTGTCCACCTTGACTGAAGAGTCCGGGTAATCTTTTAAAAGCTAGTCGTGATGGGGATAGATTATTGCAATTATTAATCTTCAACGAGGAATTCCTAGTAAGGGTAGTTCATCAGACTGCCCT…
Ga0591057_0051729_756_2075	3300060387	metagenomic	1320	Marine	3300060387_Seawater_microb_comm_East_Sound_Orcas_Island_WA_USA_ORCAS_bact_20210608_12_17_len=1320_bp	TACCTGGTTGATCCTGCCAGTAGTCATATGCTTGTCTCAAAGATTAAGCCATGCATGTCTAAGTATAAGCCTATATATGGTGAGACTGCGAATGGCTCATTAAATCAGAACTTGTTTATTTGATAGTGCCTACTACATGGATAACCGTAGTAATTCTAGAGCTAATACATGCTAAAAGCCTGAACTTCTGGAACAGGCGTATTTATTAGATATACAAACCTTCCGCTTCGGCGTACTCTGGTGACTCATAATAACTTCGCGAATCGTACGCTTCGGCGACGATGATTCATTCAAATTTCTGCCCTATCAGCTTTTGATGGTAGGGTATTGGCCTACCATGGCGTTAACGGGTAACGGAGAATTAGGGTTCGATTCCGGAGAGGGAGCCTGAGAGACGGC…
Ga0591058_0024614_2729_3326	3300060441	metagenomic	598	Marine	3300060441_Seawater_microb_comm_East_Sound_Orcas_Island_WA_USA_ORCAS_bact_20210608_12_21_len=598_bp	ACCAGGTCCAGACATAGTAAGGATTGACAGATTGAGAGCTCTTTCTTGATTCTATGGGTGGTGGTGCATGGCCGTTCTTAGTTGGTGGAGTGATTTGTCTGGTTAATTCCGATAACGAACGAGACCTTATCCTACTAAATAGTTACGCCGATACTTTTGTATCAGCGGACAACTTCTTAGAGGGACTATCGGTGTTCAACCGGTGGAAGTTTGAGGCAATAACAGGTCTGTGATGCCCTTAGATGTTCTGGGCCGCACGCGCGCTACACTGACGAGTTCAACAAGTTGTCCACCTTGACTGAAGAGTCCGGGTAATCTTTTAAAAGCTCGTCGTGATGGGGATAGATTATTGCAATTATTAATCTTCAACGAGGAATTCCTAGTAAGGGTGGTTCATCA…
Ga0591058_0202500_224_764	3300060441	metagenomic	541	Marine	3300060441_Seawater_microb_comm_East_Sound_Orcas_Island_WA_USA_ORCAS_bact_20210608_12_21_len=541_bp	TACCTGGTTGATCCTGCCAGTAGTCATATGCTTGTCTCAAAGATTAAGCCATGCATGTCTAAGTATAAGCCTTTACACGGTGAGACTGCGAATGGCTCATTAAATCAGAAACTGTTTATTTGATAGTGCCTACTACATGGATAACCGTAGTAATTCTAGAGCTAATACATGCGAACAGCCTCGACTTCTGGAAGAGGCGTATTTATTAGATATACAAACCAACCGCTTCGGCGACCTTTGGTGACTCATAATAACTTCGCGAATCGCATGCCTTTGGCGGCGATGATTCATTCAAATTTCTGCCCTATCAGCTTTTGATGGTAGGGTATTGGCCTACCATGGCGTTAACGGGTAACGGAGAATTAGGGTTCGATTCCGGAGAGGGAGCCTGAGAGACGG…
Ga0591059_022757_2032_2605	3300060587	metagenomic	574	Marine	3300060587_Seawater_microb_comm_East_Sound_Orcas_Island_WA_USA_ORCAS_bact_20210609_13_01_len=574_bp	TGACAGATTGAGAGCTCTTTCTTGATTCTATGGGTGGTGGTGCATGGCCGTTCTTAGTTGGTGGAGTGATTTGTCTGGTTAATTCCGATAACGAACGAGACCTTATCCTACTAAATAGTTACGCCGATACTTTTGTATCGGCGGGCAACTTCTTAGAGGGACTATCGGTGTTCAACCGGTGGAAGTTTGAGGCAATAACAGGTCTGTGATGCCCTTAGATGTTCTGGGCCGCACGCGCGCTACACTGACGAGTTCAACAAGTTGTCCACCTTGACTGAAGAGTCCGGGTAATCTTTTAAAAGCTCGTCGTGATGGGGATAGATTATTGCAATTATTAATCTTCAACGAGGAATTCCTAGTAAGGGTGGTTCATCAGACCGCCCTGATTACGTCCCTGCC…
Ga0591059_105844_1_814	3300060587	metagenomic	814	Marine	3300060587_Seawater_microb_comm_East_Sound_Orcas_Island_WA_USA_ORCAS_bact_20210609_13_01_len=814_bp	CCGGAGAGGGAGCCTGAGAGACGGCTACCACATCCAAGGAAGGCAGCAGGCGCGCAAATTACCCAATCCTGACACAGGGAGGTAGTGACAATAAATAACAATACTGGACTTTTTCAAGCCTAGTAATTGGAATGAGAACAATTTAAATCCCTTATCGAGTATCAATTGGAGGGCAAGTCTGGTGCCAGCAGCCGCGGTAATTCCAGCTCCAATAGCGTATATTAAAGTTGTTGCAGTTAAAAAGCTCGTAGTTGGAGTTCAGATTGAGCTCGGCCGGTCGGCCTAATTGGTCAGAACTGGTTGACTCTGTCTTGTTTGTGGATCCCTCCGGAGTTAACTCTTCGGATGTGGAGTCCACATCGTTTACCTTGAAAAAATTAGAGTGTTCAAAGCAGGCGT…
Ga0591060_021558_2219_3490	3300060442	metagenomic	1272	Marine	3300060442_Seawater_microb_comm_East_Sound_Orcas_Island_WA_USA_ORCAS_bact_20210609_13_05_len=1272_bp	TACCTGGTTGATCCTGCCAGTAGTCATATGCTTGTCTCAAAGATTAAGCCATGCATGTCTAAGTATAAGCCTTTACACGGTGAGACTGCGAATGGCTCATTAAATCAGAAACTGTTTATTTGATAGTGCCTACTACATGGATAACCGTAGTAATTCTAGAGCTAATACATGCGAACAGCCTCGACTTCTGGAAGAGGCGTATTTATTAGATATACAAACCAACCGCTTCGGCGACCTTTGGTGACTCATAATAACTTCGCGAATCGCATGCCTTTGGCGGCGATGATTCATTCAAATTTCTGCCCTATCAGCTTTTGATGGTAGGGTATTGGCCTACCATGGCGTTAACGGGTAACGGAGAATTAGGGTTCGATTCCGGAGAGGGAGCCTGAGAGACGG…
Ga0591060_063850_1_575	3300060442	metagenomic	575	Marine	3300060442_Seawater_microb_comm_East_Sound_Orcas_Island_WA_USA_ORCAS_bact_20210609_13_05_len=575_bp	TTGACAGATTGAGAGCTCTTTCTTGATTCTATGGGTGGTGGTGCATGGCCGTTCTTAGTTGGTGGAGTGATTTGTCTGGTTAATTCCGATAACGAACGAGACCTTATCCTACTAAATAGTTACGCCTATACTTTTGTATAAGCGGACAACTTCTTAGAGGGACTATCGGTGTTCAACCGGTGGAAGTTTGAGGCAATAACAGGTCTGTGATGCCCTTAGATGTTCTGGGCCGCACGCGCGCTACACTGACGAGTTCAACAAGTTGTCCACCTTGACTGAAGAGTCCGGGTAATCTTTTAAAAGCTCGTCGTGATGGGGATAGATTATTGCAATTATTAATCTTCAACGAGGAATTCCTAGTAAGGGTGGTTCATCAGACCGCCCTGATTACGTCCCTGC…
Ga0591061_009775_1_596	3300060609	metagenomic	596	Marine	3300060609_Seawater_microb_comm_East_Sound_Orcas_Island_WA_USA_ORCAS_bact_20210609_13_09_len=596_bp	CAGGTCCAGACATAGTAAGGATTGACAGATTGAGAGCTCTTTCTTGATTCTATGGGTGGTGGTGCATGGCCGTTCTTAGTTGGTGGAGTGATTTGTCTGGTTAATTCCGATAACGAACGAGACCTTATCCTACTAAATAGTTACGCCTATACTTTTGTATAAGCGGACAACTTCTTAGAGGGACTATCGGTGTTCAACCGGTGGAAGTTTGAGGCAATAACAGGTCTGTGATGCCCTTAGATGTTCTGGGCCGCACGCGCGCTACACTGACGAGTTCAACAAGTTGTCCACCTTGACTGAAGAGTCCGGGTAATCTTTTAAAAGCTCGTCGTGATGGGGATAGATTATTGCAATTATTAATCTTCAACGAGGAATTCCTAGTAAGGGTGGTTCATCAGA…
Ga0591061_018921_2395_3723	3300060609	metagenomic	1329	Marine	3300060609_Seawater_microb_comm_East_Sound_Orcas_Island_WA_USA_ORCAS_bact_20210609_13_09_len=1329_bp	TACCTGGTTGATCCTGCCAGTAGTCATATGCTTGTCTCAAAGATTAAGCCATGCATGTCTAAGTATAAGCCTTTACACGGTGAGACTGCGAATGGCTCATTAAATCAGAAACTGTTTATTTGATAGTGCCTACTACATGGATAACCGTAGTAATTCTAGAGCTAATACATGCGAACAGCCTCGACTTCTGGAAGAGGCGTATTTATTAGATATACAAACCAACCGCTTCGGCGACCTTTGGTGACTCATAATAACTTCGCGAATCGCATGCCTTTGGCGGCGATGATTCATTCAAATTTCTGCCCTATCAGCTTTTGATGGTAGGGTATTGGCCTACCATGGCGTTAACGGGTAACGGAGAATTAGGGTTCGATTCCGGAGAGGGAGCCTGAGAGACGG…
Ga0591062_017841_2160_3956	3300060443	metagenomic	1797	Marine	3300060443_Seawater_microb_comm_East_Sound_Orcas_Island_WA_USA_ORCAS_bact_20210609_13_13_len=1797_bp	TACCTGGTTGATCCTGCCAGTAGTCATATGCTTGTCTCAAAGATTAAGCCATGCATGTCTAAGTATAAGCCTATATATGGTGAGACTGCGAATGGCTCATTAAATCAGAACTTGTTTATTTGATAGTGCCTACTACATGGATAACCGTAGTAATTCTAGAGCTAATACATGCTAAAAGCCTGAACTTCTGGAACAGGCGTATTTATTAGATATACAAACCTTCCGCTTCGGCGTACTCTGGTGACTCATAATAACTTCGCGAATCGTACGCTTCGGCGACGATGATTCATTCAAATTTCTGCCCTATCAGCTTTTGATGGTAGGGTATTGGCCTACCATGGCGTTAACGGGTAACGGAGAATTAGGGTTCGATTCCGGAGAGGGAGCCTGAGAGACGGC…
Ga0591063_028225_1_1373	3300060388	metagenomic	1373	Marine	3300060388_Seawater_microb_comm_East_Sound_Orcas_Island_WA_USA_ORCAS_bact_20210609_13_17_len=1373_bp	CGCGCAAATTACCCAATCCTGACACAGGGAGGTAGTGACAATAAATAACAATACTGGACTTTTTCAAGCCTAGTAATTGGAATGAGAACAATTTAAATCCCTTATCGAGTATCAATTGGAGGGCAAGTCTGGTGCCAGCAGCCGCGGTAATTCCAGCTCCAATAGCGTATATTAAAGTTGTTGCAGTTAAAAAGCTCGTAGTTGGAGTTCAGAGTGAGCTCAGCCGGTCGGCCTTATGGGTCAGAACTGGTTGACTCTCTCTTGTTTGTGGATCCCTTCGGAGTTAACTCTTCGGATGTGGAGTCCACATCGTTTACCTTGAAAAAATTAGAGTGTTCAAAGCAGGCGTTTGCTTGAATATATTAGCATGGAATAATGGAATAGGACGCTGGTTCTATT…
Ga0591064_0026026_2969_3703	3300060444	metagenomic	735	Marine	3300060444_Seawater_microb_comm_East_Sound_Orcas_Island_WA_USA_ORCAS_bact_20210609_13_21_len=735_bp	TCAGCACCTTACGAGAAATCAAAGTCTTTGGGTTCCGGGGGGAGTATGGTCGCAAGGCTGAAACTTAAAGGAATTGACGGAGGGGCACCACCAGGAGTGGAGCCTGCGGCTTAATTTGACTCAACACGGGAAAACTTACCAGGTCCAGACATAGTAAGGATTGACAGATTGAGAGCTCTTTCTTGATTCTATGGGTGGTGGTGCATGGCCGTTCTTAGTTGGTGGAGTGATTTGTCTGGTTAATTCCGATAACGAACGAGACCTTATCCTACTAAATAGTTACGCCTATACTTTTGTATAAGCGGACAACTTCTTAGAGGGACTATCGGTGTTCAACCGGTGGAAGTTTGAGGCAATAACAGGTCTGTGATGCCCTTAGATGTTCTGGGCCGCACGCGC…
Ga0591064_0051307_1_1190	3300060444	metagenomic	1190	Marine	3300060444_Seawater_microb_comm_East_Sound_Orcas_Island_WA_USA_ORCAS_bact_20210609_13_21_len=1190_bp	TACCTGGTTGATCCTGCCAGTAGTCATATGCTTGTCTCAAAGATTAAGCCATGCATGTCTAAGTATAAGCCTTTACACGGTGAGACTGCGAATGGCTCATTAAATCAGAAACTGTTTATTTGATAGTGCCTACTACATGGATAACCGTAGTAATTCTAGAGCTAATACATGCGAACAGCCTCGACTTCTGGAAGAGGCGTATTTATTAGATATACAAACCAACCGCTTCGGCGACCTTTGGTGACTCATAATAACTTCGCGAATCGCATGCCTTTGGCGGCGATGATTCATTCAAATTTCTGCCCTATCAGCTTTTGATGGTAGGGTATTGGCCTACCATGGCGTTAACGGGTAACGGAGAATTAGGGTTCGATTCCGGAGAGGGAGCCTGAGAGACGG…
Ga0591065_037011_1847_2490	3300060445	metagenomic	641	Marine	3300060445_Seawater_microb_comm_East_Sound_Orcas_Island_WA_USA_ORCAS_bact_20210610_14_01_len=641_bp	TACCTGGTTGATCCTGCCAGTAGTCATATGCTTGTCTCAAAGATTAAGCCATGCATGTCTAAGTATAAGCCTTTACACGGTGAGACTGCGAATGGCTCATTAAATCAGAAACTGTTTATTTGATAGTGCCTACTACATGGATAACCGTAGTAATTCTAGAGCTAATACATGCGAACAGCCTCGACTTCTGGAAGAGGCGTATTTATTAGATATACAAACCAACCGCTTCGGCGACCTTTGGTGACTCATAATAACTTCGCGAATCGCATGCCTTTGGCGGCGATGATTCATTCAAATTTCTGCCCTATCAGCTTTTGATGGTAGGGTATTGGCCTACCATGGCGTTAACGGGTAACGGAGAATTAGGGTTCGATTCCGGAGAGGGAGCCTGAGAGACGG…
Ga0591065_046161_1_568	3300060445	metagenomic	568	Marine	3300060445_Seawater_microb_comm_East_Sound_Orcas_Island_WA_USA_ORCAS_bact_20210610_14_01_len=568_bp	ATTGAGAGCTCTTTCTTGATTCTATGGGTGGTGGTGCATGGCCGTTCTTAGTTGGTGGAGTGATTTGTCTGGTTAATTCCGATAACGAACGAGACCTTATCCTACTAAATAGTTACGCCTATACTTTTGTATAAGCGGACAACTTCTTAGAGGGACTATCGGTGTTCAACCGGTGGAAGTTTGAGGCAATAACAGGTCTGTGATGCCCTTAGATGTTCTGGGCCGCACGCGCGCTACACTGACGAGTTCAACAAGTTGTCCACCTTGACTGAAGAGTCCGGGTAATCTTTTAAAAGCTCGTCGTGATGGGGATAGATTATTGCAATTATTAATCTTCAACGAGGAATTCCTAGTAAGGGTGGTTCATCAGACCGCCCTGATTACGTCCCTGCCCCTTGT…
Ga0591065_161677_1_795	3300060445	metagenomic	795	Marine	3300060445_Seawater_microb_comm_East_Sound_Orcas_Island_WA_USA_ORCAS_bact_20210610_14_01_len=795_bp	TTATCGAGTATCAATTGGAGGGCAAGTCTGGTGCCAGCAGCCGCGGTAATTCCAGCTCCAATAGCGTATATTAAAGTTGTTGCAGTTAAAAAGCTCGTAGTTGGAGTTCAGATTGAGCTCGGCCGGTCGGCCTAATTGGTCAGAACTGGTTGACTCTGTCTTGTTTGTGGATCCCTCCGGAGTTAACTCTTCGGATGTGGAGTCCACATCGTTTACCTTGAAAAAATTAGAGTGTTCAAAGCAGGCGTTTGCTTGAATATATTAGCATGGAATAATGGAATAGGACGCTGGTTCTATTTTGTTGGTTTTGAGAACCAGAGTAATGATTAATAGGGACAGTTGGGGGCATTCATATTTCATTGTCAGAGGTGAAATTCTTGGATTTATGAAAGATGAACT…
Ga0591066_0126374_1_1200	3300060409	metagenomic	1200	Marine	3300060409_Seawater_microb_comm_East_Sound_Orcas_Island_WA_USA_ORCAS_bact_20210610_14_05_len=1200_bp	CGATGATTCATTCAAATTTCTGCCCTATCAGCTTTTGATGGTAGGGTATTGGCCTACCATGGCGTTAACGGGTAACGGAGAATTAGGGTTCGATTCCGGAGAGGGAGCCTGAGAGACGGCTACCACATCCAAGGAAGGCAGCAGGCGCGCAAATTACCCAATCCTGACACAGGGAGGTAGTGACAATAAATAACAATACTGGACTTTTTCAAGCCTAGTAATTGGAATGAGAACAATTTAAATCCCTTATCGAGTATCAATTGGAGGGCAAGTCTGGTGCCAGCAGCCGCGGTAATTCCAGCTCCAATAGCGTATATTAAAGTTGTTGCAGTTAAAAAGCTCGTAGTTGGAGTTCAGATTGAGCTCGGCCGGTCGGCCTAATTGGTCAGAACTGGTTGA…
Ga0591066_0258110_1_730	3300060409	metagenomic	728	Marine	3300060409_Seawater_microb_comm_East_Sound_Orcas_Island_WA_USA_ORCAS_bact_20210610_14_05_len=728_bp	AAGGATGTTTTCATTAATCAAGAACGAAAGTTAGGGGATCGAAGACGATCAGATACCGTCGTAGTCTTAACCATAAACTATGCCGACTAGGGATTGGACGTGGTTTGTTCATTGACCCGTTCAGCACCTTACGAGAAATCAAAGTCTTTGGGTTCCGGGGGGAGTATGGTCGCAAGGCTGAAACTTAAAGGAATTGACGGAGGGGCACCACCAGGAGTGGAGCCTGCGGCTTAATTTGACTCAACACGGGAAAACTTACCAGGTCCAGACATAGTAAGGATTGACAGATTGAGAGCTCTTTCTTGATTCTATGGGTGGTGGTGCATGGCCGTTCTTAGTTGGTGGAGTGATTTGTCTGGTTAATTCCGATAACGAACGAGACCTTATCCTACTAAATAG…
Ga0591067_029642_1_1327	3300060900	metagenomic	1327	Marine	3300060900_Seawater_microb_comm_East_Sound_Orcas_Island_WA_USA_ORCAS_bact_20210610_14_09_len=1327_bp	TACCTGGTTGATCCTGCCAGTAGTCATATGCTTGTCTCAAAGATTAAGCCATGCATGTCTAAGTATAAGCCTTTACACGGTGAGACTGCGAATGGCTCATTAAATCAGAAACTGTTTATTTGATAGTGCCTACTACATGGATAACCGTAGTAATTCTAGAGCTAATACATGCGAACAGCCTCGACTTCTGGAAGGGTAGTATTTATTAGATATACAAACCAACCGCTTCGGCGTACTGTGGTGAGTCATAATAACTTCGCGAATCGACGCTTCGGCGACGATGATTCATTCAAATTTCTGCCCTATCAGCTTTTGATGGTAGGGTATTGGCCTACCATGGCGTTAACGGGTAACGGAGAATTAGGGTTCGATTCCGGAGAGGGAGCCTGAGAGACGGCT…
Ga0591067_035734_1539_2134	3300060900	metagenomic	596	Marine	3300060900_Seawater_microb_comm_East_Sound_Orcas_Island_WA_USA_ORCAS_bact_20210610_14_09_len=596_bp	CAGGTCCAGACATAGTAAGGATTGACAGATTGAGAGCTCTTTCTTGATTCTATGGGTGGTGGTGCATGGCCGTTCTTAGTTGGTGGAGTGATTTGTCTGGTTAATTCCGATAACGAACGAGACCTTATCCTACTAAATAGTTACGCCTATACTTTTGTATAAGCGGACAACTTCTTAGAGGGACTATCGGTGTTCAACCGGTGGAAGTTTGAGGCAATAACAGGTCTGTGATGCCCTTAGATGTTCTGGGCCGCACGCGCGCTACACTGACGAGTTCAACAAGTTGTCCACCTTGACTGAAGAGTCCGGGTAATCTTTTAAAAGCTCGTCGTGATGGGGATAGATTATTGCAATTATTAATCTTCAACGAGGAATTCCTAGTAAGGGTGGTTCATCAGA…
Ga0591068_0038873_635_2306	3300060459	metagenomic	1670	Marine	3300060459_Seawater_microb_comm_East_Sound_Orcas_Island_WA_USA_ORCAS_bact_20210610_14_13_len=1670_bp	TACCTGGTTGATCCTGCCAGTAGTCATATGCTTGTCTCAAAGATTAAGCCATGCATGTCTAAGTATAAGCCTATATATGGTGAGACTGCGAATGGCTCATTAAATCAGAACTTGTTTATTTGATAGTGTCTACTACATGGATAACCGTAGTAATTCTAGAGCTAATACATGCTAAAAGCCTGAACTTCTGGAACAGGCGTATTTATTAGATATACAAACCATCCGCTTCGGCGTACCATGGTGACTCATAATAACTTCGCGAATCGTACGCTTCGGCGACGATGATTCATTCAAATTTCTGCCCTATCAGCTTTTGATGGTAGGGTATTGGCCTACCATGGCGTTAACGGGTAACGGAGAATTAGGGTTCGATTCCGGAGAGGGAGCCTGAGAGACGGC…
Ga0591070_101829_1_942	3300060588	metagenomic	942	Marine	3300060588_Seawater_microb_comm_East_Sound_Orcas_Island_WA_USA_ORCAS_bact_20210610_14_21_len=942_bp	GAGGGAGCCTGAGAGACGGCTACCACATCCAAGGAAGGCAGCAGGCGCGCAAATTACCCAATCCTGACACAGGGAGGTAGTGACAATAAATAACAATACTGGACTTATTCAAGCCTAGTAATTGGAATGAGAACAATTTAAATCCCTTATCGATTAACCATTGGAGGGCAAGTCTGGTGCCAGCAGCCGCGGTAATTCCAGCTCCAATAGCGTATATTAAAGTTGTTGCAGTTAAAAAGCTCGTAGTTGGATTTCAGAGTGAGCTCGTCCGGTCGGCCTAAATGGTCTGAACTGGTTGACTCTCTCTTGCTTGTGGATCCCGCCCGGAGTTAACTCTTCGGATGTGGACTTCACATCGTTTACCTTGAAAAAATTAGAGTGTTCAAAGCAGGCGTATGC…
Ga0591070_155323_65_668	3300060588	metagenomic	604	Marine	3300060588_Seawater_microb_comm_East_Sound_Orcas_Island_WA_USA_ORCAS_bact_20210610_14_21_len=604_bp	AAACTTACCAGGTCCAGACATAGTAAGGATTGACAGATTGAGAGCTCTTTCTTGATTCTATGGGTGGTGGTGCATGGCCGTTCTTAGTTGGTGGAGTGATTTGTCTGGTTAATTCCGATAACGAACGAGACCTTATCCTACTAAATAGTTACGCCTATACTTTTGTATAAGCGGACAACTTCTTAGAGGGACTATCGGTGTTCAACCGGTGGAAGTTTGAGGCAATAACAGGTCTGTGATGCCCTTAGATGTTCTGGGCCGCACGCGCGCTACACTGACGAGTTCAACAAGTTGTCCACCTTGACTGAAGAGTCCGGGTAATCTTTTAAAAGCTCGTCGTGATGGGGATAGATTATTGCAATTATTAATCTTCAACGAGGAATTCCTAGTAAGGGTGGT…
Ga0591072_027468_1545_3062	3300060379	metagenomic	1518	Marine	3300060379_Seawater_microb_comm_East_Sound_Orcas_Island_WA_USA_ORCAS_bact_20210611_15_05_len=1518_bp	CGATGATTCATTCAAATTTCTGCCCTATCAGCTTTTGATGGTAGGGTATTGGCCTACCATGGCGTTAACGGGTAACGGAGAATTAGGGTTCGATTCCGGAGAGGGAGCCTGAGAGACGGCTACCACATCCAAGGAAGGCAGCAGGCGCGCAAATTACCCAATCCTGACACAGGGAGGTAGTGACAATAAATAACAATACTGGACTTTTTCAAGCCTAGTAATTGGAATGAGAACAATTTAAATCCCTTATCGAGTATCAATTGGAGGGCAAGTCTGGTGCCAGCAGCCGCGGTAATTCCAGCTCCAATAGCGTATATTAAAGTTGTTGCAGTTAAAAAGCTCGTAGTTGGAGTTCAGATTGAGCTCGGCCGGTCGGCCTAATTGGTCAGAACTGGTTGA…
Ga0591074_0064445_164_1681	3300060446	metagenomic	1518	Marine	3300060446_Seawater_microb_comm_East_Sound_Orcas_Island_WA_USA_ORCAS_bact_20210611_15_13_len=1518_bp	CGATGATTCATTCAAATTTCTGCCCTATCAGCTTTTGATGGTAGGGTATTGGCCTACCATGGCGTTAACGGGTAACGGAGAATTAGGGTTCGATTCCGGAGAGGGAGCCTGAGAGACGGCTACCACATCCAAGGAAGGCAGCAGGCGCGCAAATTACCCAATCCTGACACAGGGAGGTAGTGACAATAAATAACAATACTGGACTTTTTCAAGCCTAGTAATTGGAATGAGAACAATTTAAATCCCTTATCGAGTATCAATTGGAGGGCAAGTCTGGTGCCAGCAGCCGCGGTAATTCCAGCTCCAATAGCGTATATTAAAGTTGTTGCAGTTAAAAAGCTCGTAGTTGGAGTTCAGAGTGAGCTCAGCCGGTCGGCCTTATGGGTCAGAACTGGTTGA…
Ga0591075_0190681_1_935	3300060447	metagenomic	935	Marine	3300060447_Seawater_microb_comm_East_Sound_Orcas_Island_WA_USA_ORCAS_bact_20210611_15_17_len=935_bp	AGTTGGGGGCATTCATATTTCATTGTCAGAGGTGAAATTCTTGGATTTATGAAAGATGAACTTCTGCGAAAGCATTTGCCAAGGATGTTTTCATTAATCAAGAACGAAAGTTAGGGGATCGAAGACGATCAGATACCGTCGTAGTCTTAACCATAAACTATGCCGACTAGGGATTGGGCGTGGTTTGTTCATTGACCCGCTCAGCACCTTACGAGAAATCAAAGTCTTTGGGTTCCGGGGGGAGTATGGTCGCAAGGCTGAAACTTAAAGGAATTGACGGAGGGGCACCACCAGGAGTGGAGCCTGCGGCTTAATTTGACTCAACACGGGAAAACTTACCAGGTCCAGACATAGTAAGGATTGACAGATTGAGAGCTCTTTCTTGATTCTATGGGTGGT…
GE-03apr19-C15045	ERR3719141,ERR3719142	metagenomic	1799	Freshwater	metagenomic_assembly_Greifensee_Austria_len=1799_bp	TACCTGGTTGATCCTGCCAGTAGTCATATGCTTGTCTCAAAGATTAAGCCATGCATGTCTAAGTATAAGCCTTTACACGGTGAGACTGCGAATGGCTCATTAAATCAGAAACTGTTTATTTGATAGTGCCTACTACTTGGATAACCGTAGTAATTCTAGAGCTAATACATGCAAAAAGCCTGGACTTCTGGAACAGGCGTATTTATTAGATATACAAACCAACCGCTTCGGCGACCTTGGGTGACTCATAATAACTTCGCGAATCGTATGCTTCGGCGACGATGATTCATTCAAATTTCTGCCCTATCAGCTTTTGATGGTAGGGTATTGGCCTACCATGGCGTTAACGGGTAACGGAGAATTAGGGTTCGATTCCGGAGAGGGAGCCTGAGAGACGGC…
Glimm-ERR4195045-C158008	ERR4195045	metagenomic	637	Freshwater	metagenomic_assembly_Lake_Glimmingen_Sweden_len=637_bp	TACCTGGTTGATCCTGCCAGTAGTCATATGCTTGTCTCAAAGATTAAGCCATGCATGTCTAAGTATAAGCCTTTACACGGTGAGACTGCGAATGGCTCATTAAATCAGAAACTGTTTATTTGATAGTGCCTACTACTTGGATAACCGTAGTAATTCTAGAGCTAATACATGCAAAAAGCCTGGACTTCTGGAACAGGCGTATTTATTAGATATACAAACCAACCGCTTCGGCGACCTTGGGTGACTCATAATAACTTCGCGAATCGTATGCTTCGGCGACGATGATTCATTCAAATTTCTGCCCTATCAGCTTTTGATGGTAGGGTATTGGCCTACCATGGCGTTAACGGGTAACGGAGAATTAGGGTTCGATTCCGGAGAGGGAGCCTGAGAGACGGC…
GQ365764	GenBank	reference	1537	Marine	Uncultured_eukaryote_clone_AD6_Telo_13_Southern_Ocean_Antarctic_len=1537_bp	ACGGTGAGACTGCGAATGGCTCATTAAATCAGAAACTGTTTATTTGATAGTGCCTACTACCTGGATAACCGTAGTAATTCTAGAGCTAATACATGCTAACAAGTCCGACTTCTGGAAGGACTGTATTTATTAGATATACAAACCAACCGCTTCGGCGACCTTTGGTGACTCATAATAACTTCGCGAATCGTGAGTCTTCACGATGATTCATTCAAATTTCTGCCCTATCAGCTTTTGATGGTAGGGTATTGGCCTACCATGGCGTTAACGGGTAACGGAGAATTAGGGTTCGATTCCGGAGAGGGAGCCTGAGAGACGGCTACCACATCCAAGGAAGGCAGCAGGCGCGCAAATTACCCAATCCTGACACAGGGAGGTAGTGACAGTAAATAACAATAC…
GQ365765	GenBank	reference	1541	Marine	Uncultured_eukaryote_clone_AD6_Telo_19_Southern_Ocean_Antarctic_len=1541_bp	ACGGTGAGACTGCGAATGGCTCATTAAGTCAGAAACTGTTTATTTGATAGTGCCTACTACATGGATAACCGTAGTAATTCTAGAGCTAATACATGCAAAAAGCCTGGACTTCTGGAACAGGCGTATTTATTAGATATACAAACCAACCGCTTCGGCGACCTTTGGTGACTCATAATAACTTCGCGAATCGTATGCTTTTAGCGACGATGATTCATTCAAATTTCTGCCCTATCAGCTTTTGATGGTAGGGTATTGGCCTACCATGGCGTTAACGGGTAACGGAGAATTAGGGTTCGATTCCGGAGAGGGAGCCTGAGAGACGGCTACCACATCCAAGGAAGGCAGCAGGCGCGCAAATTACCCAATCCTGACACAGGGAGGTAGTGACAATAAATAACA…
GQ365766	GenBank	reference	1542	Marine	Uncultured_eukaryote_clone_AD6_Telo_2_Southern_Ocean_Antarctic_len=1542_bp	ACGGTGAGACTGCGAATGGCTCATTAAATCAGAAACTGTTTATTTGATAGTGCCTACCACATGGATAACCGTAGTAATTCTAGAGCTAATACATGCAAAAAGCCTGGACTTCTGGAACAGGCGTATTTATTAGATATACAAACCAACCGCTTCGGCGACCTTTGGTGACTCATAATAACTTCGCGAATCGTATGCTTTTAGCGACGATGATTCATTCAAATTTCTGCCCTATCAGCTTTTGATGGTAGGGTATTGGCCTACCATGGCGTTAACGGGTAACGGAGAATTAGGGTTCGATTCCGGAGAGGGAGCCTGAGAGACGGCTACCACATCCAAGGAAGGCAGCAGGCGCGCAAATTACCCAATCCTGACACAGGGAGGTAGTGACAATAAATAACA…
GQ365767	GenBank	reference	1534	Marine	Uncultured_eukaryote_clone_AD6_Telo_20_Southern_Ocean_Antarctic_len=1534_bp	ACGGTGAGACTGCGAATGGCTCATTAAATCAGAAACTGTTTATTTGATAGTGCCTATTACATGGATAACCGTAGTAATTCTAGAGCTAATACATGCAAAAAGCCTGGACTTCTGGAACAGGCGTATTTATTAGATATACAAACCAACCGCTTCGGCGACCTTTGGTGACTCATAATAACTTCGCGAATCGCTTTTAGCGATGATTCATTCAAATTTCTGCCCTATCAGCTTTTGATGGTAGGGTATTGGCCTACCATGGCGTTAACGGGTAACGGAGAATTAGGGTTCGATTCCGGAGAGGGAGCCTGAGAGACGGCTACCACATCCAAGGAAGGCAGCAGGCGCGCAAATTACCCAATCCTGACACAGGGAGGTAGTGACAATAAATAACAATACTGG…
GQ365768	GenBank	reference	1537	Marine	Uncultured_eukaryote_clone_AD6_Telo_4_Southern_Ocean_Antarctic_len=1537_bp	ACGGTGAGACTGCGAATGGCTCATTAAATCAGAAACTGTTTATTTGATAGTGCCTACTACCTGGATAACCGTAGTAATTCTAGAGCTAATACATGCTAACAAGTCCGACTTCTGCAAGGACTGTATTTATTAGATATACAAACCAACCGCTTCGGCGGCCTTTGGTGACTCACAATAACTTCGCGAATCGTGAGTCTTCACGATGATTCATTCAAATTTCTGCCCTATCAGCTTTTGATGGTAGGGTATTGGCCTACCATGGCGTTAACGGGTAACGGAGAATTAGGGTTCGATTCCGGAGAGGGAGCCTGAGAGACGGCTACCACATCCAAGGAAGGCAGCAGGCGCGCAAATTACCCAATCCTGACACAGGGAGGTAGTGACAATAAATAACAATAC…
GQ365769	GenBank	reference	1537	Marine	Uncultured_eukaryote_clone_BL040126_Telo_1_Mediterranean_Sea_Blanes_Bay_len=1537_bp	ACGGTGAGACTGCGAATGGCTCATTAAATCAGAAACTGTTTATTTGATAGTGCCTACTACATGGATAACCGTAGTAATTCTAGAGCTAATACGTGCAAAAAGCCTGGACTTCTGGAACAGGCGTATTTATTAGATATACAAACCAACCGCTTCGGCGACCTTTGGTGACTCATAATAACTTCGCGAATCGAGCTTTGCTCGATGATTCATTCAAATTTCTGCCCTATCAGCTTTTGATGGTAGGGTATTGGCCTACCATGGCGTTAACGGGTAACGGAGAATTAGGGTTCGATTCCGGAGAGGGAGCCTGAGAGACGGCTACCACATCCAAGGAAGGCAGCAGGCGCGCAAATTACCCAATCCTGACACAGGGAGGTAGTGACAATAAATAACAATACT…
GQ365770	GenBank	reference	1536	Marine	Uncultured_eukaryote_clone_BL040126_Telo_10_Mediterranean_Sea_Blanes_Bay_len=1536_bp	ACGGTGAGACTGCGAATGGCTCATTAAATCAGAAACTGTTTATTTGATAGTGCCTACTACATGGATAACCGTAGTAATTCTAGAGCTAATACATGCAAAAAGCCTGGACTTCTGGAACAGGCGTATTTATTAGATATACAAACCAACCGCTTCGGCGACCTTTGGTGACTCATAATAACTTCGCGAATCGAGCTTTGCTCGATGATTCATTCAAATTTCTGCCCTATCAGCTTTTGATGGTAGGGTATTGGCCTACCATGGCGTTAACGGGTAACGGAGAATTAGGGTTCGATTCCGGAGAGGGAGCCTGAGAGACGGCTACCACATCCAAGGAAGGCAGCAGGCGCGCAAATTACCCAATCCTGACACAGGGAGGTAGTGACAATAAATAACAATACT…
GQ365776	GenBank	reference	1004	Marine	Uncultured_eukaryote_clone_BL040126_Telo_16_Mediterranean_Sea_Blanes_Bay_len=1004_bp	AAAAGCTCGTAGTTGGAGTTCAGAGTGAGCTCGTCCGGTCGGCCTAATGGGTCAGAACTGGTTGACTCTCTCTTGTTTGTGGATCCTGCCAGCAGTTAACTCTGTTGGTGTGGAGTCCACATCGTTTACCTTGAAAAAATTAGAGTGTTCAAAGCAGGCGTTTGCTTGAATATATTAGCATGGAATAATGGAATAGGACGCTGGTTCTATTTTGTTGGTTTTGAGAACCAGAGTAATGATTAATAGGGACAGTTGGGGGCATTCATATTTCATTGTCAGAGGTGAAATTCTTGGATTTATGAAAGCTGAACTTCTGCGAAAGCATTTGCCAAGGATGTTTTCATTAATCAAGAACGAAAGTTAGGGGATCGAAGACGATCAGATACCGTCGTAGTCTTA…
GQ365778	GenBank	reference	952	Marine	Uncultured_eukaryote_clone_BL040126_Telo_18_Mediterranean_Sea_Blanes_Bay_len=952_bp	AAAAGCTCGTAGTTGGAGTTCAGAGTGAGCTCAGCCGGTCGGCCTCATGGGTCAGAACTGGTCGACTCTCTCTTGTTTGTGGATCCCGTCCGGAGTTAACTCTTCGGAATGTGGAGTTCACATCGTTTACCTTGAAAAAATTAGAGTGTTCAAAGCAGGCGTTTGCTTGAATATATTAGCATGGAATAATGGAATAGGACCCTGGTTCTATTTTGTTGGTTTTGAGAACCAGAGTAATGATTAATAGGGATAGTTGGGGGCATTCATATTTCATTGTCAGAGGTGAAATTCTTGGATTTATGAAAGATGAACTTCTGCGAAAGCATTTGCCAAGGATGTTTTCATTAATCAAGAACGAAAGTTAGGGGATCGAAGACGATCAGATACCGTCGTAGTCTT…
GQ365780	GenBank	reference	958	Marine	Uncultured_eukaryote_clone_BL040126_Telo_22_Mediterranean_Sea_Blanes_Bay_len=958_bp	AAAAGCTCGTAGTTGGAGTTCAGATTGAGCTCGGCCGGTCGGCCTAATTGGTCAGAACTGGTTGACTCTGTCTTGTTTGTGGATCCCTCCGGAGTTAACTCTTCGGATGTGGAGTCCACATCGTTTACCTTGAAAAAATTAGAGTGTTCAAAGCAGGCGTTTGCTTGAATATATTAGCATGGAATAATGGAATAGGACGCTGGTTCTATTTTGTTGGTTTTGAGAACCAGAGTAATGATTAATAGGGACAGTTGGGGGCATTCATATTTCATTGTCAGAGGTGAAATTCTTGGATTTATGAAAGATGAACTTCTGCGAAAGCATTTGCCAAGGATGTTTTCATTAATCAAGAACGAGAGTTAGGGGATCGAAGACGATCAGATACCGTCGTAGTCTTAA…
GQ365781	GenBank	reference	996	Marine	Uncultured_eukaryote_clone_BL040126_Telo_23_Mediterranean_Sea_Blanes_Bay_len=996_bp	AAAGCTCGTAGTTGGAGTTCAGGGTGAGCTCAGCTGGTCGGCCTAATGGGTCAGAACTGGTTGACTCTCCCTTGGTTGTGGATCCCTCCGGAGTTAACTCTTCGGGTGTGGAGTCCACATCGTTTACCTTGAAAAAATTAGAGTGTTCAAAGCAGGCGTTTGCTTGAATATATTAGCATGGAATAATGGAATAGGACGCTGGTTCTATTTTGTTGGTTTTGAGAACCAGAGTAATGATTAATAGGGACAGTTGGGGGCATTCATATTTCATTGTCAGAGGTGAAATTCTTGGATTTATGAAAGATGAACTTCTGCGAAAGCATTTGCCAAGGATGTTTTCATTAATCAAGAACGAAAGTTAGGGGATCGAAGACGATCAGATACCGTCGTAGTCTTAAC…
GQ365782	GenBank	reference	1004	Marine	Uncultured_eukaryote_clone_BL040126_Telo_24_Mediterranean_Sea_Blanes_Bay_len=1004_bp	AAAAGCTCGTAGTTGGATCTCAGGGTGAGCTCAGTTGGTCGGCCTACTTGGTCAGAACTGGCTGACTCTCCCTTGTTTCTGAATCCCTGTGGTGGTTAACTCTATCGCTGTGGACTTCAGATCGTTTACCTTGAAAAAATTAGAGTGTTCAAAGCGGGCGTTTGCTTGAATACATTAGCATGGAATAATGGAATAGGACCCTGGTTCTATTTTGTTGGTTTTGAGGACCAGAGTAATGATTAATAGGGATAGTTGGGGGCATTCATATTTAATTGTCAGAGGTGAAATTCTTGGATTTATGAAAGATGAACTTCTGCGAAAGCATTTGCCAAGGATGTTTTCATTAATCAAGAACGAAAGTTAGGGGATCGAAGACGATCAGATACCGTCGTAGTCTTA…
GQ365788	GenBank	reference	922	Marine	Uncultured_eukaryote_clone_BL040126_Telo_30_Mediterranean_Sea_Blanes_Bay_len=922_bp	CTCGTAGTTGGAGTTCAGATTGAGCTCGGCCGGTCGGCCTAATTGGTCAGAACTGGTTGACTCTGTCTTGTTTGTGGATCCCTCCGGAGTTAACTCTTCGGATGTGGAGTCCACATCGTTTACCTTGAAAAAATTAGAGTGTTCAAAGCAGGCGTTTGCTTGAATATATTAGCATGGAATAATGGAATAGGACGCTGGTTCTATTTTGTTGGTTTTGAGAACCAGAGTAATGATTAATAGGGACAGTTGGGGGCATTCATATTTCATTGTCAGAGGTGAAATTCTTGGATTTATGAAAGATGAACTTCTGCGAAAGCATTTGCCAAGGATGTTTTCATTAATCAAGAACGAAAGTTAGGGGATCGAAGACGATCAGATACCGTCGTAGTCTTAACCATA…
GQ365789	GenBank	reference	948	Marine	Uncultured_eukaryote_clone_BL040126_Telo_31_Mediterranean_Sea_Blanes_Bay_len=948_bp	TAGTTGGAGTTCAGAGTGAGCTCGTCCGGTCGGCCTAATGGGTCAGAACTGGTTGACTCTCTCTTGTTTGTGGATCCTGCCAGCAGTTAACTCTGTTGGTGTGGAGTCCACATCGTTTACCTTGAAAAAATTAGAGTGTTCAAAGCAGGCGTTTGCTTGAATATATTAGCATGGAATAATGGAATAGGACGCTGGTTCTATTTTGTTGGTTTTGAGAACCAGAGTAATGATTAATAGGGACAGTTGGGGGCATTCATATTTCATTGTCAGAGGTGAAATTCTTGGATTTATGAAAGATGAACTTCTGCGAAAGCATTTGCCAAGGATGTTTTCATTAATCAAGAACGAAAGTTAGGGGATCGAAGACGATCAGATACCGTCGTAGTCTTAACCATAAAC…
GQ365794	GenBank	reference	1002	Marine	Uncultured_eukaryote_clone_BL040126_Telo_36_Mediterranean_Sea_Blanes_Bay_len=1002_bp	GCTCGTAGTTGGAGTTCAGAGTGAGCTCAGCCGGTCGGCCTCATGGGTCAGAACTGGTCGACTCTCTCTTGTTTGTGGATCCCGTCCGGAGTTAACTCTTCGGAATGTGGAGTTCACATCGTTTACCTTGGAAAAATTAGAGTGTTCAAAGCAGGCGTTTGCTTGAATATATTAGCATGGAATAATGGAATAGGACCCTGGTTCTATTTTGTTGGTTTTGAGAACCGGAGTAATGATTAATAGGGATAGTTGGGGGCATTCATATTTCATTGTCAGAGGTGAAATTCTTGGATTTATGAAAGATGAACTTCTGCGAAAGCATTTGCCAAGGATGTTTTCATTAATCAAGAACGAAAGTTAGGGGATCGAAGACGATCAGATACCGTCGTAGTCTTAACC…
GQ365796	GenBank	reference	1536	Marine	Uncultured_eukaryote_clone_BL040126_Telo_6_Mediterranean_Sea_Blanes_Bay_len=1536_bp	ACGGTGAGACTGCGAATGGCTCATTAAATCAGAAACTGTTTATTTGATAGTGCCTACTACTTGGATAACCGTAGTAATTCTAGAGCTAATACATGCTAACAAGTCCGACTTCTGGAAGGACTGTATTTATTAGATATACAAACCAACCGCTTCGGCGACCTTTGGTGACTCATAATAACTTCGCGAATCGTGAGTCTTCACGATGATTCATTCAAATTTCTGCCCTATCAGCTTTTGATGGTAGGGTATTGGCCTACCATGGCGTTAACGGGTAACGGAGAATTAGGGTTCGATTCCGGAGAGGGAGCCTGAGAGACGGCTACCACATCCAAGGAAGGCAGCAGGCGCGCAAATTACCCAATCCTGACACAGGGAGGTAGTGACAATAAATAACAATAC…
GQ365798	GenBank	reference	1536	Marine	Uncultured_eukaryote_clone_BL040126_Telo_9_Mediterranean_Sea_Blanes_Bay_len=1536_bp	ACGGTGAGACTGCGAATGGCTCATTAAATCAGAAACTGTTTATTTGATAGTGCCTACTACATGGATAACCGTAGTAATTCTAGAGCTAATACATGCAAAAAGCCTGGACTTCTGGAACAGGCGTATTTATTAGATATACAAACCAACCGCTTCGGCGACCTTTGGTGACTCATAATAACTTCGCGAATCGAGCTTTGCTCGATGATTCATTCAAATTTCTGCCCTATCAGCTTTTGATGGTAGGGTATTGGCCTACCATGGCGTTAACGGGTAACGGAGAATTAGGGTTCGATTCCGGAGAGGGAGCCTGAGAGACGGCTACCACATCCAAGGAAGGCAGCAGGCGCGCAAATTACCCAATCCTGACACAGGGAGGTAGTGACAATAAATAACAATACT…
GQ365799	GenBank	reference	1542	Marine	Uncultured_eukaryote_clone_IND31_Telo_10_Mediterranean_Sea_Blanes_Bay_len=1542_bp	ACGGTGAGACTGCGAATGGCTCATTAAATCAGAAACTGTTTGTTTGATAGTGCCTACTACATGGATAACCGTAGTAATTCTAGAGCTAATACATGCAAAAAGCCTGGACTTCTGGAACAGGCGTATTTATTAGATATACAAACCAACCGCTTCGGCGACCTTGGGTGACTCATAATAACTTCGCGAATCGTATGCCTCTGGCGACGATGATTCATTCAAATTTCTGCCCTATCAGCTTTTGATGGTAGGGTATTGGCCTACCATGGCGTTAACGGGTAACGGAGAATTAGGGTTCGATTCCGGAGAGGGAGCCTGAGAGACGGCTACCACATCCAAGGAAGGCAGCAGGCGCGCAAATTACCCAATCCTGACACAGGGAGGTAGTGACAATAAATAACA…
GQ365800	GenBank	reference	902	Marine	Uncultured_eukaryote_clone_IND31_Telo_11_ocean_water_Indian_Ocean_len=902_bp	TCGGATGTGGACTCTACATCGTTTACCTTGAAAAAATTAGAGTGTTCAAAGCAGGCGTTTGCTTGAATATATTAGCATGGAATAATGGAATAGGGCCCTGGTTCTATTTTGTTGGTTTTGAGGACCAGAGTAATGATTAATAGGGATAGTTGGGGGCATTCATATTTCATTGTCAGAGGTGAAATTCTTGGATTTATGAAAGATGAACTTCTGCGAAAGCATTTGCCAAGGATGTTTTCATTAATCAAGAACGAAAGTTAGGGGATCGAAGACGATCAGATACCGTCGTAGTCTTAACCATAAACTATGCCGACTAGGGATTGGGCGTGGTTTGTTCATTGACCCGCTCAGCACCTTACGAGAAATCAAAGTCTTTGGGTTCCGGGGGGAGTATGGTCG…
GQ365802	GenBank	reference	951	Marine	Uncultured_eukaryote_clone_IND31_Telo_16_ocean_water_Indian_Ocean_len=951_bp	AGCTCGTAGTTGGAGTTCAGAGTGGGCTCAGCCGGTCGGGATTATGTCTCAGAACTGGTTGACTCTCTCTTGTTTGTGGATCCTGTTCGGAGTTAACTCTTCGGATGTGGAGTCCACATCGTTTACCTTGAAAAAATTAGAGTGTTCAAAGCAGGCGTTTGCTTGAATATATTAGCATGGAATAATGGAATAGGACGCTGGTTCTATTTTGTTGGTTTTGAGAACCAGAGTAATGATTAATAGGGACAGTTGGGGACATTCATATTTCATTGTCAGAGGTGAAATTCTTGGATTTATGAAAGATGAACTTCTGCGAAAGCATTTGCCAAGGATGTTTTCATTAATCAAGAACGAAAGTTAGGGGATCGAAGGCGATCAGATACCGTCGTAGTCTTAACC…
GQ365804	GenBank	reference	998	Marine	Uncultured_eukaryote_clone_IND31_Telo_19_Indian_Ocean_len=998_bp	CTCGTAGTTGGAGTTCAGAGTGAGCTCGTCCGGTCGGCCTAATGGGTCAGAACTGGTTGACTCTCTCTTGTTTGTGGATCCTGCCAGCAGTTAACTCTGTTGGTGTGGAGTCCACATCGTTTACCTTGAAAAAATTAGAGTGTTCAAAGCAGGCGTTTGCTTGAATATATTAGCATGGAATAATGGAATAGGACGCTGGTTCTATTTTGTTGGTTTTGAGAACCAGAGTAATGATTAATAGGGACAGTTGGGGGCATTCATATTTCATTGTCAGAGGTGAAATTCTTGGATTTATGAAAGATGAACTTCTGCGAAAGCATTTGCCAAGGATGTTTTCATTAATCAAGAACGAAAGTTAGGGGATCGAAGACGATCAGATACCGTCGTAGTCTTAACCAT…
GQ365805	GenBank	reference	1542	Marine	Uncultured_eukaryote_clone_IND31_Telo_2_Indian_Ocean_len=1542_bp	ACGGTGAGACTGCGAATGGCTCATTAAATCAGAAACTGTTTATTTGATAGTGCCTACTACATGGATAACCGTAGTAATTCTAGAGCTAATACATGCAAAAAGCCTGGACTTCTGGAACAGGCGTATTTATTAGATATACAAACCAACCGCTTCGGCGACCTTGGGTGACTCATAATAACTTCGCGAATCGTACGCCTCTGGCGACGATGATTCATTCAAATTTCTGCCCTATCAGCTTTTGATGGTAGGGTATTGGCCTACCATGGCGTTAACGGGTAACGGAGAATTAGGGTTCGATTCCGGAGAGGGAGCCTGAGAGACGGCTACCACATCCAAGGAAGGCAGCAGGCGCGCAAATTACCCAATCCTGACACAGGGAGGTAGTGACAATAAATAACA…
GQ365808	GenBank	reference	1004	Marine	Uncultured_eukaryote_clone_IND31_Telo_22_Indian_Ocean_len=1004_bp	TTAAAAAGCTCGTAGTTGGATTTCAGAGTGAGCTCAGACGGTCGGCCTAATGGGTCAGAACTGGTTGACTCTCTCTTGTTTGTAGATCCCGCCCGGAGTTAACTCTTCGGATGTGGACTCTACATCGTTTACCTTGAAAAAATTAGAGTGTTCAAAGCAGGCGTTTGCTTGAATATATTAGCATGGAATAATGGAATAGGACCCTGGTTCTATTTTGTTGGTTTTGAGGACCAGAGTAATGATTAATAGGGATAGTTGGGGGCATTCATATTTCATTGTCAGAGGTGAAATTCTTGGATTTATGAAAGATGAACTTCTGCGAAAGCATTTGCCAAGGATGTTTTCATTAATCAAGAACGAAAGTTAGGGGATCGAAGACGATCAGATACCGTCGTAGTC…
GQ365809	GenBank	reference	991	Marine	Uncultured_eukaryote_clone_IND31_Telo_23_Indian_Ocean_len=991_bp	AAAAGCTCGTAGTTGGAGTTCAGGGTGAACTCAGCTGGTCGGCCTAATGGGTCAGAACTGGTTGACTCTCCCTTGGTTGTGGATCCCTCCGGAGTTAAGTCTTCGGGTGTGGAGTCCACATCGTTTACCTTGAAAAAATTAGAGTGTTCAAAGCAGGCGTTTGCTTGAATATATTAGCATGGAATAATGGAATAGGACGCTGGTTCTATTTTGTTGGTTTTGAGAACCAGAGTAATGATTAATAGGGACAGTTGGGGGCATTCATATTTCATTGTCAGAGGTGAAATTCTTGGATTTATGAAAGATGAACTTCTGCGAAAGCATTTGCCAAGGATGTTTTCATTAATCAAGAACGAAAGTTAGGGGATCGAAGACGATCAGATACCGTCGTAGTCTTAA…
GQ365815	GenBank	reference	1534	Marine	Uncultured_eukaryote_clone_IND31_Telo_3_Indian_Ocean_len=1534_bp	ACGGTGAGACTGCGAATGGCTCATTAAATCAGAAACTGTTTATTTGATAGTGCCTACTACATGGATACCTGTAGTAATTCTAGAGCTAATACATGCAAAAAGCCTGGACTTCTGGAACAGGCGTATTTATTAGATATACAAACCAACCGCTTCGGCGACCTTTGGTGACTCATAATAACTTCGCGAATCGTTTTCGGACGATGATTCATTCAAATTTCTGCCCTATCAGCTTTTGATGGTAGGGTATTGGCCTACCATGGCGTTAACGGGTAACGGAGAATTAGGGTTCGATTCCGGAGAGGGAGCCTGAGAGACGGCTACCACATCCAAGGAAGGCAGCAGGCGCGCAAATTACCCAATCCTGACACAGGGAGGTAGTGACAATAAATAACAATACTG…
GQ365817	GenBank	reference	918	Marine	Uncultured_eukaryote_clone_IND31_Telo_31_Indian_Ocean_len=918_bp	AAAAGCTCGTAGTTGTGATTCAGAGTGAGCTCAGACGGTCGGCCTAATGGGTCAGACCTGGTTGACTCTCTCTTGTTTGTAGATCCCGCCCGGAGTTAACTCTTCGGATGTGGACTCTACATCGTTTACCTTGAAAAAATTAGAGTGTTCAAAGCAGGCGTTTGCTTGAATATATTAGCATGGAATAATGGAATAGGACCCTGGTTCTATTTTGTTGGTTTTGAGGACCAGAGTAATGATTAATAGGGATAGTTGGGGGCATTCATATTTCATTGTCAGAGGCGAAATTCTTGGATTTATGAAAGATGAACTTCTGCGAAAGCATTTGCCAAGGATGTTTTCATTAATCAAGAACGAAAGTTAGGGGATCGAAGACGATCAGATACCGTCGTAGTCTTA…
GQ365823	GenBank	reference	889	Marine	Uncultured_eukaryote_clone_IND31_Telo_37_Indian_Ocean_len=889_bp	AAAGCTCGTAGTTGGAGTTCAGAGTGAGCTCGTCCGGTCGGCCTAATGGGTCAGAACTGGTTGACTCTCTCTTGTTTGTGGATCCTGCCAGCAGTTAACTCTGTTGGTGTGGAGTCCACATCGTTTACCTTGAAAAAATTAGAGTGTTCAAAGCAGGCGTTTGCTTGAATATATTAGCATGGAATAATGGAATAGGACGCTGGTTCTATTTTGTTGGTTTTGAGAACCAGAGTAATGATTAATAGGGACGGTTGGGGGCATTCATATTTCATTGTCAGAGGTGAAATTCTTGGATTTATGAAAGATGAACTTCTGCGAAAGCATTTGCCAAGGATGTTTTCATTAATCAAGAACGAAAGTTAGGGGATCGAAGACGATCAGATACCGTCGTAGTCTTAA…
GQ365824	GenBank	reference	864	Marine	Uncultured_eukaryote_clone_IND31_Telo_38_ocean_water_Indian_Ocean_len=864_bp	AATGCTCGTATTTGGATCTCAGGGTGAGCTCAGTTGGTCGGCCTAATAGGTCAGCACTTGCTGGCTCTCCCTTGTTTCTGAATCCCTGCGGTGGTTAACTCTATCGTTGTGGACTTCAGATCGTTTACCTTGAAAAAATTAGAGTGTTCAAAGCGGGCGTTTGCTTGAATACATTAGCATGGAATAATGGAATAGGACCCTGGTTCTATTTTGTTGGTTTTGAGGACCAGAGTAATGATTAATAGGGATAGTTGGGGGCATTCATATTTAATTGTCAGAGGTGAAATTCTTGGATTTATGAAAGATGAACTTCTGCGAAAGCATTTGCCAAGGATGTTTTCATTAATCAAGAACGAAAGTTAGGGGATCGAAGACGATCAGATACCGTCGTAGTCTTAA…
GQ365830	GenBank	reference	768	Marine	Uncultured_eukaryote_clone_IND31_Telo_43_Indian_Ocean_len=768_bp	ATCGTTTACCTTGAAAAAATTAGAGTGTTCAAAGCGGGCGTTTGCTTGAATACATTACCATGGAATAATGGAATAGGACCCTGGTTCTATTTTGTTGGTTTTGAGGACCAGAGTAATGATTAATAGGGATAGTTGGGGGCATTCATATTTAATTGTCAGAGGTGAAATTCTTGGATTTATGAAAGATGAACTTCTGCGAAAGCATTTGCCAAGGATGTTTTCATTAATCAAGAACGAAAGTTAGGGGATCGAAGACGATCAGATACCGTCGTAGTCTTAACCATAAACTATGCCGACTAGGGATTGGGAGCGGTTTGTTCATTGACCCTCTCAGCACCTTACGAGAAATCAAAGTTTTTGGGTTCCGGGGGGAGTATGGTCGCAAGGCTGAAACTTAAA…
GQ365831	GenBank	reference	1002	Marine	Uncultured_eukaryote_clone_IND31_Telo_44_Indian_Ocean_len=1002_bp	AAAGCTCGTAGTTGGATCTCAGGGTGAGCTCAGTTGGTCGGCCTACTTGGTCAGAACTGGCTGACTCTCCCTTGTTTCTGAATCCCTGTGGTGGTTAACTCTATTGCTGTGGACTTCAGATCGTTTACCTTGAAAAAATTAGAGTGTTCAAAGCGGGCGTTTGCTTGAATACATTAGCATGGAATAATGGAATAGGACCCTGGTTCTATTTTGTTGGTTTTGAGGACCAGAGTAATGATTAATAGGGATAGTTGGGGGCATTCATATTTAATTGTCAGAGGTGAAATTCTTGGATTTATGAAAGATGAACTTCTGCGAAAGCATTTGCCAAGGATGTTTTCATTAATCAAGAACGAAAGTTAGGGGATCGAAGACGATCAGATACCGTCGTAGTCTTAA…
GQ365836	GenBank	reference	1543	Marine	Uncultured_eukaryote_clone_IND31_Telo_8_Indian_Ocean_len=1543_bp	ACGGTGAGACTGCGAATGGCTCATTAAATCAGAAACTGTTTATTTGATAGTGCCTACTACATGGATAACCGTAGTAATTCTAGAGCTAATACATGCAAAAAGCCTGGACTTCTGGAACAGGCGTATTTATTAGATATACAAACCAACCGCTTCGGCGACCTTGGGTGACTCATAATAACTTCGCGAATCGTATGCCTCTGGCGACGATGATTCATTCAAATTTCTGCCCTATCAGCTTTTGATGGTAGGGTATTGGCCTACCATGGCGTTAACGGGTAACGGAGAATTAGGGTTCGATTCCGGAGAGGGAGCCTGAGAGACGGCTACCACATCCAAGGAAGGCAGCAGGCGCGCAAATTACCCAATCCTGACACAGGGAGGTAGTGACAATAAATAACA…
GQ365839	GenBank	reference	1541	Marine	Uncultured_eukaryote_clone_IND33_Telo_2_Indian_Ocean_len=1541_bp	ACGGTGAGACTGCGAATGGCTCATTAAATCAGAAACTGTTTATTTGATAGTGCCTACTACATGGATAACCGTAGTAATTCTAGAGCTAATACATGCGAAAAGCCTGGACTTCTGGAACAGGCGTATTTATTAGATATACAAACCAACCGCTTCGGCGACCTTTGGTGACTCATAATAACTTCGCGAATCGTATGCTTTTAGCGACGATGATTCATTCAAATTTCTGCCCTATCAGCTTTTGATGGTAGGGTATTGGCCTACCATGGCGTTAACGGGTAACGGAGAATTAGGGTTCGATTCCGGAGAGGGAGCCTGAGAGACGGCTACCACATCCAAGGAAGGCAGCAGGCGCGCAAATTACCCAATCCTGACACAGGGAGGTAGTGACAATAAATAACA…
GQ365840	GenBank	reference	1537	Marine	Uncultured_eukaryote_clone_IND33_Telo_3_Indian_Ocean_len=1537_bp	ACGGTGAGACTGCGAATGGCTCATTAAATCAGAAACTGTTTATTTGATAGCGCCTACTACAAGGATAACCGTAGTAATTCTAGAGCTAATACTTGCAAAAAGCCTGAACTTCTGGAACAGGCGTATTTATTAGATATACAAACCAACCGCTTCGGCGACCTTTGGTGACTCATAATAACTTCGCGAATCGAGTTTTGCTCGATGATTCATTCAAATTTCTGCCCTATCAGCTTTTGATGGTAGGGTATTGGCCTACCATGGCGTTAACGGGTAACGGAGAATTAGGGTTCGATTCCGGAGAGGGAGCCTGAGAGACGGCTACCACATCCAAGGAAGGCAGCAGGCGCGCAAATTACCCAATCCTGACACAGGGAGGTAGTGACAATAAATAACAATACT…
GQ365842	GenBank	reference	1551	Marine	Uncultured_eukaryote_clone_IND33_Telo_6_ocean_water_Indian_Ocean_len=1551_bp	ACGGTGAGACTGCGAATGGCTCACTAAATCAGTTATAGTTTATTTGATAGTGCCTACTACTTGGATAACCGTAGTAATTCTAGAGCTAATACATGCTACAAGCCCCGACTTCTGGAAGGGGTGTATTTATTAGATATACAAACCAACCGTGGCGGGAAACCGTCATGTCCCTTGGTGAGTCATAATAACTTCGCGAATCGCATGCTTCGGCGGCGATGATTCATTCAAATTTCTGCCCTATCAGCTTTTGATGGTAGGGTATTGGCCTACCATGGCGTTCACGGGTAACGGAGAATTAGGGTTCGATTCCGGAGAGGGAGCCTGAGAGACGGCTACCACATCCAAGGAAGGCAGCAGGCGCGCAAATTACCCAATCCTGACACAGGGAGGTAGTGACAA…
GQ365845	GenBank	reference	1550	Marine	Uncultured_eukaryote_clone_IND60_Telo_3_Indian_Ocean_len=1550_bp	ACGGTGAGACTGCGAATGGCTCATTAAATCAGTTATAGTTTATTTGATAGTGCCTACTACTTGGATAACCGTAGTAATTCTAGAGCTAATACATGCTACAAGCCCCGACTTCTGGAAGGGGTGTATTTATTAGATATACAAACCAACCGTGGCGGGAAACCGTCATGTCCCTTGGTGAGTCATAATAACTTCGCGAATCGCATGCTTCGGCGGCGATGATTCATTCAAATTTCTGCCCTATCAGCTTTTGATGGTAGGGTATTGGCCTACCATGGCGTTCACGGGTAACGGAGAATTAGGGTTCGATTCCGGAGAGGGAGCCTGAGAGACGGCTACCACATCCAAGGAAGGCAGCAGGCGCGCAAATTACCCAATCCTGACACAGGGAGGTAGTGACAA…
GQ365853	GenBank	reference	1541	Marine	Uncultured_eukaryote_clone_IND72_Telo_3_Indian_Ocean_len=1541_bp	ACGGTGAGACTGCGAATGGCTCATTAAATCAGAAACTGTTTATTTGATAGTGCCTACTACATGGATAACCGTAGTAATTCTAGAGCTAATACATGCAAAAAGCCTGGACTTCTGGAACAGGCGTATTTATTAGATATACAAACCAACCGCTTCGGCGACCTTTGGTGACTCATAATAACTTCGCGAATCGTATGCTTTTAGCGACGATGATTCATTCAAATTTCTGCCCTATCAGCTTTTGATGGTAGGGTATTGGCCTACCATGGCGTTAACGGGTAACGGAGAATTAGGGTTCGATTCCGGAGAGGGAGCCTGAGAGACGGCTACCACATCCAAGGAAGGCAGCAGGCGCGCAAATTACCCAATCCTGACACAGGGAGGCAGTGACAATAAATAACA…
GQ365855	GenBank	reference	1550	Marine	Uncultured_eukaryote_clone_IND72_Telo_5_Indian_Ocean_len=1550_bp	ACGGTGAGACTGCGAATGGCTCATTAAATCAGTTATAGTTTATTTGATAGTGCCTACTACTTGGATAACCGTAGTAATTCTAGAGCTAATACATGCTACAAGCCCCGACTTCTGGAAGGGGTGTATTTATTAGATATACAAACCAACCGTGGCGGGAAACCGTCATGTCCCTTGGTGAGTCATAATAACTTCGCGAATCGCATGCTTCGGCGGCGATGATTCATTCAAATTTCTGCCCTATCAGCTTTTGATGGTAGGGTATTGGCCTACCATGGCGTTCACGGGTAACGGAGAATTAGGGTTCGATTCCGGAGAGGGAGCCTGAGAGACGGCTACCACATCCAAGGAAGGCAGCAGGCGCGCAAATTACCCAATCCTGACACAGGGAGGTAGTGACAA…
GQ365856	GenBank	reference	1550	Marine	Uncultured_eukaryote_clone_IND72_Telo_6_Indian_Ocean_len=1550_bp	ACGGTGAGACTGCGAATGGCTCACTAAATCAGTTATAGTTTATTTGATAGTGCCTACTACTTGGATAACCGTAGTAATTCTAGAGCTAATACATGCTAGCAAGCCCGACTTCTGGAAGGGCTGTATTTATTAGATTTACAAACCAACCGTGGCGGGAAACCGTCATGTCCCTTGGTGAGTCATAATAACTTCGCGAATCGCATGCTTACGCGGCGATGATTCATTCAAATTTCTGCCCTATCAGCTTTTGATGGTAGGGTATTGGCCTACCATGGCGTTCACGGGTAACGGAGAATTAGGGTTCGATTCCGGAGAGGGAGCCTGAGAGACGGCCACCACATCCAAGGAAGGCAGCAGGCGCGCAAATTACCCAATCCTGACACAGGGAGGTAGTGACAA…
GQ365859	GenBank	reference	1537	Marine	Uncultured_eukaryote_clone_IND72_Telo_9_Indian_Ocean_len=1537_bp	ACGGTGAGACTGCGAATGGCTCATTAAATCAGTTAAAGTTTATTTGATAGTGCCTACTACTTGGATACCCGTAGTAATTCTAGAGCTAATACATGCGAAAACTCCCGACTTCTGGAAGGGTAGTATTTATTAGATATACAAACCAACCGCTTCGGCGAACCTTGGTGAATCATAATAACTTCGCGAATCGGGCTTCGGCCCGATGAATCATTCAAATTTCTGCCCTATCAGCTTTTGATGGTAGGGTATTGGCCTACCATGGCGTTAACGGGTAACGGAGAATTAGGGTTCGATTCCGGAGAGGGAGCCTGAGAGACGGCTACCACATCCAAGGAAGGCAGCAGGCGCGCAAATTACCCAATCCTGACACAGGGAGGTAGTGACAATAAATAACAATAC…
GQ365861	GenBank	reference	1551	Marine	Uncultured_eukaryote_clone_Nor26_Telo_10_Arctic_Ocean_len=1551_bp	ACGGTGAGACTGCGAATGGCTCATTAAATCAGTTATAGTTTATTTGATAGTGCCTACTACTCGGATAACCGTAGTAATTCTAGAGCTAATACATGCGACAAGTCTCGACTTATGGAAGAGATGTATTTATTAGATATACAAACCATCCGCGGCGGGAAACCGTCGTGTCCTTTGGTGAGTCATAATAACTTCGCGAATCGTATGCGTTCGGGCGACGATGATTCATTCAAATTTCTGCCCTATCAGCTTTTGATGGTAGTGTATTGGACTACCATGGCGTTAACGGGTAACGGAGAATTAGGGTTCGATTCCGGAGAGGGAGCCTGAGAGACGGCTACCACATCCAAGGAAGGCAGCAGGCGCGCAAATTACCCAATCCTGACACAGGGAGGTAGTGAC…
GQ365865	GenBank	reference	1535	Marine	Uncultured_eukaryote_clone_Nor26_Telo_6_ocean_water_Arctic_Ocean_len=1535_bp	ACGGTGAGACTGCGAATGGCTCATTAAATCAGAAACTGTTTATTTGATAGTGCCTATTACATGGATAACCGTAGTAATTCTAGAGCTAATACATGCAAAAAGCCTGGACTTCTGGAACAGGCGTATTTATTAGATATACAAACCAACCGCTTCGGCGACCTTTGGTGACTCATAATAACTTCGCGAATCGCTTTTAGCGATGATTCATTCAAATTTCTGCCCTATCAGCTTTTGATGGTAGGGTATTGGCCTACCATGGCGTTAACGGGTAACGGAGAATTAGGGTTCGATTCCGGAGAGGGAGCCTGAGAGACGGCTACCACATCCAAGGAAGGCAGCAGGCGCGCAAATTACCCAATCCTGACACAGGGAGGTAGTGACAATAAATAACAATACTGG…
GQ365866	GenBank	reference	1539	Marine	Uncultured_eukaryote_clone_Nor26_Telo_7_Arctic_Ocean_len=1539_bp	ACGGTGAGACTGCGAATGGCTCATTAAATCAGAAACTGTTTATTTGATAGTGCCTACTACATGGATAACCGTAGTAATTCTAGAGCTAATACATGCGAACAGCCTCGACTTCTGGAAGAGGCGTATTTATTAGATATACAAACCAACCGCTTCGGCGACCTTTGGTGACTCATAATAACTTCGCGAATCGCATGCCTTTGGCGGCGATGATTCATTCAAATTTCTGCCCTATCAGCTTTTGATGGTAGGGTATTGGCCTACCATGGCGTTAACGGGTAACGGAGAATTAGGGTTCGATTCCGGAGAGGGAGCCTGAGAGACGGCTACCACATCCAAGGAAGGCAGCAGGCGCGCAAATTACCCAATCCTGACACAGGGAGGTAGTGACAATAAATAACA…
GQ365867	GenBank	reference	1540	Marine	Uncultured_eukaryote_clone_Nor26_Telo_9_Arctic_Ocean_len=1540_bp	ACGGTGAGACTGCGAATGGCTCATTAAATCAGAAACTGTTTATTTGATAGTGCCTACTACATGGATAACCGTAGTAATTCTAGAGCTAATACATGCGAACAGCCTCGACTTCTGGAAGAGGCGTATTTATTAGATATACAAACCAACCGCTTCGGCGACCTTTGGTGACTCATAATAACTTCGCGAATCGCATGCCTTTGGCGGCGATGATTCATTCAAATTTCTGCCCTATCAGCTTTTGATGGTAGGGTATTGGCCTACCATGGCGTTAACGGGTAACGGAGAATTAGGGTTCGATTCCGGAGAGGGAGCCTGAGAGACGGCTACCACATCCAAGGAAGGCAGCAGGCGCGCAAATTACCCAATCCTGACACAGGGAGGTAGTGACAATAAATAACA…
GQ365868	GenBank	reference	1542	Marine	Uncultured_eukaryote_clone_Nor46_Telo_1_Arctic_Ocean_len=1542_bp	ACGGTGAGACTGCGAATGGCTCATTAAATCAGAAACTGTTTATTTGATAGTGCCTACTACATGGATAACCGTAGTAATTCTAGAGCTAATACATGCAAAAAGCCTGGACTTCTGGAACAGGCGTATTTATTAGATATACAAACCAACCGCTTCGGCGACCTTTGGTGACTCATAATAACTTCGCGAATCGTATGCTTTTAGCGACGATGATTCATTCAAATTTCTGCCCTATCAGCTTTTGATGGTAGGGTATTGGCCTACCATGGCGTTAACGGGTAACGGAGAATTAGGGTTCGATTCCGGAGAGGGAGCCTGAGAGACGGCTACCACATCCAAGGAAGGCAGCAGGCGCGCAAATTACCCAATCCTGACACAGGGAGGTAGTGACAATAAATAACA…
GQ365870	GenBank	reference	1004	Marine	Uncultured_eukaryote_clone_Nor46_Telo_12_Arctic_Ocean_len=1004_bp	AAAAGCTCGTAGTTGGAGTTCAGAGTGAGCTCGTCCGGTCGGCCTTATGGGTCAGAACTGGTTGACTCTCTCTTGTTTGTGGATCCTGTTCGGAGTTAATTCTTCGGACGTGGAGTCCACATCGTTTACCTTGAAAAAATTAGAGTGTTCAAAGCAGGCGTTTGCTTGAATATATTAGCATGGAATAATGGAATAGGACGCTGGTTCTATTTTGTTGGTTTTGAGAACCAGAGTAATGATTAATAGGGACAGTTGGGGGCATTCATATTTCATTGTCAGAGGTGAAATTCTTGGATTTATGAAAGATGAACTTCTGCGAAAGCATTTGCCAAGGATGTTTTCATTAATCAAGAACGAAAGTTAGGGGATCGAAGACGATCAGATACCGTCGTAGTCTTA…
GQ365872	GenBank	reference	1000	Marine	Uncultured_eukaryote_clone_Nor46_Telo_14_Arctic_Ocean_len=1000_bp	GCTCGTAGTTGGAGTTCAGAGTGAGCTCGTCCGGTCGGCCTTATGGGTCAGAACTGGTTGACTCTCTCTTGTTTGTGGATCCTGTTCGGAGTTAATTCTTCGGATGTGGAGTCCACATCGTTTACCTTGAAAAAATTAGAGTGTTCAAAGCAGGCGTTTGCTTGAATATATTAGCATGGAATAATGGAATAGGACGCTGGTTCTATTTTGTTGGTTTTGAGAACCAGAGTAATGATTAATAGGGACAGTTGGGGGCATTCATATTTCATTGTCAGAGGTGAAATTCTTGGATTTATGAAAGATGAACTTCTGCGAAAGCATTTGCCAAGGATGTTTTCATTAATCAAGAACGAAAGTTAGGGGATCGAAGACGATCAGATACCGTCGTAGTCTTAACCA…
GQ365877	GenBank	reference	1001	Marine	Uncultured_eukaryote_clone_Nor46_Telo_19_Arctic_Ocean_len=1001_bp	AAAAGCTCGTAGTTGGAGTTCAGAGTGAGCTCGTCCGGTCGGCCTTATGGGTCAGAACTGGTTGACTCTCTCTTGTTTGTGGATCCTGTTCGGAGTTAATTCTTCGGATGTGGAGTCCACATCGTTTACCTTGAAAAAATTAGAGTGTTCAAAGCAGGCGTTTGCTTGAATATATTAGCATGGAATAATGGAATAGGACGCTGGTTCTATTTTGTTGGTTTTGAGAACCAGAGTAATGATTAATAGGGACAGTTGGGGGCATTCATATTTCATTGTCAGAGGTGAAATTCTTGGATTTATGAAAGATGAACTTCTGCGAAAGCATTTGCCAAGGATGTTTTCATTAATCAAGAACGAAAGTTAGGGGATCGAAGACGATCAGATACCGTCGTAGTCTTA…
GQ365881	GenBank	reference	944	Marine	Uncultured_eukaryote_clone_Nor46_Telo_22_Arctic_Ocean_len=944_bp	AAGCTCGTAGTTGGAGTTCAGAGTGAGCTCGTCCGGTCGGCCTTATGGGTCAGAACTGGTTGACTCTCTCTTGTTTGTGGATCCTGTTCGGAGTTAATTCTTCGGATGTGGAGTCCACATCGTTTACCTTGAAAAAATTAGAGTGTTCAAAGCAGGCGTTTGCTTGAATATATTAGCATGGAATAATGGAATAGGACGCTGGTTCTATTTTGTTGGTTTTGAGAACCAGAGTAATGATTAATAGGGACAGTTGGGGGCATTCATATTTCATTGTCAGAGGTGAAATTCTTGGATTTATGAAAGATGAACTTCTGCGAAAGCATTTGCCAAGGATGTTTTCATTAATCAAGAACGAAAGTTAGGGGATCGAAGACGATCAGATACCGTCGTAGTCTTAAC…
GQ365882	GenBank	reference	939	Marine	Uncultured_eukaryote_clone_Nor46_Telo_23_Arctic_Ocean_len=939_bp	TTGGAGTTCAGGGTGAGCTCAGCTGGTCGGCCTAATGGGTCAGAACTAGTTGACTCTCCCTTGGTTGTGGATCCCTCCGGAGTTAATTCTTCGGGTGTGGAGTCCACATCGTTTACCTTGAAAAAATTAGAGTGTTCAAAGCAGGCGTTTGCTTGAATATATTAGCATGGAATAATGGAATAGGACGCTGGTTCTATTTTGTTGGTTTTGAGAACCAGAGTAATGATTAATAGGGACAGTTGGGGGCATTCATATTTCATTGTCAGAGGTGAAATTCTTGGATTTATGAAAGATGAACTTCTGCGAAAGCATTTGCCAAGGATGTTTTCATTAATCAAGAACGAAAGTTAGGGGATCGAAGACGATCAGATACCGTCGTAGTCTTAACCATAAACTATG…
GQ365884	GenBank	reference	1003	Marine	Uncultured_eukaryote_clone_Nor46_Telo_25_Arctic_Ocean_len=1003_bp	AAAGCTCGTAGTTGGAGTTCAGAGTGAGCTCGTCCGGTCGGCCTTATGGGTCAGAACTGGTTGACTCTCTCTTGTTTGTGGATCCTGTTCGGAGTTAATTCTTCGGATGTGGAGTCCACATCGTTTACCTTGAAAAAATTAGAGTGTTCAAAGCAGGCGTTTGCTTGAATATATTAGCATGGAATAATGGAATAGGACGCGGGTTCTATTTTGTTGGTTTTGAGAACCAGAGTAATGATTAATAGGGACAGTTGGGGGCATTCATATTTCATTGTCAGAGGTGAAATTCTTGGATTTATGAAAGATGAACTTCTGCGAAAGCATTTGCCAAGGATGTTTTCATTAATCAAGAACGAAAGTTAGGGGATCGAAGACGATCAGATACCGTCGTAGTCTTAA…
GQ365889	GenBank	reference	1540	Marine	Uncultured_eukaryote_clone_Nor46_Telo_3_Arctic_Ocean_len=1540_bp	ACGGTGAGACTGCGAATGGCTCATTAAATCAGAAACTGTTTATTTGATAGTGCCTACTACATGGATAACCGTAGTAATTCTAGAGCTAATACATGCAAAAAGCCTGGACTTCTGGAACAGGCGTATTTATTAGATATACAAACCAACCGCTTCGGCGACCTTTGGTGACTCATAATAACTTCGCGAATCGTATGCTTTTAGCGACGATGATTCATTCAAATTTCTGCCCTATCAGCTTTTGATGGTAGGGTATTGGCCTACCATGGCGTTAACGGGTAACGGAGAATTAGGGTTCGATCCCGGAGAGGGAGCCTGAGAGACGGCTACCACATCCAAGGAAGGCAGCAGGCGCGCAAATTACCCAATCCTGACACAGGGAGGTAGTGACAATAAATAACA…
GQ365890	GenBank	reference	993	Marine	Uncultured_eukaryote_clone_Nor46_Telo_30_Arctic_Ocean_len=993_bp	TTGGAGTTCAGAGTGAGCTCGTCCGGTCGGCCTTATGGGTCAGAACTGGTTGACTCTCTCTTGTTTGTGGATCCTGTTCGGAGTTAATTCTTCGGATGTGGAGTCCACATCGTTTACCTTGAAAAAATTAGAGTGTTCAAAGCAGGCGTTTGCTTGAATATATTAGCATGGAATAATGGAATAGGACGCTGGTTCTATTTTGTTGGTTTTGAGAACCAGAGTAATGATTAATAGGGACAGTTGGGGGCATTCATATTTCATTGTCAGAGGTGAAATTCTTGGATTTATGAAGGATGAACTTCTGCGAAAGCATTTGCCAAGGATGTTTTCATTAATCAAGAACGAAAGTTAGGGGATCGAAGACGATCAGATACCGTCGTAGTCTTAACCATAAACTAT…
GQ365899	GenBank	reference	770	Marine	Uncultured_eukaryote_clone_Nor46_Telo_39_Arctic_Ocean_len=770_bp	CTCGTAGTTGGAGTTCAGAGTGAGCTCGTCCGGTCGGCCTTATGGGTCAGAACTGGTTGACTCTCTCTTGTTTGTGGATCCTGTTCGGAGTTAATTCTTCGGATGTGGAGTCCACATCGCTTACCTTGAAAAAATTAGAGTGTTCAAAGCAGGCGTTTGCTTGAATATATTAGCATGGAATAATGGAATAGGACGCTGGTTCTATTTTGTTGGTTTTGAGAACCAGAGTAATGATTAATAGGGACAGTTGGGGGCATTCATATTTCATTGTCAGAGGTGAAATTCTTGGATTTATGAAAGATGAACTTCTGCGAAAGCATTTGCCAAGGATGTTTTCATTAATCAAGAACGAAAGTTAGGGGATCGAAGACGATCAGATACCGTCGTAGTCTTAACCAT…
GQ365900	GenBank	reference	1542	Marine	Uncultured_eukaryote_clone_Nor46_Telo_4_Arctic_Ocean_len=1542_bp	ACGGTGAGACTGCGAATGGCTCATTAAATCAGAAACTGTTTATTTGATAGTGCCTACTACATGGATAACCGTAGTAATTCTAGAGCTAATACATGCAAAAAGCCTGGACTTCTGGAACAGGCGTATTTATTAGATATACAAACCAACCGCTTCGGCGACCTTTGGTGACTCATAATAACTTCGCGAATCGTATGCTTTTAGCGACGATGATTCATTCGAATTTCTGCCCTATCAGCTTTTGATGGTAGGGTATTGGCCTACCATGGCGTTAACGGGTAACGGAGAATTAGGGTTCGATTCCGGAGAGGGAGCCTGAGAGACGGCTACCACATCCAAGGAAGGCAGCAGGCGCGCAAATTACCCAATCCTGACACAGGGAGGTAGTGACAATAAATAACA…
GQ365902	GenBank	reference	992	Marine	Uncultured_eukaryote_clone_Nor46_Telo_41_Arctic_Ocean_len=992_bp	TAGTTGGAGTTCAGAGTGAGCTCGTCCGGTCGGCCTTATGGGTCAGAACTGGTTGACTCTCTCTTGTTTGTGGATCCTGTTCGGAGTTAATTCTTCGGATGTGGAGTCCACATCGTTTACCTTGAAAAAATTAGAGTGTTCAAAGCAGGCGTTTGCTTGAATATATTAGCATGGAATAATGGAATAGGACGCTGGTTCTATTTTGTTGGTTTTGAGAACCAGAGTAATGATTAATAGGGACAGTTGGGGGCATTCATATTTCATTGTCAGAGGTGGAATTCTTGGATTTATGAAAGATGAACTTCTGCGAAAGCATTTGCCAAGGATGTTTTCATTAATCAAGAACGAAAGTTAGGGGATCGAAGACGATCAGATACCGTCGTAGTCTTAACCATAAAC…
GU117661	GenBank	reference	1560	Marine	Uncultured_eukaryote_clone_Dhr41_Telo_4_Antarctic_seawater_len=1560_bp	CTTTACACGGTGAGACTGCGAATGGCTCATTAAATCAGTTATAGTTTATTTGATAGTGCCCACTACTTGGATAACCGTAGTAATTCTAGAGCTAATACATGCAACAAGTCTCGACTTCTGGAAGAGATGTATTTATTAGATATACAAACCATCCGCGGCGGGAAACCGTCGTGTCCTTTGGTGAGTCATAATAACTTCGCGAATCGTATGCTTTCGGGCGACGATGATTCATTCAAATTTCTGCCCTATCAGCTTTTGATGGTAGTGTATTGGACTACCATGGCGTTAACGGGTAACGGAGAATTAGGGTTCGATTCCGGAGAGGGAGCCTGAGAGACGGCTACCACATCCAAGGAAGGCAGCAGGCGCGCAAATTACCCAATCCTGACACAGGGAGGT…
GU117662	GenBank	reference	1558	Marine	Uncultured_eukaryote_clone_Dhr41_Telo_16_Antarctic_seawater_len=1558_bp	CTTTACACGGTGAGACTGCGAATGGCTCATTAAATCAGTTATAGTTTATTTGATAGTGCCTACTACTTGGATAACCGTAGTAATTCTAGAGCTAATACATGCAACAAGTCTCGACTTCTGGAAGAGATGTATTTATTAGATATACAAACCATCCGCGGCGGGAAACCGTCGTGTCCTTTGGTGAGTCATAATAACTTCGCGAATCGTATGCTTTCGGGCGACGATGATTCATTCAAATTTCTGCCCTATCAGCTTTTGATGGTAGTGTATTGGACTACCATGGCGTTAACGGGTAACGGAGAATTAGGGTTCGATTCCGGAGAGGGAGCCTGAGAGACGGCTACCACATCCAAGGAAGGCAGCAGGCGCGCAAATTACCCAATCCTGACACAGGGAGGT…
GU117663	GenBank	reference	1550	Marine	Uncultured_eukaryote_clone_Dhr41_Telo_1_Antarctic_seawater_len=1550_bp	CTTTACACGGTGAGACTGCGAATGGCTCATTAAATCAGAATCTGTTTATTTGATAGTGCTTACTACTTGGATAACCGTAGTAATTCTAGAGCTAATACATGCTAAAAGCCCTGACTTCTGGAATGGGCGTATTTATTAGATATACAAACCAACCGCTTCGGCGACCTTTGGTGACTCATAATAACTTCGCGAATCGTATGCCTTTGGCGACGATGATTCATTCAAATTTCTGCCCTATCAGCTTTTGATGGTAGGGTATTGGCCTACCATGGCGTTAACGGGTAACGGAGAATTAGGGTTCGATTCCGGAGAGGGAGCCTGAGAGATGGCTACCACATCCAAGGAAGGCAGCAGGCGCGCAAATTACCCAATCCTGACACAGGGAGGTAGTGACAATAA…
GU117664	GenBank	reference	1549	Marine	Uncultured_eukaryote_clone_Dhr41_Telo_11_Antarctic_seawater_len=1549_bp	CTTTACACGGTGAGACTGCGAATGGCTCATTGAATCAGAATCTGTTTATTTGATAGTGCCTACTACTTGGATAACCGTAGTAATTCTAGAGCTAATACATGCTAAAAGCCCTGACTTCTGGAATGGGCGTATTTATTAGATATACAAACCAACCGCTTCGGCGACCTTTGGTGACTCATAATAGCTTCGCGAATCGTATGCCTTTGGCGACGATGATTCATTCAAATTTCTGCCCTATCAGCTTTTGATGGTAGGGTATTGGCCTACCATGGCGTTAACGGGTAACGGAGAATTAGGGTTCGATTCCGGAGAGGGAGCCTGAGAGATGGCTACCACATCCAAGGAAGGCAGCAGGCGCGCAAATTACCCAATCCTGACACAGGGAGGTAGTGACAATAA…
GU117665	GenBank	reference	1546	Marine	Uncultured_eukaryote_clone_Dhr41_Telo_15_Antarctic_seawater_len=1546_bp	CTTTACACGGTGAGACTGCGAATGGCTCATTAAATCAGTTAAAGTTTATTTGATAGTGCCTACTACTTGGATACCCGTAGTAATTCTAGAGCTAATACATGCAAAAAATCCCGACTTCTGGAAGGGTAGTATTTATTAGATATACAAACCAACCGCTTCGGCGTACTGTGGTGAGTCATAATAACTTCGCGAATCGACGCTTCGGCGACGATGATTCATTCAAATTTCTGCCCTATCAGCTTTTGATGGTAGGGTATTGGCCTACCATGGCGTTAACGGGTAACGGAGAATTAGGGTTCGATTCCGGAGAGGGAGCCTGAGAGACGGCTACCACATCCAAGGAAGGCAGCAGGCGCGCAAATTACCCAATCCTGACACAGGGAGGTAGTGACAATAAAT…
GU117666	GenBank	reference	1559	Freshwater	Uncultured_eukaryote_clone_Lut_Sed_50_3_Lake_Lutvann_sediment_Norway_len=1559_bp	CTTTACACGGTGAGACTGCGAATGGCTTATTAAATCAGTTATAGTTTATTTGATAGTGCCTACTACTTGGATAACCGTAGTAATTCTAGAGCTAATACATGCAACAAGTCCCGACTTCTGGAAGGGATGTATTTATTAGATATACAAACCAACCACGGCGGGAAACCGTCGTGTCCTTTGGTGATTCATAATAACTTCGCGAATCGCATGCCTTCGGGCGGCGATGATTCATTCAAATTTCTGCCCTATCAGCTTTTGATGGTAGGGTATTGGCCTACCATGGCGTTCACGGGTAACGGAGAATTAGGGTTCGATTCCGGAGAGGGAGCCTGAGAGACGGCTACCACATCCAAGGAAGGCAGCAGGCGCGCAAATTACCCAATCCTGACACAGGGAGGT…
GU117667	GenBank	reference	1559	Freshwater	Uncultured_eukaryote_clone_Lut_Sed_20_2_Lake_Lutvann_sediment_Norway_len=1559_bp	CTTTACACGGTGAGACTGCGAATGGCTCATTAAATCAGTTATAGTTTATTTGATAGTGCCTACTACTTGGATAACCGTAGTAATTCTAGAGCTAATACATGCAACAAGTCCCGACTTCTGGAAGGGATGTATTTATTAGATATACAAACCAACCACGGCGGGAAACCGTCGTGTCCTTTGGTGATTCATAATAACTTCGCGAATCGCATGCCTTCGGGCGGCGATGATTCATTCAAATTTCTGCCCTATCAGCTTTTGATGGTAGGGTATTGGCCTACCATGGCGTTCACGGGTAACGGAGAATTAGGGTTCGATTCCGGAGAGGGAGCCTGAGAGACGGCTACCACATCCAAGGAAGGCAGCAGGCGCGCAAATTACCCAATCCTGACACAGGGAGGT…
GU117668	GenBank	reference	1559	Freshwater	Uncultured_eukaryote_clone_Lut_Sed_20_8_Lake_Lutvann_sediment_Norway_len=1559_bp	CTTTACACGGTGAGACTGCGAATGGCTCATTAAATCAGTTATAGTTTATTTGATAGTGCCTACTACTTGGATAACCGTAGTAATTCTAGAGCTAATACATGCAACAAGTCCCGACTTCTGGAAGGGATGTATTTATTAGATATACAAACCAACCACGGCGGGAAACCGTCGTGTCCTTTGGTGATTCATAATAACTTCGCGAATCGCATGCCTTCGGGCGGCGATGATTCATTCAAATTTCTGCCCTATCAGCTTTTGATGGTAGGGTATTGGCCTACCATGGCGTTCACGGGTAACGGAGAATTAGGGTTCGATTCCGGAGAGGGAGCCTGAGAGACGGCTACCACATCCAAGGAAGGCAGCAGGCGCGCAAATTACCCAATCCTGACACAGGGAGGT…
GU117669	GenBank	reference	1559	Freshwater	Uncultured_eukaryote_clone_Lut_Sed_20_9_Lake_Lutvann_sediment_Norway_len=1559_bp	CTTTACACGGTGAGACTGCGAATGGCTCATTAAATCAGTTATAGTTTATTTGATAGTGCCTACTACTTGGATAACCGTAGTAATTCTAGAGCTAATACATGCAACAAGTCCCGACTTCTGGAAGGGATGTATTTATTAGATATACAAACCAACCACGGCGGGAAACCGTCGTGTCCTTTGGTGATTCATAATAACTTCGCGGATCGCATGCCTTCGGGCGGCGATGATTCATTCAAATTTCTGCCCTATCAGCTTTTGATGGTAGGGTATTGGCCTACCATGGCGTTCACGGGTAACGGAGAATTAGGGTTCGATTCCGGAGAGGGAGCCTGAGAGACGGCTACCACATCCAAGGAAGGCAGCAGGGGCGCAAATTACCCAATCCTGACACAGGGAGGT…
GU117670	GenBank	reference	1559	Freshwater	Uncultured_eukaryote_clone_Lut_Sed_5_2_Lake_Lutvann_sediment_Norway_len=1559_bp	CTTTACACGGTGAGACTGCGAATGGCTCATTAAATCAGTTATAGTTTATTTGATAGTGCCTACTACTTGGATAACCGTAGTAATTCTAGAGCTAATACATGCAACAAGTCCCGACTTCTGGAAGGGATGTATTTATTAGATATACAAACCAACCACGGCGGGAAACCGTCGTGTCCTTTGGTGATTCATAATAACTTCGCGAATCGCATGCCTTCGGGCGGCGGTGATTCATTCAGATTTCTGCCCTATCAGCTTTTGATGGTAGGGTATTGGCCTACCATGGCGTTCACGGGTAACGGAGAATTAGGGTTCGATTCCGGAGAGGGAGCCTGAGAGACGGCTACCACATCCAAGGAAGGCAGCAGGCGCGCAAATTACCCAATCCTGACACAGGGAGGT…
GU117671	GenBank	reference	1559	Freshwater	Uncultured_eukaryote_clone_Lut_Sed_5_5_Lake_Lutvann_sediment_Norway_len=1559_bp	CTTTACACGGTGAGACTGCGAATGGCTCATTAAATCAGTTATAGTTTATTTGATAGTGCCTACTACTTGGATAACCGTAGTAATTCTAGAGCTAATACATGCAACAAGTCCCGACTTCTGGAAGGGATGTATTTATTAGATATACAAACCAACCACGGCGGGAAACCGTCGTGTCCTTTGGTGATTCATAATAACTTCGCGAATCGCATGCCTTCGGGCGGCGATGATTCATTCAAATTTCTGCCCTATCAGCTTTTGATGGTAGGGTATTGGCCTACCATGGCGTTCACGGGTAACGGAGAATTAGGGTTCGATTCCGGAGAGGGAGCCTGAGAGACGGCTACCACATCCAAGGAAGCCAGCAGGCGCGCAAATTACCCAATCCTGACACAGGGAGGT…
GU117672	GenBank	reference	1546	Freshwater	Uncultured_eukaryote_clone_Lut_Telo_23_Lake_Lutvann_Norway_len=1546_bp	CTTTACACGGTGAGACTGCGAATGGCTCATTAAATCAGAAACTGTTTATTTGATAGTGCCTACTACTTGGATAACCGTGGTAATCCTAGAGCTAATACATGCAAAAAGCCTGGACTTCTGGAACAGGCGTATTTATTAGATATACAAACCAACCGCTTCGGCGACCTTGGGTGACTCATAATAACTTCGCGAATCGTATGCTTCGGCGACGATGATTCATTCAAATTTCTGCCCTATCAGCTTTTGATGGTAGGGTATTGGCCTACCATGGCGTTAACGGGTAACGGAGAATTAGGGTTCGATTCCGGAGAGGGAGCCTGAGAGACGGCTACCACATCCAAGGAAGGCAGCAGGCGCGCAAATTACCCAATCCTGACACAGGGAGGTAGTGACAATAAA…
GU117673	GenBank	reference	1547	Freshwater	Uncultured_eukaryote_clone_Lut_Telo_21_Lake_Lutvann_Norway_len=1547_bp	CTTTACACGGTGAGACTGCGAATGGCTCATTAAATCAGAAACTGTTTATTTGATAGTGCCTACTACTCGGATAACCGTAGTAATTCTAGAGCTAATACATGCAAAAAGCCTGGACTTCTGGAACAGGCGTATTTATTAGATATACAAACCAACCGCTTCGGCGACCTTGGGTGACTCATAATAACTTCGCGAATCGTATGCTTCGGCGACGATGATTCATTCAAATTTCTGCCCTATCAGCTTTTGATGGTAGGGTATTGGCCTACCATGGCGTTAACGGGTAACGGAGAATTAGGGTTCGATTCCGGAGAGGGAGCCTGAGAGACGGCTACCACATCCAAGGAAGGCAGCAGGCGCGCAAATTACCCAATCCTGACACAGGGAGGTAGTGACAATAAA…
GU117674	GenBank	reference	1516	Freshwater	Uncultured_eukaryote_clone_Lut_Telo_19_Lake_Lutvann_Norway_len=1516_bp	CTTTACACGGTGAGACTGCGAATGGCTCATTAAATCAGAAACTGTTTATTTGATAGTGCCTACTACTTGGATAACCGTAGTGATTCTAGAGCTAATACATGCAAAAAGCCTGGACTTCTGGAACAGGCGTATTTATTAGATATACAAACCAACCGCTTCGGCGACCTTGGGTGACTCATAATAACTTCGCGAATCGTATGCTTCGGCGACGATGATTCATTCAAATCTCTGCCCTATCAGCTTTTGATGGTAGGGTATTGGCCTACCATGGCGTTAACGGGTAACGGAGAATTAGGGTTCGATTCCGGAGAGGGAGCCTGAGAGACGGCTACCACATCCAAGGAGGGCAGCAGGCGCGCAAATTACCTAATCCTGACACAGGGAGGTAGTGACAATAAA…
GU117675	GenBank	reference	1511	Freshwater	Uncultured_eukaryote_clone_Lut_Telo_24_Lake_Lutvann_Norway_len=1511_bp	CTTTACACGGTGAGACTGCGAATGGCTCATTAAATCAGAAACTGTTTATTTGATAGTGCCTACTACTTGGATAACCGTAGTAATTCTAGAGCTAATACATGCAAAAAGCCTGGACTTCTGGAACAGGCGTATTTATTAGATATACAAACCAACCGCTTCGGCGACCTTGGGTGACTCATAATAACTTCGCGAATCGTATGCTTCGGCGACGATGATTCATTCAAATTTCTGCCCTATCAGCTTTTGATGGTAGGGTATTGGCCTACCATGGCGTTAACGGGTAACGGAGAATTAGGGTTCGATTCCGGAGAGGGAGCCTGAGAGACGGCTACCACATCCAAGGAAGGCAGCAGGCGCGCAAATTACCCAATCCTGACACAGGGAGGTAGTGACAATAAA…
GU117676	GenBank	reference	1545	Freshwater	Uncultured_eukaryote_clone_Lut_Telo_20_Lake_Lutvann_Norway_len=1545_bp	CTTTACACGGTGAGACTGCGAATGGCTCATTAAATCAGAAGCTGTTTATTTGATAGTGCCTACTACTTGGATAACCGTAKTAATTCTAGAGCTAATACATGCGAAAAGCCTGGACTTCTGGAACAGGCGTATTTATTAGATATACAAACCAACCGCTTCGGCGACCTTGGGTGACTCATAATAACTTCGCGAATCGTATGCTTCGGCGACGATGATTCATTCAAATTTCTGCCCTATCAKCTTTTGATGGTAGGGTATTGGCCTACCATGGCGTTAACGGGTAACGGAGAATTAGGGTTCGATTCCGGAGAGGGAGCCTGAGAGACGGCTACCACATCCAAGGAAGGCAGCAGGCGCGCAAGTTACCCAATCCTGACACAGGGAGGTAGTGACAATAAA…
GU117677	GenBank	reference	1547	Freshwater	Uncultured_eukaryote_clone_Lut_Telo_12_Lake_Lutvann_Norway_len=1547_bp	CTTTACACGGTGAGACTGCGAATGGCTCACTAAATCAGAAACTGTTTATTTGATAGTGCCTACTACTTGGATAACCGTAGTAATTCTAGAGCTAATACATGCAAAAAGCCTGGACTTCTGGAACAGGCGTATTTATTAGATATACAAACCAACCGCTTCGGCGACCTTGGGTGACTCATAATAACTTCGCGAATCGTATGCTTCGGCGACGATGATTCATTCAAATTTCTGCCCTATCAGCTTTTGATGGTAGGGTATTGGCCTACCATGGCGTTAACGGGTAACGGAGAATTAGGGTTCGATTCCGGAGGGGGAGCCTGAGAGACGGCTACCACATCCAAGGAAGGCAGCAGGCGCGCAAATTACCCAATCCTGACGCAGGGAGGKAGTGACAATAAA…
GU117678	GenBank	reference	1547	Freshwater	Uncultured_eukaryote_clone_Lut_Telo_9_Lake_Lutvann_Norway_len=1547_bp	CTTTACACGGTGAGACTGCGAATGGCTCATTAAATCAGAAACTGTTTATTTGATAGTGCCTACTACTTGGATAACCGTAGTAATTCTAGAGCTAATACATGCAAAAAGCCTGGACTTCTGGAACAGGCGTATTTATTAGATATACAAACCAACCGCTTCGGCGACCTTGGGTGACTCATAATAACTTCGCGAATCGTATGCTTCGGCGACGATGATTCATTCAAATTTCTGCCCTGTCAGCTTTTGATGGTAGGGTATTGGCCTACCATGGCGTTAACGGGTAACGGAGAATTAGGGTTCGATTCCGGAGAGGGAGCCTGAGAGACGGCTACCACATCCAAGGAAGGCAGCAGGCGCGCAAATTACCCAATCCTGACACAGGGAGGTAGTGACAATAAA…
GU117679	GenBank	reference	1535	Freshwater	Uncultured_eukaryote_clone_Lut_Telo_16_Lake_Lutvann_Norway_len=1535_bp	CTTTACACGGTGAGACTGCGAATGGCTCATTAAATCAGAAACTGTTTATTTGATAGTGCCTACTACTTGGATAACCGTAGTAATTCTAGAGCTAATACATGCAAAAAGCCTGGACTTCTGGAACAGGCGTATTTATTAGATATACAAACCAACCGCTTCGGCGACCTTGGGTGACTCATAATAACTTCGCGAATCGTATGCTTCGGCGACGATGATTCATTCAAATTTCTGCCCTATCAGCTTTTGATGGTAGGGTATTGGCCTACCATGGCGTTAACGGGTAACGGAGAATTAGGGTTCGATTCCGGAGAGGGAGCCTGAGAGACGGCTACCACATCCAAGGAAGGCAGCAGGCGCGCAAATTACCCAATCCTGACACAGGGAGGTAGTGACAATAAA…
GU117680	GenBank	reference	1547	Freshwater	Uncultured_eukaryote_clone_Lut_Telo_2_Lake_Lutvann_Norway_len=1547_bp	CTTTACACGGTGAGACTGCGAATGGCTCATTAAATCAGAAACTGTTTATTTGATAGTGCCTACTACTTGGATAACCGTAGTAATTCTAGAGCTAATACATGCAAAAAGCCTGGACTTCTGGAACAGGCGTATTTATTAGATATACAAACCAACCGCTTCGGCGACCTTGGGTGACTCATAATAACTTCGCGAATCGTATGCTTCGGCGACGATGATTCATTCAAATTTCTGCCCTATCAGCTTTTGATGGTAGGGTATTGGCCTACCATGGCGTTAACGGGTAACGGAGAATTAGGGTTCGATTCCGGAGAGGGAGCCTGAGAGACGGCTACCACATCCAAGGAAGGCAGCAGGCGCGCAAATTACCCAATCCTGACACAGGGAGGTAGTGACAATAAA…
GU117681	GenBank	reference	1547	Freshwater	Uncultured_eukaryote_clone_Lut_Telo_13_Lake_Lutvann_Norway_len=1547_bp	CTTTACACGGKGAGACTGCGAATGGCTCATTAAATCASAAACTGTTTATTTGATAGTGCCTACTACTTGGATAACCGTAGTAATTCTAGAGCTAATACATGCAAAAAGCCTGGACTTCTGGAACAGGCGTATTTATTAGATATACAAACCAACCGCTTCGGCGACCTTGGGTGACTCATAATAACTTCGCGAATCGTATGCTTCGGCGACGATGATTCATTCAAATTTCTGCCCTATCAGCTTTTGATGGTAGGGTATTGGCCTACCATGGCGTTAACGGGTAACGGAGAATTAGGGTTCGATTCCGGAGAGGGAGCCTGAGAGACGGCTACCACATCCAAGGAAGGCAGCAGGCGCGCAAATTACCCAATCCTGACACAGGGAGGTAGTGACAATAAA…
GU117682	GenBank	reference	1547	Freshwater	Uncultured_eukaryote_clone_Lut_Telo_15_Lake_Lutvann_Norway_len=1547_bp	CTTTACACGGTGAGACTGCGAATGGCTCATTAAATCAGAAACTGTTTATTTGATAGTGCCTACTACTTGGATAACCGTAGTAACTCTAGAGCTAATACATGCAAAAAGCCTGGACTTCTGGAACAGGCGTATTTATTAGATATACAAACCAACCGCTTCGGCGACCTTGGGTGACTCATAATAACTTCGCGAATCGTATGCTTCGGCGACGATGATTCATTCAAATTTCTGCCCTATCAGCTTTTGATGGTAGGGTATTGGCCTACCATGGCGTTAACGGGTAACGGAGAATTAGGGTTCGATTCCGGAGAGGGAGCCTGAGAGACGGCTACCACATCCAAGGAAGGCAGCAGGCGCGCAAATTACCCAATCCTGACACAGGGAGGTAGTGACAATAAA…
GU117683	GenBank	reference	1548	Freshwater	Uncultured_eukaryote_clone_Pol_Telo_1_Lake_Lutvann_Norway_len=1548_bp	CTTTACACGGTGAGACTGCGAATGGCTCATTAAATCAGAAACTGTTTATTTGATAGTGCCTACTACTTGGATAACCGTAGTAATTCTAGAGCTAATACATGCAAAAAGCCTGGACTTCTGGAACAGGCGTATTTATTAGATATACAAACCAACCGCTTCGGCGACCTTGGGTGACTCATAATAACTTCGCGAATCGTATGCTTCGGCGACGATGATTCATTCAAATTTCTGCCCTATCAGCTTTTGATGGTAGGGTATTGGCCTACCATGGCGTTAACGGGTAACGGAGAATTAGGGTTCGATTCCGGAGAGGGAGCCTGAGAGACGGCTACCACATCCAAGGAAGGCAGCAGGCGCGCAAATTACCCAATCCTGACACAGGGAGGTAGTGACAATAAA…
GU117684	GenBank	reference	1548	Freshwater	Uncultured_eukaryote_clone_Pol_Telo_2_Lake_Lutvann_Norway_len=1548_bp	CTTTACACGGTGAGACTGCGAATGGCTCATTAAATCAGAAACTGTTTATTTGATAGTGCCTACTACTTGGATAACCGTAGTAATTCTAGAGCTAATACATGCAAAAAGCCTGGACTTCTGGAACAGGCGTATTTATTAGATATACAAACCAACCGCTTCGGCGACCTTGGGTGACTCATAATAACTTCGCGAATCGTATGCTTCGGCGACGATGATTCATTCAAATTTCTGCCCTATCAGCTTTTGATGGTAGGGTATTGGCCTACCATGGCGTTAACGGGTAACGGAGAATTAGGGTTCGATTCCGGAGAGGGAGCCTGAGAGACGGCTACCACATCCAAGGAAGGCAGCAGGCGCGCAAATTACCCAATCCTGACACAGGGAGGTAGTGACAATAAA…
GU117685	GenBank	reference	1548	Freshwater	Uncultured_eukaryote_clone_Pol_Telo_3_Lake_Lutvann_Norway_len=1548_bp	CTTTACACGGTGAGACTGCGAATGGCTCATTAAATCAGAAACTGTTTATTTGATAGTGCCTACTACTTGGATAACCGTAGTAATTCTAGAGCTAATACATGCAAAAAGCCTGGACTTCTGGAACAGGCGTATTTATTAGATATACAAACCAACCGCTTCGGCGACCTTGGGTGACTCATAATAACTTCGCGAATCGTATGCTTCGGCGACGATGATTCATTCAAATTTCTGCCCTATCAGCTTTTGATGGTAGGGTATTGGCCTACCATGGCGTTAACGGGTAACGGAGAATTAGGGTTCGATTCCGGAGAGGGAGCCTGAGAGACGGCTACCACATCCAAGGAAGGCAGCAGGCGCGCAAATTACCCAATCCTGACACAGGGAGGTAGTGACAATAAA…
GU117686	GenBank	reference	1548	Freshwater	Uncultured_eukaryote_clone_Pol_Telo_4_Lake_Lutvann_Norway_len=1548_bp	CTTTACACGGTGAGACTGCGAATGGCTCATTAAATCAGAAACTGTTTATTTGATAGTGCCTACTACTTGGATAACCGTAGTAATTCTAGAGCTAATACATGCAAAAAGCCTGGACTTCTGGAACAGGCGTATTTATTAGATATACAAACCAACCGCTTCGGCGACCTTGGGTGACTCATAATAACTTCGCGAATCGTATGCTTCGGCGACGATGATTCATTCAAATTTCTGCCCTATCAGCTTTTGATGGTAGGGTATTGGCCTACCATGGCGTTAACGGGTAACGGAGAATTAGGGTTCGATTCCGGAGAGGGAGCCTGAGAGACGGCTACCACATCCAAGGAAGGCAGCAGGCGCGCAAATTACCCAATCCTGACACAGGGAGGTAGTGACAATAAA…
GU117687	GenBank	reference	1548	Freshwater	Uncultured_eukaryote_clone_Pol_Telo_7_Lake_Lutvann_Norway_len=1548_bp	CTTTACACGGTGAGACTGCGAATGGCTCATTAAATCAGAAACTGTTTATTTGATAGTGCCTACTACTTGGATAACCGTAGTAATTCTAGAGCTAATACATGCAAAAAGCCTGGACTTCTGGAACAGGTGTATTTATTAGATATACAAACCAACCGCTTCGGCGACCTTGGGTGACTCATAATAACTTCGCGAATCGTATGCTTCGGCGACGATGATTCATTCAAATTTCTGCCCTATCAGCTTTTGATGGTAGGGTATTGGCCTACCATGGCGTTAACGGGTAACGGAGAATTAGGGTTCGATTCCGGAGAGGGAGCCTGAGAGACGGCTACCACATCCAAGGAAGGCAGCAGGCGCGCAAATTACCCAATCCTGACACAGGGAGGTAGTGACAATAAA…
GU117688	GenBank	reference	1548	Freshwater	Uncultured_eukaryote_clone_Pol_Telo_9_Lake_Lutvann_Norway_len=1548_bp	CTTTACACGGTGAGACTGCGAATGGCTCATTAAATCAGAAACTGTTTATTTGATAGTGCCTACTACTTGGATAACCGTAGTAATTCTAGAGCTAATACATGCAAAAAGCCTGGACTTCTGGAACAGGCGTATTTATTAGATATACAAACCAACCGCTTCGGCGACCTTGGGTGACTCATAATAACTTCGCGAATCGTATGCTTCGGCGACGATGATTCATTCAAATTTCTGCCCTATCAGCTTTTGATGGTAGGGTATTGGCCTACCATGGCGTTAACGGGTAACGGAGAATTAGGGTTCGATTCCGGAGAGGGAGCCTGAGAGACGGCTACCACATCCAAGGAAGGCAGCAGGCGCGCAAATTACCCAATCCTGACACAGGGAGGTAGTGACAATAAA…
GU117689	GenBank	reference	1548	Freshwater	Uncultured_eukaryote_clone_Pol_Telo_10_Lake_Lutvann_Norway_len=1548_bp	CTTTACACGGTGAGACTGCGAATGGCTCATTAAATCAGAAACTGTTTATTTGATAGTGCCTACTACTTGGATAACCGTAGTAATTCTAGAGCTAATACATGCAAAAAGCCTGGACTTCTGGAACAGGCGTATTTATTAGATATACAAACCAACCGCTTCGGCGACCTTGGGTGACTCATAATAACTTCGCGAATCGTATGCTTCGGCGACGATGATTCATTCAAATTTCTGCCCTATCAGCTTTTGATGGTAGGGTATTGGCCTACCATGGCGTTAACGGGTAACGGAGAATTAGGGTTCGATTCCGGAGAGGGAGCCTGAGAGACGGCTACCACATCCAAGGAAGGCAGCAGGCGCGCAAATTACCCAATCCTGACACAGGGAGGTAGTGACAATAAA…
GU117690	GenBank	reference	1548	Freshwater	Uncultured_eukaryote_clone_Svv_Telo_1_Lake_Lutvann_Norway_len=1548_bp	CTTTACACGGTGAGACTGCGAATGGCTCATTAAATCAGAAACTGTTTATTTGATAGTGCCTACTACTTGGATAACCGTAGTAATTCTAGAGCTAATACACGCAAAAAGCCTGGACTTCTGGAACAGGCGTATTTATTAGATATACAAACCAACCGCTTCGGCGACCTTGGGTGACTCATAATAACTTCGCGAATCGTATGCTTCGGCGACGATGATTCATTCAAATTTCTGCCCTATCAGCTTTTGATGGTAGGGTATTGGCCTACCATGGCGTTAACGGGTAACGGAGAATTAGGGTTCGATTCCGGAGAGGGAGCCTGAGAGACGGCTACCACATCCAAGGAAGGCAGCAGGCGCGCAAATTACCCAATCCTGACACAGGGAGGTAGTGACAATAAA…
GU117691	GenBank	reference	1543	Freshwater	Uncultured_eukaryote_clone_Svv_Telo_3_Lake_Lutvann_Norway_len=1543_bp	CTTTACACGGTGAGACTGCGAATGGCTCATTAAATCAGAAACTGTTTATTTGATAGTGCCTACTACTTGGATAACCGTAGTAATTCTAGAGCTAATACATGCAAAAAGCCTGGACTTCTGGAACAGGCGTATTTATTAGATATACAAACCAACCGCTTCGGCGACCTTGGGTGACTCATAATAACTTCGCGAATCGTATGCTTCGGCGACGATGATTCATTCAAATTTCCGCCCTATCAGCTTTTGATGGTAGGGTATTGGCCTACCATGGCGTTAACGGGTAACGGAGAATTAGGGTTCGATTCCGGAGAGGGAGCCTGAGAGACGGCTACCACATCCAAGGAAGGCAGCAGGCGCGCAAATTACCCAATCCTGACACAGGGAGGTAGTGACAATAAA…
GU117692	GenBank	reference	1548	Freshwater	Uncultured_eukaryote_clone_Svv_Telo_4_Lake_Lutvann_Norway_len=1548_bp	CTTTACACGGTGAGACTGCGAATGGCTCATTAAATCAGAAACTGCTTATTTGATAGTGCCTACTACTTGGATAACCGTAGTAATTCTAGAGCTAATACATGCAAAAAGCCTGGACTTCTGGAACAGGCGTATTTATTAGATATACAAACCAACCGCTTCGGCGACCTTGGGTGACTCATAATAACTTCGCGAATCGTATGCTTCGGCGACGATGATTCATTCAAATTTCTGCCCTATCAGCTTTTGATGGTAGGGTATTGGCCTACCATGGCGTTAACGGGTAACGGAGAATTAGGGTTCGATTCCGGAGAGGGAGCCTGAGAGACGGCTACCACATCCAAGGAAGGCAGCAGGCGCGCAAATTACCCAATCCTGACACAGGGAGGTAGTGACAATAAA…
GU117693	GenBank	reference	1548	Freshwater	Uncultured_eukaryote_clone_Svv_Telo_10_Lake_Lutvann_Norway_len=1548_bp	CTTTACACGGTGAGACTGCGAATGGCTCATTAAATCAGAAACTGTTTATTTGATAGTGCCTACTACTTGGATAACCGTAGTAATTCTAGAGCTAATACATGCAAAAAGCCTGGACTTCTGGAACAGGCGTATTTATTAGATATACAAACCAACCGCTTCGGCGACCTTGGGTGACTCATAATAACTTCGCGAATCGTATGCTTCGGCGACGATGATTCATTCAAATTTCTGCCCTATCAGCTTTTGATGGTAGGGTATTGGCCTACCATGGCGTTAACGGGTAACGGAGAATTAGGGTTCGATTCCGGAGAGGGAGCCTGAGAGACGGCTACCACATCCAAGGAAGGCAGCAGGCGCGCAAATTACCCAATCCTGACACAGGGAGGTAGTGACAATAAA…
GU824945	GenBank	reference	1196	Marine	Uncultured_eukaryote_clone_AA5F15RM1F06_Caribbean_Sea_len=1196_bp	CGGTAATTCCAGCTCCAATAGCGTATATTAAAGTTGTTGCAGTTAAAAAGCTCGTAGTTGGATTTCAGAGTGAGCTCAGACGGTCGGCCTAATGGGTCAGAACTGGTTGACTCTCTCTTGCTTGTGGATCCCGCCCGGAGTTAATTCTTCGGATGTGGACTTCACATCGTTTACCTTGAAAAAATTAGAGTGTTCAAAGCAGGCGTTTGCTTGAATATATTAGCATGGAATAATGGAATAGGACCCTGGTTCTATTTTGTTGGTTTTGAGGACCAGAGTAATGATTAACAGGGATAGTTGGGGGCATTCATATTTCATTGTCAGAGGTGAAATTCTTGGATTTATGAAAGATGAACTTCTGCGAAAGCATTTGCCAAGGATGTTTTCATTAATCAAGAA…
GU825142	GenBank	reference	1199	Marine	Uncultured_eukaryote_clone_AI5F13RM3H03_micro-oxic_water_column_sample_Cariaco_Basin_Caribbean_Sea_len=1199_bp	CGGTAATTCCAGCTCCAATAGCGTATATTAAAGTTGTTGCAGTTAAAAAGCTCGTAGTTGGACTTCAGAGTGAGCTCAGACGGTCGGCCTAAGGGTCAGAACTGGTTGACTCTCTCTTGTTTGTGGAAGCCGCCCGGAGTTAACTCTTCGGATGTGCTCTCCACATCGTTTACCTTGAAAAAATTAGAGTGTTCAAAGCAGGCGTTTGCTTGAATATATTAGCATGGAATAATGGAATAGGACCCTGGTTCTATTTTGTTGGTTTTGAGGACCAGAGTAATGATTAATAGGGATAGTTGGGGGCATTCATATTTCATTGTCAGAGGTGAAATTCTTGGATTTATGAAAGATGAACTTCTGCGAAAGCATTTGCCAAGGATGTTTTCATTAATCAAGAAC…
GU825166	GenBank	reference	1204	Marine	Uncultured_eukaryote_clone_AA5F14RJ1B11_oxygenated_water_column_sample_Cariaco_Basin_Caribbean_Sea_len=1204_bp	CGGTAATTCCAGCTCCAATAGCGTATACTAAAGTTGTTGCAGTTAAAAAGCTCGTAGTTGGATTTCTGCGGGGGCGGGGCGGCCGATCGCCACTGGCGAGCCGAGCTAGCACTTCCCCCGCATCCTGCCGCGAACCGTGCTACCATTAGCTTGGTGGCGCCGGGGATCGGCTCGTTTACTTTGAGAAAAATAGAGTGTTCAAAGCAGGCCACACGCCTTGAATAAGTTAGCATGGAATAATGATAAAGGACTTCGGTTCTATTTTGTTGGTGTTCGGGACTGAAGTAATGATTAATAGGGATAGTTGGGGGCATTCATATTTCATTGTCAGAGGTGAAATTCTTGGATTTATGAAAGATGAACTTCTGCGAAAGCATTTGCCAAGGATGTTTTCATTAA…
GU825443	GenBank	reference	1391	Marine	Uncultured_eukaryote_clone_AB3F14RM3H07_Caribbean_Sea_len=1391_bp	CGGAGAGGGCGCCTGAGAGACGGCTACCACATCCAAGGAAGGCAGCAGGCGCGCAAATTACCCAATCCTGACACAGGGAGGTAGTGACAATAAATAACAATACTGGACTTTTTCAAGTCTAGTAATTGGAATGAGAACAATCTAAATACCTTATCGAGTATCAATTGGAGGGCAAGTCTGGTGCCAGCAGCCGCGGTAATTCCAGCTCCAATAGCGTATATTAAAGTTGTTGCAGTTAAAAAGCTCGTAGTTGGATCTCAGGGTGAGCTCAGTTGGTCGGCCTACTGGTCAGAACTGGCTGACTCTCCCTTGTTTCTGAATCCCGGTCGTCGTTAACTCGTCGGCTGTGGACTTCAGATCGTTTACCTTGAAAAAATTAGAGTGTTCAAGGCGGGCGTT…
GU825514	GenBank	reference	1389	Marine	Uncultured_eukaryote_clone_AB3F14RM3C07_Caribbean_Sea_len=1389_bp	CGGAGAGGGCGCATGAGAGACGGCTACCACATCCAAGGAAGGCAGCAGGCGCGTAAATTATTCAATCCTGACACAGGGAGGTAGTGACAATAAATAACAATACTGGACTTTTTCAAGCCTAGTAATTGGAATGAGAACAATTTAAATTCCTTATCGAGTATCAATTGGAGGGCAAGTCTGGTGCCAGCAGCCGCGGTAATTCCAGCTCCAATAGCGTATATTAAAGTTGTTGCAGTTAAAAAGCTCGTAGTTGGAGTTCAGAGTGAGCTCAGCCGGTCGGCCTAATGGGTCAGAACTGGTTGACTCTCTCTTGTTTGTGGATCCTTTCGGAGTTAACTCTTCGGATGTGGAGTTTACATCGTTTATCTTGAAAAAATTAGAGTGTTCAAAGCAGGCGTT…
HM103476	GenBank	reference	980	Marine Sediment	Uncultured_marine_Telonemida_clone_Ma29_1E_42_deep-sea_sediment_1260m_deep_Central_Basin_Marmara_Sea_len=980_bp	AAAAAATAGAGTGTCAAAGCGGGCGTTGCTTGAATACATTAGCATGGAATAATGGAATAGGACCTGGTTCTATTTTGTTGGTTTTGAGGACCAGAGTAATGATTAATAGGGATAGTTGGGGGCATTCATATTTAATTGTCAGAGGTGAAATTCTTGGATTTATGAAAGATGAACTTCTGCGAAAGCATTTGCCAAGGATGTTTTCATTAATCAAGAACGAAAGTTAGGGGATCGAAGATGATCAGATACCGTCGTAGTCTTAACCATAAACTATGCCGACTAGGGATTGGGAGCGGTTTGTTCATTGACCCTCTCAGCACCTTACGAGAAATCAAAGTTTTTGGGTTCCGGGGGGAGTATGGTCGCAAGGCTGAAACTTAAAGGAATTGACGGAGGGGC…
HM581741	GenBank	reference	1789	Marine	Uncultured_marine_eukaryote_clone_CNCIII05_8_central_Arctic_Ocean_at_20m_depth_len=1789_bp	CTGGTTGATCCTGCCAGTAGTCATATGCTTGTCTCAAAGATTAAGCCATGCATGTCTAAGTATAAGCCTTTACACGGTGAGACTGCGAATGGCTCATTAAATCAGAAACTGTTTATTTGATAGTGCCTACTACATGGATAACCGTAGTAATTCTAGAGCTAATACATGCAAAAAGCCTGGACTTCTGGAACAGGCGTATTTATTAGATATACAAACCAACCGCTTCGGCGACCATTGGTGACTCATAATAACTTCGCGAATCGTATGCTTTTAGCGACGATGATTCATTCAAATTTCTGCCCTATCAGCTTTTGATGGTAGGGTATTGGCCTACCATGGCGTTAACGGGTAACGGAGAATTAGGGTTCGATTCCGGAGAGGGAGCCTGAGAGACGGCTA…
HQ191315	GenBank	reference	1761	Freshwater	Uncultured_Telonema_clone_PA2009A5_Lake_Pavin_France_len=1761_bp	AAAGATTAAGCCATGCATGTCTAAGTATAAGCCTTTACACGGTGAGACTGCGAATGGCTCATTAAATCAGAAACTGTTTATTTGATAGTGCCTACTACTTGGATAACCGTAGTAATTCTAGAGCTAATACATGCAAAAAGCCTGGACTTCTGGAACAGGCGTATTTATTAGATATACAAACCAACCGCTTCGGCGACCTTGGGTGACTCATAATAACTTCGCGAATCGTATGCTTCGGCGACGATGATTCATTCAAATTTCTGCCCTATCAGCTTTTGATGGTAGGGTATTGGCCTACCATGGCGTTAACGGGTAACGGAGAATTAGGGTTCGATTCCGGAGAGGGAGCCTGAGAGACGGCTACCACATCCAAGGAAGGCAGCAGGCGCGCAAATTACC…
HQ191379	GenBank	reference	1761	Freshwater	Uncultured_Telonema_France:_Massif_Central_Lake_Pavin_len=1761_bp	AAAGATTAAGCCATGCATGTCTAAGTATAAGCCTTTACACGGTGAGACTGCGAATGGCTCATTAAATCAGAAACTGTTTATTTGATAGTGCCTACTACTTGGATAACCGTAGTAATTCTAGAGCTAATACATGCAAAAAGCCTGGACTTCTGGAACAGGCGTATTTATTAGATATACAAACCAACCGCTTCGGCGACCTTGGGTGACTCATAATAACTTCGCGAATCGTATGCTTCGGCGACGATGATTCATTCAAATTTCTGCCCTATCAGCTTTTGATGGTAGGGTATTGGCCTACCATGGCGTTAACGGGTAACGGAGAATTAGGGTTCGATTCCGGAGAGGGAGCCTGAGAGACGGCTACCACATCCAAGGAAGGCAGCAGGCGCGCAAATTACC…
HRS-EL1-C160025	PRJEB52406	metagenomic	880	Freshwater	metagenomic_assembly_Rimov_Reservoir_Czechia_len=880_bp	TCATTCAAATTTCTGCCCTATCAACTTTCGATGGTAGGATAGAGGCCTACCATGGTGGTAACGGGTAACGGAGAATTAGGGTTCGATTCCGGAGAGGGAGCCTGAGAGACGGCTACCACATCCAAGGAAGGCAGCAGGCGCGCAAATTACCCAATCCTGACACAGGGAGGTAGTGACAATAAATAACAATACTGGACTTTTTCAAGCCTAGTAATTGGAATGAGAACAATTTAAATCCCTTATCGAGTATCAATTGGAGGGCAAGTCTGGTGCCAGCAGCCGCGGTAATTCCAGCTCCAATAGCGTATATTAAAGTTGTTGCAGTTAAAAAGCTCGTAGTTGGAGTTCAGAGTGAGCTCAGCCGGTCGGCCTCATGGGTCAGAACTGGTCGACTCTCTC…
HRS-EL1-C23502	PRJEB52406	metagenomic	544	Freshwater	metagenomic_assembly_Rimov_Reservoir_Czechia_len=544_bp	TGGGTGGTGGTGCATGGCCGTTCTTAGTTGGTGGAGTGATTTGTCTGGTTAATTCCGATAACGAACGAGACCTTAACCTACTAAATAGTTACGCCGATACTTTTGTATCGGCGGACAACTTCTTAGAGGGACTATCGGTGTTCAACCGGTGGAAGTTTGAGGCAATAACAGGTCTGTGATGCCCTTAGATGTTCTGGGCCGCACGCGCGCTACACTGACAAGTTCAACAAGTTGTCCACCTTGACTGAAGAGTCCGGGTAATCTTCTAAAAGCTTGTCGTGATGGGGATAGATTATTGCAATTATTAATCTTCAACGAGGAATTCCTAGTAAGGGCAGTTCATCAGACTGCCCTGATTACGTCCCTGCCCCTTGTACACACCGCCCGTCGCTACTACCG…
HRS-EL3-C19696	PRJEB52406	metagenomic	665	Freshwater	metagenomic_assembly_Rimov_Reservoir_Czechia_len=665_bp	TACCTGGTTGATCCTGCCAGTAGTCATATGCTTGTCTCAAAGATTAAGCCATGCATGTCTAAGTATAAACAACTTTATACTGTGAAACTGCGAATGGCTCATTAAATCAGAAACTGTTTATTTGATAGTGCCTACTACTTGGATAACCGTAGTAATTCTAGAGCTAATACATGCAAAAAGCCTGGACTTCTGGAACAGGCGTATTTATTAGATATACAAACCAACCGCTTCGGCGACCTTGGGTGACTCATAATAACTTCGCGAATCGTATGCTTCGGCGACGATGATTCATTCAAATTTCTGCCCTATCAGCTTTTGATGGTAGGGTATTGGCCTACCATGGCGTTAACGGGTAACGGAGAATTAGGGTTCGATTCCGGAGAGGGAGCCTGAGAGACG…
HRS-EL5-C6944	PRJEB52406	metagenomic	623	Freshwater	metagenomic_assembly_Rimov_Reservoir_Czechia_len=623_bp	TACCTGGTTGATCCTGCCAGTAGTCATATGCTTGTCTCAAAGATTAAGCCATGCATGTCTAAGTATAAGCCTTTACACGGTGAGACTGCGAATGGCTCATTAAATCAGAAACTGTTTATTTGATAGTGCCTACTACTTGGATAACCGTAGTAATTCTAGAGCTAATACATGCAAAAAGCCTGGACTTCTGGAACAGGCGTATTTATTAGATATACAAACCAACCGCTTCGGCGACCTTGGGTGACTCATAATAACTTCGCGAATCGTATGCTTCGGCGACGATGATTCATTCAAATTTCTGCCCTATCAGCTTTTGATGGTAGGGTATTGGCCTACCATGGCGTTAACGGGTAACGGAGAATTAGGGTTCGATTCCGGAGAGGGAGCCTGAGAGACGGC…
HRS-EL6-C668673	PRJEB52406	metagenomic	447	Freshwater	metagenomic_assembly_Rimov_Reservoir_Czechia_len=447_bp	TAATGATTGATAGGGATAGTTGGGGGCATTCGTATTTAACTGTCAGAGGTGAAATTCTTAGATTTGTTAAAGACGGACTACTGCGAAAGCATTTGCCAAGGATGTTTTCATTAATCAAGAACGAAAGTTAGGGGATCGAAGACGATCAGATACCGTCGTAGTCTTAACCATAAACTATGCCGACTAGGGATTGGGCGTGGTTTGTTCATTGACCCGCTCAGCACCTTACGAGAAATCAAAGTCTTTGGGTTCCGGGGGGAGTATGGTCGCAAGGCTGAAACTTAAAGGAATTGACGGAGGGGCACCACCAGGAGTGGAGCCTGCGGCTTAATTTGACTCAACACGGGGAAACTTACCAGGTCCAGACATAGTAAGGATTGACAGATTGAGAGCTCTTTC…
HRS-EL9-C11969	PRJEB52406	metagenomic	1257	Freshwater	metagenomic_assembly_Rimov_Reservoir_Czechia_len=1257_bp	TACCTGGTTGATCCTGCCAGTAGTCATATGCTTGTCTCAAAGATTAAGCCATGCATGTCTAAGTATAAGCCTTTACACGGTGAGACTGCGAATGGCTCATTAAATCAGAAACTGTTTATTTGATAGTGCCTACTACTTGGATAACCGTAGTAATTCTAGAGCTAATACATGCAAAAAGCCTGGACTTCTGGAACAGGCGTATTTATTAGATATACAAACCAACCGCTTCGGCGACCTTGGGTGACTCATAATAACTTCGCGAATCGTATGCTTCGGCGACGATGATTCATTCAAATTTCTGCCCTATCAGCTTTTGATGGTAGGGTATTGGCCTACCATGGCGTTAACGGGTAACGGAGAATTAGGGTTCGATTCCGGAGAGGGAGCCTGAGAGACGGC…
HRS-ES1-C1011450	PRJEB52406	metagenomic	772	Freshwater	metagenomic_assembly_Rimov_Reservoir_Czechia_len=772_bp	ATGATTCATTCAAATTTCTGCCCTATCAGCTTTTGATGGTAGGGTATGGGCCTACCATGGCGTTAACGGGTAACGGAGTATTAGGGTTCGATTCCGGAGAGGGAGCCTGAGAGACGGCTACCACATCCAAGGAAGGCAGCAGGCGCGCAAATTACCCAATCCTGACACAGGGAGGTAGTGACAATAAATAACAATACTGGACTTTTTCAAGCCTAGTAATTGGAATGAGAACAATTTAAATCCCTTATCGAGTATCAATTGGAGGGCAAGTCTGGTGCCAGCAGCCGCGGTAATTCCAGCTCCAATAGCGTATATTAAAGTTGTTGCAGTTAAAAAGCTCGTAGTTGGAGTTCAGAGTGAGCTCAGCCGGTCGGCCTCATGGGTCAGAACTGGTCGACT…
HRS-ES2-C1359603	PRJEB52406	metagenomic	656	Freshwater	metagenomic_assembly_Rimov_Reservoir_Czechia_len=656_bp	CGATTCCGGAGAGGGAGCCTGAGAGACGGCTACCACATCCAAGGAAGGCAGCAGGCGCGCAAATTACCCAATCCTGACACAGGGAGGTAGTGACAATAAATAACAATACTGGACTTTTTCAAGCCTAGTAATTGGAATGAGAACAATTTAAATCCCTTATCGAGTATCAATTGGAGGGCAAGTCTGGTGCCAGCAGCCGCGGTAATTCCAGCTCCAATAGCGTATATTAAAGTTGTTGCAGTTAAAAAGCTCGTAGTTGGAGTTCAGAGTGAGCTCAGCCGGTCGGCCTCATGGGTCAGAACTGGTCGACTCTCTCTTGTTTGTGGATCCCGCCCGGAGTTAACTCTTCGGGATGTGGAGTTCACATCGTTTACCTTGAAAAAATTAGAGTGTTCAAAG…
HRS-ES2-C439096	PRJEB52406	metagenomic	500	Freshwater	metagenomic_assembly_Rimov_Reservoir_Czechia_len=500_bp	TACCTGGTTGATCCTGCCAGTAGTCATATGCTTGTCTCAAAGATTAAGCCATGCATGTCTAAGTATAAGCCTTTACACGGTGAGACTGCGAATGGCTCATTAAATCAGAAACTGTTTATTTGATAGTGCCTACTACTTGGATAACCGTAGTAATTCTAGAGCTAATACATGCAAAAAGCCTGGACTTCTGGAACAGGCGTATTTATTAGATATACAAACCAACCGCTTCGGCGACCTTGGGTGACTCATAATAACTTCGCGAATCGTATGCTTCGGCGACGATGATTCATTCAAATTTCTGCCCTATCAGCTTTTGATGGTAGGGTATTGGCCTACCATGGCGTTAACGGGTAACGGAGAATTAGGGTTCGATTCCGGAGAGGGAGCCTGAGAGACGGC…
HRS-ES2-C86670	PRJEB52406	metagenomic	544	Freshwater	metagenomic_assembly_Rimov_Reservoir_Czechia_len=544_bp	TGGGTGGTGGTGCATGGCCGTTCTTAGTTGGTGGAGTGATTTGTCTGGTTAATTCCGATAACGAACGAGACCTTAACCTACTAAATAGTTACGCCGATACTTTTGTATCGGCGGACAACTTCTTAGAGGGACTATCGGTGTTCAACCGGTGGAAGTTTGAGGCAATAACAGGTCTGTGATGCCCTTAGATGTTCTGGGCCGCACGCGCGCTACACTGACAAGTTCAACAAGTTGTCCACCTTGACTGAAGAGTCCGGGTAATCTTCTAAAAGCTTGTCGTGATGGGGATAGATTATTGCAATTATTAATCTTCAACGAGGAATTCCTAGTAAGGGCAGTTCATCAGACTGCCCTGATTACGTCCCTGCCCCTTGTACACACCGCCCGTCGCTACTACCG…
HRSG-E5-C54356	PRJEB52406	metagenomic	587	Freshwater	metagenomic_assembly_Rimov_Reservoir_Czechia_len=587_bp	TACCTGGTTGATCCTGCCAGTAGTCATATGCTTGTCTCAAAGATTAAGCCATGCATGTCTAAGTATAAGCCTTTACACGGTGAGACTGCGAATGGCTCATTAAATCAGAAACTGTTTATTTGATAGTGCCTACTACTTGGATAACCGTAGTAATTCTAGAGCTAATACATGCAAAAAGCCTGGACTTCTGGAACAGGCGTATTTATTAGATATACAAACCAACCGCTTCGGCGACCTTGGGTGACTCATAATAACTTCGCGAATCGTATGCTTCGGCGACGATGATTCATTCAAATTTCTGCCCTATCAGCTTTTGATGGTAGGGTATTGGCCTACCATGGCGTTAACGGGTAACGGAGAATTAGGGTTCGATTCCGGAGAGGGAGCCTGAGAGACGGC…
HRSG-E6-C485192	PRJEB52406	metagenomic	700	Freshwater	metagenomic_assembly_Rimov_Reservoir_Czechia_len=700_bp	TCCAAGGAAGGCAGCAGGCGCGCAAATTACCCAATCCTGACACAGGGAGGTAGTGACAATAAATAACAATACTGGACTTTTTCAAGCCTAGTAATTGGAATGAGAACAATTTAAATCCCTTATCGAGTATCAATTGGAGGGCAAGTCTGGTGCCAGCAGCCGCGGTAATTCCAGCTCCAATAGCGTATATTAAAGTTGTTGCAGTTAAAAAGCTCGTAGTTGGAGTTCAGAGTGAGCTCAGCCGGTCGGCCTCATGGGTCAGAACTGGTCGACTCTCTCTTGTTTGTGGATCCCGCCCGGAGTTAACTCTTCGGGATGTGGAGTTCACATCGTTTACCTTGAAAAAATTAGAGTGTTCAAAGCAGGCGTTTGCTTGAATATATTAGCATGGAATAATGG…
HRSG-E6-C71327	PRJEB52406	metagenomic	472	Freshwater	metagenomic_assembly_Rimov_Reservoir_Czechia_len=472_bp	TACCTGGTTGATCCTGCCAGTAGTCATATGCTTGTCTCAAAGATTAAGCCATGCATGTCTAAGTATAAGCCTTTACACGGTGAGACTGCGAATGGCTCATTAAATCAGAAACTGTTTATTTGATAGTGCCTACTACTTGGATAACCGTAGTAATTCTAGAGCTAATACATGCAAAAAGCCTGGACTTCTGGAACAGGCGTATTTATTAGATATACAAACCAACCGCTTCGGCGACCTTGGGTGACTCATAATAACTTCGCGAATCGTATGCTTCGGCGACGATGATTCATTCAAATTTCTGCCCTATCAGCTTTTGATGGTAGGGTATTGGCCTACCATGGCGTTAACGGGTAACGGAGAATTAGGGTTCGATTCCGGAGAGGGAGCCTGAGAGACGGC…
HRSG-E7-C5183	PRJEB52406	metagenomic	1092	Freshwater	metagenomic_assembly_Rimov_Reservoir_Czechia_len=1092_bp	TACCTGGTTGATCCTGCCAGTAGTCATATGCTTGTCTCAAAGATTAAGCCATGCATGTCTAAGTATAAGCCTTTACACGGTGAGACTGCGAATGGCTCATTAAATCAGAAACTGTTTATTTGATAGTGCCTACTACTTGGATAACCGTAGTAATTCTAGAGCTAATACATGCAAAAAGCCTGGACTTCTGGAACAGGCGTATTTATTAGATATACAAACCAACCGCTTCGGCGACCTTGGGTGACTCATAATAACTTCGCGAATCGTATGCTTCGGCGACGATGATTCATTCAAATTTCTGCCCTATCAGCTTTTGATGGTAGGGTATTGGCCTACCATGGCGTTAACGGGTAACGGAGAATTAGGGTTCGATTCCGGAGAGGGAGCCTGAGAGACGGC…
HRSG-E8-C30702	PRJEB52406	metagenomic	1194	Freshwater	metagenomic_assembly_Rimov_Reservoir_Czechia_len=1194_bp	TACCTGGTTGATCCTGCCAGTAGTCATATGCTTGTCTCAAAGATTAAGCCATGCATGTCTAAGTATAAGCCTTTACACGGTGAGACTGCGAATGGCTCATTAAATCAGAAACTGTTTATTTGATAGTGCCTACTACTTGGATAACCGTAGTAATTCTAGAGCTAATACATGCAAAAAGCCTGGACTTCTGGAACAGGCGTATTTATTAGATATACAAACCAACCGCTTCGGCGACCTTGGGTGACTCATAATAACTTCGCGAATCGTATGCTTCGGCGACGATGATTCATTCAAATTTCTGCCCTATCAGCTTTTGATGGTAGGGTATTGGCCTACCATGGCGTTAACGGGTAACGGAGAATTAGGGTTCGATTCCGGAGAGGGAGCCTGAGAGACGGC…
HRSG-H13-C58156	PRJEB52406	metagenomic	1032	Freshwater	metagenomic_assembly_Rimov_Reservoir_Czechia_len=1032_bp	TACCTGGTTGATCCTGCCAGTAGTCATATGCTTGTCTCAAAGATTAAGCCATGCATGTCTAAGTATAAGCCTTTACACGGTGAGACTGCGAATGGCTCATTAAATCAGAAACTGTTTATTTGATAGTGCCTACTACTTGGATAACCGTAGTAATTCTAGAGCTAATACATGCAAAAAGCCTGGACTTCTGGAACAGGCGTATTTATTAGATATACAAACCAACCGCTTCGGCGACCTTGGGTGACTCATAATAACTTCGCGAATCGTATGCTTCGGCGACGATGATTCATTCAAATTTCTGCCCTATCAGCTTTTGATGGTAGGGTATTGGCCTACCATGGCGTTAACGGGTAACGGAGAATTAGGGTTCGATTCCGGAGAGGGAGCCTGAGAGACGGC…
HRSG-H9-C103705	PRJEB52406	metagenomic	443	Freshwater	metagenomic_assembly_Rimov_Reservoir_Czechia_len=443_bp	TTTGTATCGGCGGACAACTTCTTAGAGGGACTATCGGTGTTCAACCGGTGGAAGTTTGAGGCAATAACAGGTCTGTGATGCCCTTAGATGTTCTGGGCCGCACGCGCGCTACACTGACAAGTTCAACAAGTTGTCCACCTTGACTGAAGAGTCCGGGTAATCTTCTAAAAGCTTGTCGTGATGGGGATAGATTATTGCAATTATTAATCTTCAACGAGGAATTCCTAGTAAGGGCAGTTCATCAGACTGCCCTGATTACGTCCCTGCCCCTTGTACACACCGCCCGTCGCTACTACCGATTGAATGGTCTGGTGAGTCTTCCGGACTGCGGCTCTAGCTCGGGCAACCGGGCTTTGCTGCGGGAAGTTACGCAAACCCTATCATTTAGAGGAAGTAAAA…
HRS-HL12-C30051	PRJEB52406	metagenomic	595	Freshwater	metagenomic_assembly_Rimov_Reservoir_Czechia_len=595_bp	AGGTCCAGACATAGTAAGGATTGACAGATTGAGAGCTCTTTCTTGATTCTATGGGTGGTGGTGCATGGCCGTTCTTAGTTGGTGGAGTGATTTGTCTGGTTAATTCCGATAACGAACGAGACCTTAACCTACTAAATAGTTACGCCGATACTTTTGTATCGGCGGACAACTTCTTAGAGGGACTATCGGTGTTCAACCGGTGGAAGTTTGAGGCAATAACAGGTCTGTGATGCCCTTAGATGTTCTGGGCCGCACGCGCGCTACACTGACAAGTTCAACAAGTTGTCCACCTTGACTGAAGAGTCCGGGTAATCTTCTAAAAGCTTGTCGTGATGGGGATAGATTCTTGCAATTATTAATCTTCAACGAGGAATTCCTAGTAAGGGCAGTTCATCAGAC…
HRS-HL13-C87919	PRJEB52406	metagenomic	1008	Freshwater	metagenomic_assembly_Rimov_Reservoir_Czechia_len=1008_bp	TGATTCATTCAAATTTCTGCCCTATCAGATTTTGATGGTAGGGTATTGGCCTACCATGGCGTTAACGGGTAACGGAGAATTAGGGTTCGATTCCGGAGAGGGAGCCTGAGAGACGGCTACCACATCCAAGGAAGGCAGCAGGCGCGCAAATTACCCAATCCTGACACAGGGAGGTAGTGACAATAAATAACAATACTGGACTTTTTCAAGCCTAGTAATTGGAATGAGAACAATTTAAATCCCTTATCGAGTATCAATTGGAGGGCAAGTCTGGTGCCAGCAGCCGCGGTAATTCCAGCTCCAATAGCGTATATTAAAGTTGTTGCAGTTAAAAAGCTCGTAGTTGGAGTTCAGAGTGAGCTCAGCTGGTCGGCCTCATGGGTCAGAACTGGTCGACTC…
HRS-HL1-C35957	PRJEB52406	metagenomic	1210	Freshwater	metagenomic_assembly_Rimov_Reservoir_Czechia_len=1210_bp	TACCTGGTTGATCCTGCCAGTAGTCATATGCTTGTCTCAAAGATTAAGCCATGCATGTCTAAGTATAAGCCTTTACACGGTGAGACTGCGAATGGCTCATTAAATCAGAAACTGTTTATTTGATAGTGCCTACTACTTGGATAACCGTAGTAATTCTAGAGCTAATACATGCAAAAAGCCTGGACTTCTGGAACAGGCGTATTTATTAGATATACAAACCAACCGCTTCGGCGACCTTGGGTGACTCATAATAACTTCGCGAATCGTATGCTTCGGCGACGATGATTCATTCAAATTTCTGCCCTATCAGCTTTTGATGGTAGGGTATTGGCCTACCATGGCGTTAACGGGTAACGGAGAATTAGGGTTCGATTCCGGAGAGGGAGCCTGAGAGACGGC…
HRS-HL6-C16549	PRJEB52406	metagenomic	1100	Freshwater	metagenomic_assembly_Rimov_Reservoir_Czechia_len=1100_bp	TACCTGGTTGATCCTGCCAGTAGTCATATGCTTGTCTCAAAGATTAAGCCATGCATGTCTAAGTATAAGCCTTTACACGGTGAGACTGCGAATGGCTCATTAAATCAGAAACTGTTTATTTGATAGTGCCTACTACTTGGATAACCGTAGTAATTCTAGAGCTAATACATGCAAAAAGCCTGGACTTCTGGAACAGGCGTATTTATTAGATATACAAACCAACCGCTTCGGCGACCTTGGGTGACTCATAATAACTTCGCGAATCGTATGCTTCGGCGACGATGATTCATTCAAATTTCTGCCCTATCAGCTTTTGATGGTAGGGTATTGGCCTACCATGGCGTTAACGGGTAACGGAGAATTAGGGTTCGATTCCGGAGAGGGAGCCTGAGAGACGGC…
HRS-HL9-C184806	PRJEB52406	metagenomic	859	Freshwater	metagenomic_assembly_Rimov_Reservoir_Czechia_len=859_bp	TGCCAAGGATGTTTTCATTAATCAAGAACGAAAGTTAGGGGATCGAAGACGATCAGATACCGTCGTAGTCTTAACCATAAACTATGCCGACTAGGGATTGGGCGTGGTTTGTTCATTGACCCGCTCAGCACCTTACGAGAAATCAAAGTCTTTGGGTTCCGGGGGGAGTATGGTCGCAAGGCTGAAACTTAAAGGAATTGACGGAAGGGCACCACCAGGCGTGGAGCCTGCGGCTTAATTTGACTCAACACGGAGAAACTTACCAGGTCCAGACCTAGTAAGGATTGACAGATTGAGAGCTCTTTCTTGATTCTATGGGTGGTGGTGCATGGCCGTTCTTAGTTGGTGGAGTGATTTGTCTGGTTAATTCCGATAACGAACGAGACCTTAACCTACTAA…
HRS-HS13-C393083	PRJEB52406	metagenomic	585	Freshwater	metagenomic_assembly_Rimov_Reservoir_Czechia_len=585_bp	ATAGTAAGGATTGACAGATTGAGAGCTCTTTCTTGATTCTATGGGTGGTGGTGCATGGCCGTTCTTAGTTGGTGGAGTGATTTGTCTGGTTAATTCCGATAACGAACGAGACCTTAACCTACTAAATAGTTACGCCGATACTTTTGTATCGGCGGACAACTTCTTAGAGGGACTATCGGTGTTCAACCGGTGGAAGTTTGAGGCAATAACAGGTCTGTGATGCCCTTAGATGTTCTGGGCCGCACGCGCGCTACACTGACAAGTTCAACAAGTTGTCCACCTTGACTGAAGAGTCCGGGTAATCTTCTAAAAGCTTGTCGTGATGGGGATAGATTATTGCAATTATTAATCTTCAACGAGGAATTCCTAGTAAGGGCAGTTCATCAGACTGCCCTGATT…
Ikeda-50m-C81116	ERR5863123	metagenomic	557	Freshwater	metagenomic_assembly_Lake_Ikeda_Japan_len=557_bp	TACCTGGTTGATCCTGCCAGTAGTCATATGCTTGTCTCAAAGATTAAGCCATGCATGTCTAAGTATAACCCTTTACACGGGTAGACTGCGAATGGCTCATTAAATCAGTTATAGTTTATTTGATAGTGCCTACTACTTGGATAACCGTAGTAATTCTAGAGCTAATACATGCAACAAGTCCCGACTTCTGGAAGGGATGTATTTATTAGATATACAAACCAACCACGGCGGGAAACCGTCGTGTCCTTTGGTGATTCATAATAACTTCGCGAATCGCATGCCTTCGGGCGGCGATGATTCATTCAAATTTCTGCCCTATCAGCTTTTGATGGTAGGGTATTGGCCTACCATGGCGTTCACGGGTAACGGAGAATTAGGGTTCGATTCCGGAGAGGGAGC…
JF730845	GenBank	reference	1690	Freshwater	Uncultured_eukaryote_clone_W8eB8_Ward_Hunt_Lake_Canada_len=1690_bp	TGCATGTCTAAGTATAAGCCTTTACACGGTGAGACTGCGAATGGCTCATTAAATCAGAAACTGTTTATTTGATAGTGCCTACTACTTGGATAACCGTAGTAATTCTAGAGCTAATACATGCAAAAAGCCTGGACTTCTGGAACAGGCGTATTTATTAGATATACAAACCAACCGCTTCGGCGACCTTGGGTGACTCATAATAACTTCGCGAATCGTATGCTTCGGCGACGATGATTCATTCAAATTTCTGCCCTATCAGCTTTTGATGGTAGGGTATTGGCCTACCATGGCGTTAACGGGTAACGGAGAATTAGGGTTCGATTCCGGAGAGGGAGCCTGAGAGACGGCTACCACATCCAAGGAAGGCAGCAGGCGCGCAAATTACCCAATCCTGATACA…
JF730870	GenBank	reference	1690	Freshwater	Uncultured_eukaryote_clone_W8eG9_Ward_Hunt_Lake_Canada_len=1690_bp	AGCCATGCATGTCTAAGTATAAACGATTTTATACGTGAAACTGCGAATGGCTCATTATATCAGTTATAGTTTATTTGATGGTCTTACTACTTGGATAACCGTAGTAATTCTAGAGCTAATACATGCACAAATTCCCGTCAGGGATGTATTTATTAGATTGAAACCAATGCGGGGTAACCCGGTGTTTGGTGATTCATAATAACTTTCGGATCGCTTTTGCGATGCATCATTCAAGTTCCTGCCCTATCAGCTTTGGATGGTAGGGTATTGGCCTACCATGGCATTAACGGGTAACGGAGGATTTGGGTTCGATTCCGGAGAGGGAGCCTGAGAAACGGCTACCACATCCAAGGAAGGCAGCAGGCGCGCAAATTACCCAATCCTGACACAGGGAGGTAG…
JGI24768J34885_101881612	3300002447	metagenomic	539	Freshwater	3300002447_FW_and_sediment_microb_comm_Lake_Ontario_Sta_18_epilimnion_metaG_len=539_bp	TGAGAGCTCTTTCTTGATTCTATGGGTGGTGGTGCATGGCCGTTCTTAGTTGGTGGAGTGATTTGTCTGGTTAATTCCGATAACGAACGAGACCTTAACCTACTAAATAGTTACGCCGATACTTTTGTATCGGCGGACAACTTCTTAGAGGGACTATCGGTGTTCAACCGGTGGAAGTTTGAGGCAATAACAGGTCTGTGATGCCCTTAGATGTTCTGGGCCGCACGCGCGCTACACTGACAAGTTCAACAAGTTGTCCACCTTGACTGAAGAGTCCGGGTAATCTTCTAAAAGCTTGTCGTGATGGGGATAGATTATTGCAATTATTAATCTTCAACGAGGAATTCCTAGTAAGGGCAGTTCATCAGACTGCCCTGATTACGTCCCTGCCCCTTGTAC…
JN832720	GenBank	reference	1700	Marine	Uncultured_eukaryote_clone_E_MO_3G01_seawater_from_coral_reef_at_365m_depth_mid-Norwegian_continental_margin_len=1700_bp	AGCCATGCATGTCTAAGTATACACCTTTACACGGTGAGACTGCGAATGGCTCATTAAATCAGTTATAGTTTATTTGATAGTGCCTACTACTTGGATAACCGTAGTAATTCTAGAGCTAATACATGCTACAAGTCGGGACTTCTGGAACCGATGTATTTATTAGATATACAAACCATCCGCGGCGGGAAACCGTCGTGTCCTTTGGTGAGTCATAATAACTTCGCGAATCGCATGCTCTCGGGCGGCGATGATTCATTCAAATTTCTGCCCTATCAGCTTTTGATGGTAGGGTATTGGCCTACCATGGCGTTAACGGGTAACGGAGAATTAGGGTTCGATTCCGGAGAGGGAGCCTGAGAGACGGCTACCACATCCAAGGAAGGCAGCAGGCGCGCAAAT…
KC488611	GenBank	reference	1683	Marine	Uncultured_Telonemida_clone_BBL1SCM04_64_Ocean_water_20m_depth_at_station_BBL1_from_Atlantic_Canada_len=1683_bp	TATAAGCCTAATATGGTGAGACTGCGAATGGCTCATTAAATCAGAATCTGTTTATTTGATAGTGCCTACTACTTGGATAACCGTAGTAATTCTAGAGCTAATACATGCTAAAAGCCCTGACTTCTGGAATGGGCGTATTTATTAGATATACAAACCAACCGCTTCGGCGACCTTTGGTGACTCATAATAACTTCGCGAATCGTATGCCTTTGGCGACGATGATTCATTCAAATTTCTGCCCTATCAGCTTTTGATGGTAGGGTATTGGCCTACCATGGCGTTAACGGGTAACGGAGAATTAGGGTTCGATTCCGGAGAGGGAGCCTGAGAGATGGCTACCACATCCAAGGAAGGCAGCAGGCGCGCAAATTACCCAATCCTGACACAGGGAGGTAGTGA…
KC488613	GenBank	reference	1716	Marine	Uncultured_Telonemida_clone_BBL1SCM10_41_Ocean_water_10m_depth_at_station_BBL1_from_Atlantic_Canada_len=1716_bp	AAGATTAAGCCATGCATGTCTAAGTATACACCTTTACATGGTGAGACTGCGAATGGCTCATTAAATCAGTTATAGTTTATTTGATAGTGCCTTCTACTTGGATAACCGTAGTAATTCTAGAGCTAATACATGCTACAAGTCCCGACTTTTGGAAGGGATGTATTTATTAGATATACAAACCAACCGTGGCGGGAAACCGTCATGTCCTTTGGTGAGTCATAATAACTTCGCGAATCGCATGCTTACGCGGCGATGATTCATTCAAATTTCTGCCCTATCAGCTTTTGATGGTAGGGTATTGGCCTACCATGGCGTTCACGGGTAACGGAGAATTAGGGTTCGATTCCGGAGAGGGAGCCTGAGAGACGGCTACCACATCCAAGGAAGGCAGCAGGCGCG…
KC488614	GenBank	reference	1696	Marine	Uncultured_Telonemida_clone_BBL1SF04_91_Ocean_water_20m_depth_at_station_BBL1_from_Atlantic_Canada_len=1696_bp	GCATGTCTAAGTATAAGCCTAATATGGTGAGACTGCGAATGGCTCATTAAATCAGAATCTGTTTATTTGATAGTGCTTACTACTTGGATAACCGTAGTAATTCTAGAGCTAATACATGCTAAAAGCCCTGACTTCTGGAATGGGCGTATTTATTAGATATACAAACCAACCGCTTCGGCGACCTTTGGTGACTCATAATAACTTCGCGAATCGTATGCCTTTGGCGACGATGATTCATTCAAATTTCTGCCCTATCAGCTTTTGATGGTAGGGTATTGGCCTACCATGGCGTTAACGGGTAACGGAGAATTAGGGTTCGATTCCGGAGAGGGAGCCTGAGAGATGGCTACCACATCCAAGGAAGGCAGCAGGCGCGCAAATTACCCAATCCTGACACAG…
KC488615	GenBank	reference	1675	Marine	Uncultured_Telonemida_clone_BBL6SCM04_14_Ocean_water_20m_depth_at_station_BBL1_from_Atlantic_Canada_len=1675_bp	TGCATGTCTAAGTATAAGCCTTTATATGGTGAGACTGCGAATGGCTCATTAAATCAGAAACTGTTTATTTGATAGTGCCTACTACATGGATAACCGTAGTAATTCTAGAGCTAATACATGCAAAAAGCCTGGACTTCTGGAACAGGCGTATTTATTAGATATACAAACCAACCGCTTCGGCGACCTTTGGTGACTCATAATAACTTCGCGAATCGTCTTCGGACGATGATTCATTCAAATTTCTGCCCTATCAGCTTTTGATGGTAGGGTATTGGCCTACCATGGCGTTAACGGGTAACGGAGAATTAGGGTTCGATTCCGGAGAGGGAGCCTGAGAGACGGCTACCACATCCAAGGAAGGCAGCAGGCGCGCAAATTACCCAATCCTGACACAGGGAG…
KC488619	GenBank	reference	1706	Marine	Uncultured_Telonemida_clone_HL2SF04_80_Ocean_water_3m_depth_st_HL2_Atlantic_Zone_Monitoring_Program_Canda_len=1706_bp	TGCATGTCTAAGTATAAGCGACTTGTACTGTGAAACTGCGAATGGCTCATTAAATCAGTTATGGTTTATTTGATGGTACCTTACTACTTGGATAACCGTAGTAATTCTAGAGCTAATACATGCAGGAATTCCCGACTTCGGAAGGGATGTATTTATTAGATAAGAAACCAACTCCCTCTGGGATTGTGTGCTGAGTCATAATAACTGCTCGAATCGCATGGCTTTACGCCGGCGATGGTTCATTCAAATTTCTGCCCTATCAGCTTTCGATGGTAGGATAGAGGCCTACCATGGCGTTTACGGGTAACGGAGAATTAGGGTTCGATTCCGGAGAGGGAGCCTGAGAAATGGCTACCACATCCAAGGAAGGCAGCAGGCGCGTAAATTGCCCGAATCCTG…
KC488620	GenBank	reference	1685	Marine	Uncultured_Telonemida_clone_HL2SF10_61_Ocean_water_3m_depth_at_station_HL2_from_Atlantic_Canada_len=1685_bp	ATAAGCCTTTACACGGTGAGACTGCGAATGGCTCATTAAATCAGAAACTGTTTATTTGATAGCGCCTACTACATGGATAACCGTAGTAATTCTAGAGCTAATACGTGCAAAAAGCCTGGACTTCTGGAACAGGCGTATTTATTAGATATACAAACCAACCGCTTCGGCGACCTTGGGTGACTCATAATAACTTCGCGAATCGTATGCCTCTGGCGACGATGATTCATTCAAATTTCTGCCCTATCAGCTTTTGATGGTAGGGTATTGGCCTACCATGGCGTTAACGGGTAACGGAGAATTAGGGTTCGATTCCGGAGAGGGAGCCTGAGAGACGGCTACCACATCCAAGGAAGGCAGCAGGCGCGCAAATTACCCAATCCTGACACAGGGAGGTAGTGA…
KC771198	GenBank	reference	1805	Marine	Uncultured_marine_eukaryote_clone_I-6-MC193-OTU-38_Bering_Sea_len=1805_bp	ACCTGGTTGATCCTGCCAGTAGTCATATGCTTGTCTCAAAGATTAAGCCATGCATGTCTAAGTATAACCCTTTACACGGGTAGACTGTGAATGGCTCATTAAATCAGTTATAGTTTATTTGATAGTGCCTACTACTTGGATAACCGTAGTAATTCTAGAGCTAATACATGCAACAAGTCCCGACTTCTGGAAGGGATGTATTTATTAGATATACAACCAACCGCGACGGGAAACCGCCGTGTCCTTTGGTGATTCATAATAACTTCGCGAATCGCATGCCTTCGGGCGGCGATGATTCATTCAAATTTCCGCCCTATCAGCTTTTGATGGTAGGGTATTGGCCTACCATGGCGTTCACGGGTAACGGAGAATTAGGGTTCGATTCCGGAGAGGGAGCCT…
KE-21nov18-C278430	ERR12084945	metagenomic	629	Freshwater	metagenomic_assembly_Klicava_Reservoir_Czechia_len=629_bp	CGGCTTAATTTGACTCAACACGGGGAAACTTACCAGGTCCAGACATAGTAAGGATTGACAGATTGAGAGCTCTTTCTTGATTCTATGGGTGGTGGTGCATGGCCGTTCTGAGTTGGTGGAGTGATTTGTCTGGTTAATTCCGATAACGAACGAGACCTTAACCTACTAAATAGTTACGCCGATACTTTTGTATCGGCGGACAACTTCTTAGAGGGACTATCGGTGTTCAACCGGTGGAAGTTTGAGGCAATAACAGGTCTGTGATGCCCTTAGATGTTCTGGGCCGCACGCGCGCTACACTGACAAGTTCAACAAGTTGTCCACCTTGACTGAAGAGTCCGGGTAATCTTCTAAAAGCTTGTCGTGATGGGGATAGATTATTGCAATTATTAATCTTCA…
KE-21nov18-C398286	ERR12084945	metagenomic	583	Freshwater	metagenomic_assembly_Klicava_Reservoir_Czechia_len=583_bp	CATCGTTTACCTTGAAAAAATTAGAGTGTTCAAAGCAGGCGTTTGCTTGAATATATTAGCATGGAATAATGGAATAGGACCCTGGTTCTATTTTGTTGGTTTTGAGAACCAGAGTAATGATTAATAGGGATAGTTGGGGGCATTCATATTTCATTGTCAGAGGTGAAATTCTTGGATTTATGAAAGATGAACTTCTGCGAAAGCATTTGCCAAGGATGTTTTCATTAATCAAGAACGAAAGTTAGGGGATCGAAGACGATCAGATACCGTCGTAGTCTTAACCATAAACTATGCCGACTAGGGATTGGGCGTGGTTTGTTCATTGACCCGCTCAGCACCTTACGAGAAATCAAAGTCTTTGGGTTCCGGGGGGAGTATGGTCGCAAGGCTGAAACTTAA…
KF129714	GenBank	reference	1748	Marine	Uncultured_eukaryote_clone_ST3560_015_60m_water_sample_South_China_Sea_len=1748_bp	TAGTCATATGCTTGTCTCAAAGATTAAGCCATGCATGTCTAAGTATAAGCCTTTATATGGTGAGACTGCGAATGGCTCATTAAATCAGAAACTGTTTATTTGATAGTGCCTACTATATGGATACCTGTAGTAATTCTAGAGCTAATACATGCAAAAAGCCTGGACTTCTGGAACAGGCGTATTTATTAGATATACAAACCAACCGCTTCGGCGACCTTTGGTGACTCATAATAACTTCGCGAATCGTTTTCGGACGATGATTCATTCAAATTTCTGCCCTATCAGCTTTTGATGGTAGGGTATTGGCCTACCATGGCGTTAACGGGTAACGGAGAATTAGGGTTCGATTCCGGAGAGGGAGCCTGAGAGACGGCTACCACATCCAAGGAAGGCAGCAGG…
KF129747	GenBank	reference	1749	Marine	Uncultured_eukaryote_clone_ST3560_061_60m_water_sample_South_China_Sea_len=1749_bp	TAGTCATATGCTTGTCTCAAAGATTAAGCCATGCATGTCTAAGTATAAGCCTTTATATGGTGAGACTGCGAATGGCTCATTAAATCAGAAACTGTTTATTTGATAGTGCCTATTACATGGATAACCGTAGTAATTCTAGAGCTAATACATGCAAAAAGCCTGGACTTCTGGAACAGGCGTATTTATTAGATATACAAACCAACCGCTTCGGCGACCTTTGGTGACTCATAATAACTTCGCGAATCGCTTTCAGCGATGATTCATTCAAATTTCTGCCCTATCAGCTTTTGATGGTAGGGTATTGGCCTACCATGGCGTTAACGGGTAACGGAGAATTAGGGTTCGATTCCGGAGAGGGAGCCTGAGAGACGGCTACCACATCCAAGGAAGGCAGCAGGC…
KF129808	GenBank	reference	1749	Marine	Uncultured_eukaryote_clone_ST3900_021_surface_water_sample_from_the_South_China_sea_len=1749_bp	TAGTCATATGCTTGTCTCAAGGATTAAGCCATGCATGTCTAAGTATAAGCCTTTATATGGTGAGACTGCGAATGGCTCATTAAATCAGAAACTGTTTATTTGATAGTGCCTATTACATGGATAACCGTAGTAATTCTAGAGCTAATACATGCAAAAAGCCTGGACTTCTGGAACAGGCGTATTTATTAGATATACAAACCAACCGCTTCGGCGACCTTTGGTGACTCATAATAACTTCGCGAATCGCTTTCAGCGATGATTCATTCAAATTTCTGCCCTATCAGCTTTTGATGGTAGGGTATTGGCCTACCATGGCGTTAACGGGTAACGGAGAATTAGGGTTCGATTCCGGAGAGGGAGCCTGAGAGACGGCTACCACATCCAAGGAAGGCAGCAGGC…
KF129904	GenBank	reference	1756	Marine	Uncultured_eukaryote_clone_ST3960_034_60m_water_sample_South_China_Sea_len=1756_bp	TAGTCATATGCTTGTCTCAAAGATTAAGCCATGCATGTCTAAGTATAAGCCTTTACACGGTGAGACTGCGAATGGCTCATTAAATCAGAAACTGTTTATTTGATAGTGCCTACTACATGGATAACCGTAGTAATTCTAGAGCTAATACATGCAAAAAACCTGGACTTCTGGAACAGGTGTATTTATTAGATATACAAACCAACCGCTTCGGCGACCTTGGGTGACTCATAATAACTTCGCGAATCGTACGCTTCTGGCGACGATGATTCATTCAAATTTCTGCCCTATCAGCTTTTGATGGTAGGGTATTGGCCTACCATGGCGTTAACGGGTAACGGAGAATTAGGGTTCGATTCCGGAGAGGGAGCCTGAGAGACGGCTACCACATCCAAGGAAGGC…
KF129942	GenBank	reference	1766	Marine	Uncultured_eukaryote_clone_ST3960_092_60m_water_sample_South_China_Sea_len=1766_bp	TAGTCATATGCTTGTTTTAAAGATTAAGCCATGCATGTCTAAGTATATATTTTTACATGGTGAGACTGCGAATGGCTCATTAAATTAGTTATAGTTTATTTGATAGTGTCTACTACTTGGATAACCGTAGTAATTTTAGAGCTAATACATGCTATAAGCCCCGATTTTTGGAAGGGGTGTATTTATTAGATATACAAACCAACCGTGGCGGGAAACCGTCATGTCCCTTGGTGAGTCATAATAACTTCGCGAATCGCATGCTTCGGCGGCGATGATTCATTCAAATTTCTGCCCTATCAGCTTTTGATGGTAGGGTATTGGCCTACCATGGCGTTCACGGGTAACGGAGAATTAGGGTTCGATTCCGGAGAGGGAGCCTGAGAGACGGCTACCACATCC…
KF130004	GenBank	reference	1754	Marine	Uncultured_eukaryote_clone_ST5900_050_surface_water_sample_from_the_South_China_sea_len=1754_bp	TACTCATATGCTTGTCTCAAAGATTAAGCCATGCATGTCTAAGTATAAGCCTTTATATGGTGAGACTGCGAATGGCTCATTAAATCAGAATTTGTTTATTTGATAGTGCCTACTACTCGGATAACCGTAGTAATTCTAGAGCTAATACGTGCAAAAAGCCTCGACTTCTGGAAGAGGCGTATTTATTAGATATACAAACCAACCGCTTCGGCGTCTCTTGGTGACTCATAATAACTTCGCGAATCGCATGCTTCTGCGGCGATGATTCATTCAAATTTCTGCCCTATCAGCTTTTGATGGTAGGGTATTGGCCTACCATGGCGTTAACGGGTAACGGAGAATTAGGGTTCGATTCCGGAGAGGGAGCCTGAGAGACGGCTACCACATCCAAGGAAGGCA…
KH-25apr19-C294601	ERR12084948	metagenomic	895	Freshwater	metagenomic_assembly_Klicava_Reservoir_Czechia_len=895_bp	GATTCCGGAGAGGGAGCCTGAGAGACGGCTACCACATCCAAGGAAGGCAGCAGGCGCGCAAATTACCCAATCCTGACACAGGGAGGTAGTGACAATAAATAACAATACTGGACTTTTTCAAGCCTAGTAATTGGAATGAGAACAATTTAAATCCCTTATCGAGTATCAATTGGAGGGCAAGTCTGGTGCCAGCAGCCGCGGTAATTCCAGCTCCAATAGCGTATATTAAAGTTGTTGCAGTTAAAAAGCTCGTAGTTGGAGTTCAGAGTGAGCTCAGCCGGTCGGCCTCATGGGTCAGAACTGGTCGACTCTCTCTTGTTTGTGGATCCCGCCCGGAGTTAACTCTTCGGGATGTGGAGTTCACATCGTTTACCTTGAAAAAATTAGAGTGTTCAAAGC…
KH-25apr19-C57714	ERR12084948	metagenomic	425	Freshwater	metagenomic_assembly_Klicava_Reservoir_Czechia_len=425_bp	TACCTGGTTGATCCTGCCAGTAGTCATATGCTTGTCTCAAAGATTAAGCCATGCATGTCTAAGTATAAGCCTTTACACGGTGAGACTGCGAATGGCTCATTAAATCAGAAACTGTTTATTTGATAGTGCCTACTACTTGGATAACCGTAGTAATTCTAGAGCTAATACATGCAAAAAGCCTGGACTTCTGGAACAGGCGTATTTATTAGATATACAAACCAACCGCTTCGGCGACCTTGGGTGACTCATAATAACTTCGCGAATCGTATGCTTCGGCGACGATGATTCATTCAAATTTCTGCCCTATCAGCTTTTGATGGTAGGGTATTGGCCTACCATGGCGTTAACGGGTAACGGAGAATTAGGGTTCGATTCCGGAGAGGGAGCCTGAGAGACGGC…
KH-25apr19-C6502	ERR12084948	metagenomic	1799	Freshwater	metagenomic_assembly_Klicava_Reservoir_Czechia_len=1799_bp	TACCTGGTTGATCCTGCCAGTAGTCATATGCTTGTCTCAAAGATTAAGCCATGCATGTCTAAGTATAAGCCTTTACACGGTGAGACTGCGAATGGCTCATTAAATCAGAAACTGTTTATTTGATAGTGCCTACTACTTGGATAACCGTAGTAATTCTAGAGCTAATACATGCAAAAAGCCTGGACTTCTGGAACAGGCGTATTTATTAGATATACAAACCAACCGCTTCGGCGACCTTGGGTGACTCATAATAACTTCGCGAATCGTATGCTTCGGCGACGATGATTCATTCAAATTTCTGCCCTATCAGCTTTTGATGGTAGGGTATTGGCCTACCATGGCGTTAACGGGTAACGGAGAATTAGGGTTCGATTCCGGAGAGGGAGCCTGAGAGACGGC…
KJ757114	GenBank	reference	1803	Marine	Uncultured_eukaryote_clone_SGYY1147_East_Pacific_Rise_2500m_len=1803_bp	TACCTGGTTGATCCTGCCAGTAGTCATATGCTTGTCTCAAAGATTAAGCCATGCATGTCTCAGTATAAGTCACTTTACGACGAAACTGCGAATGGCTCATTAAAACAGTTATAGTTTATTTGGTGATCACTCGTTATATGGATAACTGTGGTAATTCTAGAGCTAATACATGCATCAAGACCCGACTTTTTCGGAAGGGTCGTATTTATTAGATACAGAACCAATCCCGTTTCGGCGGGTTTTGGATGATTCATAATAAATGAACGGAGCGTATGGCTTGAGCCGACGCTGTACCATTCAAATTTCTGCCCTATCAGCTTTTGATGGTAGGGTATTGGCCTACCATGGCGTTAACGGGTAACGGAGAATTAGGGTTCGATTCCGGAGAGGGAGCCTGAG…
KJ758085	GenBank	reference	1791	Marine	Uncultured_eukaryote_clone_SGYI422_Ross_Sea_20m_len=1791_bp	TACCTGGTTGATCCTGCCAGTAGTCATATGCTTGTCTCAAAGATTAAGCCATGCATGTCTCAGTATAAGTGTTTCACTGCGAAACTGCGAATGGCTCATTAAAACAGTTATAGTTTCCATGTCAGTTTTTTGCTACTTGGATATCCACGGTAATTCTAGAGCTAATACATGCGTCCAGACCCGACTTTGCGGAAGGGTTGTGCTTATTAGACATTGAACCATCCCGGGCTTGCCCGGTTTCGAGGTGATTGATGGTAATCGAACGAATCGCATGCTTTGCGGCGATGATTCATTCAAGTTTCTGACCTATCAGCTTCCGACGGTAGGGTATTGGCCTACCGTGGCTTTGACGGGTAACGGAGAATTAGGGTTCGATTCCGGAGAGGGAGCCTGAGAGAC…
KJ758283	GenBank	reference	1800	Marine	Uncultured_eukaryote_clone_SGYI847_Ross_Sea_20m_len=1800_bp	TACCTGGTTGATCCTGCCAGTAGTCATATGCTTGTCTCAAAGATTAAGCCATGCATGTCTAAGTATAAGCAACTTGTACTGTGAAACTGCGAATGGCTCATTAAATCAGTTATCGTTTATTTGATAGTACCTTACTACATGGATACCTGTGGTAATTCTAGAGCTAATACACGCTAAAAACCCCGACTTCAGGAAGGGGTGTATTTATTAGATAAAAAACCAACGCCCTTCGGGGCTCCTTGGTGAATCATAATAACTTAACGAATCGCATGGCCTTGCGCCGGCGATGGTTCATTCAAATTTCTGCCCTATCAACTTTCGATGGTAGGATAGTGGCCTACCATGGCTTTAACGGGTAACGGGGAATTAGGGTTCGATTCCGGAGAGGGAGCCTGAGAG…
KJ759276	GenBank	reference	1792	Marine	Uncultured_eukaryote_clone_SGYO1040_Gulf_Stream_15m_len=1792_bp	AACCTGGTTGATCCTGCCAGTAGCCATATGCTTGTCTCAAAGATTAAGCCATGCATGTCTAAGTATAAGCCTTTACACGGTGAGACTGCGAATGGCTCATTAAATCAGAAACTGTTTATTTGATAGTGCCTACTACTTGGATAACCGTAGTAATTCTAGAGCTAATACATGCTAACAAGTCCGACTTCTGGAAGGACTGTATTTATTAGATATACAAACCAACCGCTTCGGCGACCTTTGGTGACTCATAATAACTTCGCGAATCGTGAGTCTTCACGATGATTCATTCAAATTTCTGCCCTATCAGCTTTTGATGGTAGGGTATTGGCCTACCATGGCGTTAACGGGTAACGGAGAATTAGGGTTCGATTCCGGAGAGGGAGCCTGAGAGACGGCTAC…
KJ759572	GenBank	reference	1794	Marine	Uncultured_eukaryote_clone_SGYO592_Gulf_Stream_15m_len=1794_bp	TACCTGGTTGATCCTGCCAGTAGTCATATGCTTGTCTCAAAGATTAAGCCATGCATGTCTAAGTATAAGCCTTTACACGGTGAGACTGCGAATGGCTCATTAAATCAGAAACTGTTTATTTGATAGTGCCTACTACTTGGATACCCGTAGTAATTCTAGAGCTAATACATGCAAAAAGCCTGGACTCACGAACAGGTGTATTTATTAGATATACAAACCAACCGCTTCGGCGACCTTTGGTGACTCATAATAACTTCGCGAATCGCATGCTTCTGGCGGCGATGATTCATTCAAATTTCTGCCCTATCAGCTTTTGATGGTAGGGTATTGGCCTACCATGGCGTTAACGGGTAACGGAGAATTAGGGTTCGATTCCGGAGAGGGAGCCTGAGAGACGGC…
KJ760321	GenBank	reference	1794	Marine	Uncultured_eukaryote_clone_SGYS751_Gulf_Stream_2500m_len=1794_bp	AACCTGGTTGATCCTGCCAGTAGTCATATGCTTGTCTCAAAGATTAAGCCATGCATGTCTAAGTATAAGCCTTTACACGGTGAGACTGCGAATGGCTCATTAAATCAGTTATAGTTTATTTGATAGTGCCCACTACTTGGATAACCGTAGTAATTCTAGAGCTAATACATGCAAAAATTCCCGACTTCTGGAAGGGATGTATTTATTAGATATACAAACCAACCGCTTCGGCGTTCTCAGGTGACTCATAATAACTTTGCGAATCGTATGCTTCTGGCGACGATGATTCATTCAAATTTCTGCCCTATCAGCTTTTGATGGTAGGGTATTGGCCTACCATGGCGTTAACGGGTAACGGAGAATTAGGGTTCGATTCCGGAGAGGGAGCCTGAGAGACGG…
KJ761477	GenBank	reference	1805	Marine	Uncultured_eukaryote_East_Pacific_Rise_1500m_len=1805_bp	TACCTGGTTGATCCTGCCAGTAGTCATATGCTTGTCTCAAAGATTAAGCCATGCATGTCTCAGTATAAATCAATTTATGTTTAAACTGCGAATGGCTCATTAAAACAGTTTTAGTCTACACAGTGGTCACACGTTATATGGATAACTGTGGTAATTCTAGAGCTAATACATGCACAAAAACCCGACTTCACGGAAGGGTTGTATTTATTAGATACAGAACCAATCCCCCTCGGGGGTTTTTGGATGACTCATAATAAATGAACGGAGCGTAAGGCTTGAGCCGACGCTGTACTGTTCGAGATTCTGACCTATCAGCTTTCGACGGTAGGGTATTGGCCTACCGTGGCATTGACGGGTAACGGAGAATTAGGGTTCGATTCCGGAGAGGGAGCCCGAGAA…
KJ762974	GenBank	reference	1795	Marine	Uncultured_eukaryote_clone_SGUH1332_SPOTstation_5m_Eastern_North_Pacific_len=1795_bp	AACCTGGTTGATCCTGCCAGTAGTCATATGCTTGTCTCAAAGATTAAGCCATGCATGTCTAAGTATAAGCCTTTATATGGTGAGACTGCGAATGGCTCATTAAATCAGAAACTGTTTATTTGATAGTGCTTACTATATGGATATCCGTAGTAATTCTAGAGCTAATACATGCAAAAAGCCTGGACTTCTGGAACAGGCGTATTTATTAGATATACAAACCAACCGCTTCGGCGACCTTTGGTGACTCATAATAACTTCGCGAATCGTGTGCCTCTGGCGACGATGATTCATTCAAATTTCTGCCCTATCAGCTTTTGATGGTAGGGTATTGGCCTACCATGGCGTTAACGGGTAACGGAGAATTAGGGTTCGATTCCGGAGAGGGAGCCTGAGAGACGG…
KJ763004	GenBank	reference	1800	Marine	Uncultured_eukaryote_clone_SGUH1396_SPOTstation_5m_Eastern_North_Pacific_len=1800_bp	AACCTGGTTGATCCTGCCAGTAGTCATATGCTTGTCTCAAAGATTAAGCCATGCATGTCTAAGTATAAGCCTTTACACGGTGAGACTGCGAATGGCTCATTAAATCAGAAACTGTTTATTTGATAGTGCCTACTACTTGGATAACCGTAGTAATTCTAGAGCTAATACATGCTAACAAGTCCGACTTCTGGAAGGACTGTATTTATTAGATATACAAACCAACCTCTTCGGAGACTTTGGGTGACTCATAATAACTTCGCGAATCGTACGCTTTTAGCGACGATGATTCATTCAAATTTCTGCCCTATCAGCTTTTGATGGTAGGGTATTGGCCTACCATGGCGTTAACGGGTAACGGAGAATTAGGGTTCGATTCCGGAGAGGGAGCCTGAGAGACGG…
KJ763035	GenBank	reference	1795	Marine	Uncultured_eukaryote_Eastern_North_Pacific_len=1795_bp	TACCTGGTTGATCCTGCCAGTAGTCATATGCTTGTCTCAAAGATTAAGCCATGCATGTCTAAGTATAAGCCTTTATATGGTGGGACTACGAATGGCTCATTAAATCAGAAACTGTTTATTTGATAGTGCTTACTATATGGATATCCGTAGTAATTCTAGAGCTAATACATGCAAAAAGCCTGGACTTCTGGAACAGGCGTATTTATTAGATATACAAACCAACCGCTTCGGCGACCTTTGGTGACTCATAATAACTTCGCGAATCGTGTGCCTCTGGCGACGATGATTCATTCAAATTTCTGCCCTATCAGCTTTTGATGGTAGGGTATTGGCCTACCATGGCGTTAACGGGTAACGGAGAATTAGGGTTCGATTCCGGAGAGGGAGCCTGAGAGACGG…
KJ763137	GenBank	reference	1799	Marine	Uncultured_eukaryote_clone_SGUH499_SPOTstation_5m_Eastern_North_Pacific_len=1799_bp	TACCTGGTTGATCCTGCCAGTAGTCATATGCTTGTCTCAAAGATTAAGCCATGCATGTCTCAGTATAAGCTTCTACACGGCGAAACTGCGAATGGCTCATTAAAACAGTTATAGTTTATTTGATGGTCAACCATTACATGGATAACCGTGGTAATTCTAGAGCTAATACATGCGCCCAAACCCAACTTTGTGGAAGGGTTGTGTTTATTAGAAACAGAACCAACCCAGGCTCTGCTTGGACCCTTGGTGATACACAATAAACAAGCGAATCGCACGGCTTCGCCGGCGATGAATCATTCAAGTTTCTGACCTATCAGCTTCCGACGGTAGGGTATTGGCCTACCGTGGCTATGACGGGTAACGGAGAATTAGGGTTCGATTCCGGAGAGGGAGCCTGAG…
KJ763300	GenBank	reference	1793	Marine	Uncultured_eukaryote_Eastern_North_Pacific_len=1793_bp	AACCTGGTTGATCCTGCCAGTAGTCATATGCTTGTCTCAAAGATTAAGCCATGCATGTCTAAGTATAAGCCTTTACACGGTGAGACTGCGAATGGCTCATTAAATCAGAAACTGTTTATTTGATAGTGCCTACTACTTGGATACCCGTAGTAATTCTAGAGCTAATACATGCAAAAAGCCTGGACTCACGAACAGGTGTATTTATTAGATATACAAACCAACCGCTTCGGCGACCTTTGGTGACTCATAATAACTTCGCGAATCGCATGCTTCTGGCGGCGATGATTCATTCAAATTTCTGCCCTATCAGCTTTTGATGGTAGGGTATTGGCCTACTATGGCGTTAACGGGTAACGGAGAATTAGGGTTCGATTCCGGAGAGGGAGCCTGAGAGACGGC…
KJ763416	GenBank	reference	1778	Marine	Uncultured_eukaryote_Eastern_North_Pacific_len=1778_bp	AACCTGGTTGATCCTGCCAGTAGTCATATGCTTGTCTCAAAGATTAAGCCATGCATGTCTAAGTATAAGCGTTATACTGTGAAACTGCGAATGGCTCATTAAATCAGCAATAGTTTATTTGGTGGTGTTTACTACTCGGATAACCGTAGTAATTCTAGAGCTAATACGTGCGTAAATCCCGACTTTTGAAGGGACGTATTTATTAGATAAAGACCGACCTCGTTTTGCGGTGAATCATGATAACTTTACGGATCGCATGGGCTTGTCCCGGCGATGTTCCATTCAAATTTCTGCCCTATCAACTTTCGATGGTAGGATAGAGGCCTACCATGGTGGTAACGGGTGACGGAGAATTAGGGTTCGATTCCGGAGAGGGAGCCTGAGAGACGGCTACCACAT…
KJ763494	GenBank	reference	1791	Marine	Uncultured_eukaryote_clone_SGYP1221_Gulf_Stream_105m_North_Atlantic_len=1791_bp	TACCTGGTTGATCCTGCCAGTAGTCATATGCTTGTCTCAAAGATTAAGCCATGCATGTCTAAGTATAAGCCTTTATATGGTGAGACTGCGAATGGCTCATTAAATCAGTTAAAGTTTATTTGATAGTGCCTACTACTTGGATACCCGTAGTAATTCTAGAGCTAATACATGCGAAAACTCCCGACTTCTGGAAGGGTAGTATTTATTAGATATACAAACCAACCGCTTCGGCGAACCTTGGTGAATCATAATAACTTCGCGAATCGGGCTTCGGCCCGATGAATCATTCAAATTTCTGCCCTATCAGCTTTTGATGGTAGGGTATTGGCCTACCATGGCGTTAACGGGTAACGGAGAATTAGGGTTCGATTCCGGAGAGGGAGCCTGAGAGACGGCTAC…
KJ763542	GenBank	reference	1795	Marine	Uncultured_eukaryote_clone_SGYP1313_Gulf_Stream_105m_North_Atlantic_len=1795_bp	TACCTGGTTGATCCTGCCAGTAGTCATATGCTTGTCTCAAAGATTAAGCCATGCATGTCTAAGTATAAGCCTAATATGGTGAGACTGCGAATGGCTCATTAAATCAGAACTTGTTTATTTGATAGTGCCTACTACATGGATAACCGTAGTAATTCTAGAGCTAATACATGCTAAAAGCCTGAACTTCTGGAACAGGCGTATTTATTAGATATACAAACCAACCGCTTCGGCGTACCTTGGTGACTCATAATAACTTCGCGAATCGTATGCTTCGGCGACGATGATTCATTCAAATTTCTGCCCTATCAGCTTTTGATGGTAGGGTATTGGCCTACCATGGCGTTAACGGGTAACGGAGAATTAGGGTTCGATTCCGGAGAGGGAGCCTGAGAGACGGCT…
KJ763724	GenBank	reference	1811	Marine	Uncultured_eukaryote_clone_SGYP495_Gulf_Stream_105m_North_Atlantic_len=1811_bp	TACCTGGTTGATCCTGCCAGTAGTCATACGCTCGTCTCAAAGATTAAGCCATGCATGTCTAAGTATAAGCAACTATACTGTGAAACTGCGAATGGCTCATTATATCAGTTATAGTTTATTTGATAGTACCTTGCTACTTGGATAACCGTAGTAATTCTAGAGCTAATACATGCGTCAACTCCTGAGCTCACGCGAGGGAGGCATTTATTAGATTGAAACCAATGCGGGCTTTGCCCGGTGTTGTGGTGAGTCATAATAACCCAGCGAATCGCATGGCCTCCGTGCCGGCGATGAATCATTCAAGTTTCTGCCCTATCAGCTGTCGATGGTAGGGTATTGGCCTACCATGGCGTTAACGGGTGACGGAGAATTAGGGTTCGATTCCGGAGAGGGAGCCTG…
KX998767	GenBank	reference	1134	Freshwater	Uncultured_eukaryote_clone_020713_Xiangxi_Bay_Three_Gorges_Dam_China_len=1134_bp	AAGCTCGTAGTTGGAGTTCAGAGTGAGCTCAGCCGGTCGGCCTCATGGGTCAGAACTGGTCGACTCTCTCTTGTTTGTGGATCCCGCCCGGGGTTAACTCTTCGGGATGTGGAGTTCACATCGTTTACCTTGAAAAAATTAGAGTGTTCAAAGCAGGCGTTTGCTTGAATATATTAGCATGGAATAATGGAATAGGACCCTGGTTCTATTTTGTTGGTTTTGAGAACCAGAGTAATGATTAATAGGGATAGTTGGGGGCATTCATATTTCATTGTCAGAGGTGAAATTCTTGGATTTATGAAAGATGAACTTCTGCGAAAGCATTTGCCAAGGATGTTTTCATTAATCAAGAACGAAAGTTAGGGGATCGAAGACGATCAGATACCGTCGTAGTCTTAA…
KX998769	GenBank	reference	1119	Freshwater	Uncultured_Telonema_clone_020724_Xiangxi_Bay_Three_Gorges_Dam_China_len=1119_bp	AAAGCTCGTAGTTGGAGTTCAGAGTGAGCTCAGCCGGTCGGCCTCATGGGTCAGAACTGGTCGACTCTCTCTTGTTTGTGGATCCCGCCCGGAGTTAACTCTTCGGGATGTGGAGTTCACATCGTTTACCTTGAAAAAATTAGAGTGTTCAAAGCAGGCGTCTGCTTGAATATATTAGCATGGAATAATGGAATAGGACCCTGGTTCTATTTTGTTGGTTTTGAGAACCAGAGTAATGATTAATAGGGATAGTTGGGGGCATTCATATTTCATTGTCAGAGGTGAAATTCTTGGATTTATGAAAGATGAACTTCTGCGAAAGCATTTGCCAAGGATGTTCTCATTAATCAAGAACGAAAGTTAGGGGATCGAAGACGATCAGATACCGTCGTAGTCTTA…
KX998771	GenBank	reference	1133	Freshwater	Uncultured_Telonema_clone_020728_Xiangxi_Bay_Three_Gorges_Dam_China_len=1133_bp	AAGCTCGTAGTTGGAGTTCAGAGTGAGCTCAGCCGGTCGGCCTCATGGGTCAGAACTGGTCGACTCTCTCTTGTTTGTGGATCCCGCCCGGAGTTAACTCTTCGGGATGTGGAGTTCACATCGTTTACCTTGAAAAAATTAGAGTGCTCAAAGCAGGCGTTTGCTTGAATATATTAGCATGGAATAATGGAATCGGACCCTGGCTCTATTTTGTTGGTTTTGAGAACCAGAGTAATGATTAATAGGGATAGTTGGGGGCATTCATATTTCATTGTCAGAGGTGAAATTCTTGGATTTATGAAAGATGAACTTCTGCGAAAGCATTTGCCAAGGATGTTTTCATTAATCAAGAACGAAAGTTAGGGGATCAAAGACGATCAGATACCGTCGTAGCCTTAA…
KY980049	GenBank	isolate	1684	unknown	Telonema_antarcticum_isolate_NY13S_192_unknown_len=1684_bp	GAAACTGCGAATGGCTCATTAAATCAGAAACTGTTTATTTGATAGTGCCTACTACATGGATAACCGTAGTAATTCTAGAGCTAATACATGCGAACAGCCTCGACTTCTGGAAGAGGCGTATTTATTAGATATACAAACCAACCGCTTCGGCGACCTTTGGTGACTCATAATAACTTCGCGAATCGCATGCCTTTGGCGGCGATGATTCATTCAAATTTCTGCCCTATCAGCTTTTGATGGTAGGGTATTGGCCTACCATGGCGTTAACGGGTAACGGAGAATTAGGGTTCGATTCCGGAGAGGGAGCCTGAGAGACGGCTACCACATCCAAGGAAGGCAGCAGGCGCGCAAATTACCCAATCCTGACACAGGGAGGTAGTGACAATAAATAACAATACC…
Langs-ERR4195062-C83582	ERR4195062	metagenomic	835	Freshwater	metagenomic_assembly_Lake_Langsjon_Sweden_len=835_bp	CGATGATTCATTCAAATTTCTGCCCTATCAGCTTTTGATGGTAGGGTATTGGCCTACCATGGCGTTAACGGGTAACGGAGAATTAGGGTTCGATTCCGGAGAGGGAGCCTGAGAGACGGCTACCACATCCAAGGAAGGCAGCAGGCGCGCAAATTACCCAATCCTGACACAGGGAGGTAGTGACAATAAATAACAATACTGGACTTTTTCAAGCCTAGTAATTGGAATGAGAACAATTTAAATCCCTTATCGAGTATCAATTGGAGGGCAAGTCTGGTGCCAGCAGCCGCGGTAATTCCAGCTCCAATAGCGTATATTAAAGTTGTTGCAGTTAAAAAGCTCGTAGTTGGAGTTCAGAGTGAGCTCAGCCGGTCGGCCTCATGGGTCAGAACTGGTCGA…
LE-02apr19-C1961041	ERR3719145	metagenomic	462	Freshwater	metagenomic_assembly_Lake_Lugano_Switzerland_len=462_bp	GACAGATTGAGAGCTCTTTCTTGATTCTATGGGTGGTGGTGCATGGCCGTTCTTAGTTGGTGGAGTGATTTGTCTGGTTAATTCCGATAACGAACGAGACCTTAACCTACTAAATAGTTACGCCGATACTTTTGTATCAGCGGGCAACTTCTTAGAGGGACTATCGGTGTTCAACCGGTGGAAGTTTGAGGCAATAACAGGTCTGTGATGCCCTTAGATGTTCTGGGCCGCACGCGCGCTACACTGACGAGTTCAACAAGTTGTCCACCTTGACTGAAGAGTCCGGGTAATCTTTTAAAATCTCGTCGTGATGGGGATAGATTATTGCAATTATTAATCTTCAACGAGGAATTCCTAGTAAGGGCGGTTCATCAGACCGCCCTGATTACGTCCCTGCCC…
LH-02apr19-C48097	ERR3719146	metagenomic	1811	Freshwater	metagenomic_assembly_Lake_Lugano_Switzerland_len=1811_bp	TACCTGGTTGATCCTGCCAGTAGTCATATGCTTGTCTCAAAGATTAAGCCATGCATGTCTAAGTATAACCCTTTACACGGGTAGACTGCGAATGGCTCATTAAATCAGTTATAGTTTATTTGATAGTGCCTACTACTTGGATAACCGTAGTAATTCTAGAGCTAATACATGCAACAAGTCCCGACTTCTGGAAGGGATGTATTTATTAGATATACAAACCAACCACGGCGGGAAACCGTCGTGTCCTTTGGTGATTCATAATAACTTCGCGAATCGCATGCCTTCGGGCGGCGATGATTCATTCAAATTTCTGCCCTATCAGCTTTTGATGGTAGGGTATTGGCCTACCATGGCGTTCACGGGTAACGGAGAATTAGGGTTCGATTCCGGAGAGGGAGC…
LRGLA-SRR15198242-C15595	SRR15198242	metagenomic	1311	Freshwater	metagenomic_assembly_Loriguilla_Reservoir_Spain_len=1311_bp	TACCTGGTTGATCCTGCCAGTAGTCATATGCTTGTCTCAAAGATTAAGCCATGCATGTCTAAGTATAAGCCTTTACACGGTGAGACTGCGAATGGCTCATTAAATCAGAAACTGTTTATTTGATAGTGCCTACTACTTGGATAACCGTAGTAATTCTAGAGCTAATACATGCAAAAAGCCTGGACTTCTGGAACAGGCGTATTTATTAGATATACAAACCAACCGCTTCGGCGACCTTGGGTGACTCATAATAACTTCGCGAATCGTATGCTTCGGCGACGATGATTCATTCAAATTTCTGCCCTATCAGCTTTTGATGGTAGGGTATTGGCCTACCATGGCGTTAACGGGTAACGGAGAATTAGGGTTCGATTCCGGAGAGGGAGCCTGAGAGACGGC…
Lugu-SRR9302958-C26924	SRR9302958	metagenomic	1799	Freshwater	metagenomic_assembly_Lake_Lugu_China_len=1799_bp	TACCTGGTTGATCCTGCCAGTAGTCATATGCTTGTCTCAAAGATTAAGCCATGCATGTCTAAGTATAAGCCTTTACACGGTGAGACTGCGAATGGCTCATTAAATCAGAAACTGTTTATTTGATAGTGCCTACTACTTGGATAACCGTAGTAATTCTAGAGCTAATACATGCAAAAAGCCTGGACTTCTGGAACAGGCGTATTTATTAGATATACAAACCAACCGCTTCGGCGACCTTGGGTGACTCATAATAACTTCGCGAATCGTATGCTTCGGCGACGATGATTCATTCAAATTTCTGCCCTATCAGCTTTTGATGGTAGGGTATTGGCCTACCATGGCGTTAACGGGTAACGGAGAATTAGGGTTCGATTCCGGAGAGGGAGCCTGAGAGACGGC…
M1t6FKB1101N_10181631	3300002227	metagenomic	1243	Marine	3300002227_Marine_microb_comm_Baltic_Sea_M1t6_FKB1_len=1243_bp	GTCATATGCTTGTCTCAAAGATTAAGCCATGCATGTCTAAGTATACACCTTTACACGGTGAGACTGCGAATGGCTCATTAAATCAGTTATAGTTTATTTGATAGTGCCTACTACTTGGATAACCGTAGTAATTCTAGAGCTAATACATGCAACAAGTCCCGACTTCTGGAAGGGATGTATTTATTAGATATACAAACCAACCGTGGCGGGAAACCGTCATGTCCTTTGGTGAGTCATAATAACTTCGCGAATCGCATGCCCTCGGGCGGCGATGATTCATTCAAATTTCTGCCCTATCAGCTTTTGATGGTAGGGTATTGGCCTACCATGGCGTTTACGGGTAACGGAGAATTAGGGTTCGATTCCGGAGAGGGAGCCTGAGAGACGGCTACCACATCC…
M1t6FKB2_11443511	3300002226	metagenomic	525	Marine	3300002226_Marine_microb_comm_Baltic_Sea_M1t6_FKB2_106N_len=525_bp	GTCATATGCTTGTCTCAAAGATTAAGCCATGCATGTCTAAGTATACACCTTTACACGGTGAGACTGCGAATGGCTCATTAAATCAGTTATAGTTTATTTGATAGTGCCTACTACTTGGATAACCGTAGTAATTCTAGAGCTAATACATGCAACAAGTCCCGACTTCTGGAAGGGATGTATTTATTAGATATACAAACCAACCGTGGCGGGAAACCGTCATGTCCTTTGGTGAGTCATAATAACTTCGCGAATCGCATGCCCTCGGGCGGCGATGATTCATTCAAATTTCTGCCCTATCAGCTTTTGATGGTAGGGTATTGGCCTACCATGGCGTTTACGGGTAACGGAGAATTAGGGTTCGATTCCGGAGAGGGAGCCTGAGAGACGGCTACCACATCC…
M1t6FKB2_14188011	3300002226	metagenomic	731	Marine	3300002226_Marine_microb_comm_Baltic_Sea_M1t6_FKB2_106N_len=731_bp	AAATTACCCAATCCTGACACAGGGAGGTAGTGACAATAAATAACAATACTGGACTTTTTCAAGTCTAGTAATTGGAATGAGAACAATCTAAATACCTTATCGAGTATCAATTGGAGGGCAAGTCTGGTGCCAGCAGCCGCGGTAATTCCAGCTCCAATAGCGTATATTAAAGTTGTTGCAGTTAAAAAGCTCGTAGTTGGATCTCAGGGTGAGCTCAGTTGGTCGGCCTAATTGGTCAGAACTGGCTGACTCTCCCTTGTTTCTGAATCCCGGTCGGAGTTAATTCTTCGTTCGTGGACTTCAGATCGTTTACCTTGAAAAAATTAGAGTGTTCAAAGCGGGCGTTTGCTTGAATACATTAGCATGGAATAATGGAATAGGACCCTGGTTCTATTTTGT…
MaH-04nov19-C844675	ERR5863107	metagenomic	553	Freshwater	metagenomic_assembly_Lake_Maggiore_Italy_len=553_bp	ATGATTCATTCAAATTTCTGCCCTATCAGCTTTTGATGGTAGGGTATTGGCCTACCATGGCGTTAACGGGTAACGGAGAATTAGGGTTCGATTCCGGAGAGGGAGCCTGAGAAATGGCTACCACATCCAAGGAAGGCAGCAGGCGCGCAAATTACCCAATCCTGACACAGGGAGGTAGTGACAATAAATAACAATACCGGGCTCTTTCGAGTCTGGTAATTGGAATAAGTACAATCTAAATCCCTTAACGAGGATCCATTGGAGGGCAAGTCTGGTGCCAGCAGCCGCGGTAATTCCAGCTCCAATAGCGTATATTAAAGTTGTTGCAGTTAAAAAGCTCGTAGTTGGAGTTCAGAGTGAGCTCAGCCGGTCGGCCTCATGGGTCAGAACTGGTCGACT…
ME-08apr19-C134118	ERR3719153	metagenomic	584	Freshwater	metagenomic_assembly_Lake_Medard_Czechia_len=584_bp	TAGTAAGGATTGACAGATTGAGAGCTCTTTCTTGATTCTATGGGTGGTGGTGCATGGCCGTTCTTAGTTGGTGGAGTGATTTGTCTGGTTAATTCCGATAACGAACGAGACCTTAACCTACTAAATAGTTACGCCGATACTTTTGTATCGGCGGACAACTTCTTAGAGGGACTATCGGTGTTCAACCGGTGGAAGTTTGAGGCAATAACAGGTCTGTGATGCCCTTAGATGTTCTGGGCCGCACGCGCGCTACACTGACAAGTTCAACAAGTTGTCCACCTTGACTGAAGAGTCCGGGTAATCTTCTAAAAGCTTGTCGTGATGGGGATAGATTATTGCAATTATTAATCTTCAACGAGGAATTCCTAGTAAGGGCAGTTCATCAGACTGCCCTGATTA…
ME-08apr19-C190746	ERR3719153	metagenomic	426	Freshwater	metagenomic_assembly_Lake_Medard_Czechia_len=426_bp	TACCTGGTTGATCCTGCCAGTAGTCATATGCTTGTCTCAAAGATTAAGCCATGCATGTCTAAGTATAAGCCTTTACACGGTGAGACTGCGAATGGCTCATTAAATCAGAAACTGTTTATTTGATAGTGCCTACTACTTGGATAACCGTAGTAATTCTAGAGCTAATACATGCAAAAAGCCTGGACTTCTGGAACAGGCGTATTTATTAGATATACAAACCAACCGCTTCGGCGACCTTGGGTGACTCATAATAACTTCGCGAATCGTATGCTTCGGCGACGATGATTCATTCAAATTTCTGCCCTATCAGCTTTTGATGGTAGGGTATTGGCCTACCATGGCGTTAACGGGTAACGGAGAATTAGGGTTCGATTCCGGAGAGGGAGCCTGAGAGACGGC…
ME-09jul19-C53036	ERR3719159	metagenomic	1303	Freshwater	metagenomic_assembly_Lake_Medard_Czechia_len=1303_bp	TACCTGGTTGATCCTGCCAGTAGTCATATGCTTGTCTCAAAGATTAAGCCATGCATGTCTAAGTATAAGCCTTTATATGGTGAGACTGCGAATGGCTCATTAAATCAGAAACTGTTTATTTGATAGTGCCTACTACATGGATACCTGTAGTAATTCTAGAGCTAATACATGCAAAAAGCCTGGACTTCTGGAACAGGCGTATTTATTAGATATACAAACCAACCGCTTCGGCGACCCTTGGTGACTCATAATAACTTCGCGAATCGTTTTCGGACGATGATTCATTCAAATTTCTGCCCTATCAGCTTTTGATGGTAGGGTATTGGCCTACCATGGCGTTAACGGGTAACGGAGAATTAGGGTTCGATTCCGGAGAGGGAGCCTGAGAGACGGCTACCA…
ME-21oct19-C1218153	ERR5863108	metagenomic	419	Freshwater	metagenomic_assembly_Lake_Medard_Czechia_len=419_bp	AGGTGAAATTCTTGGATTTATGAAAGATGAACTTCTGCGAAAGCATTTGCCAAGGATGTTTTCATTAATCAAGAACGAAAGTTAGGGGATCGAAGACGATCAGATACCGTCGTAGTCTTAACCATAAACTATGCCGACTAGGGATTGGGCGTGGTTTGTTCATTGACCCGCTCAGCACCTTACGAGAAATCAAAGTCTTTGGGTTCCGGGGGGAGTATGGTCGCAAGGCTGAAACTTAAAGGAATTGACGGAGGGGCACCACCAGGAGTGGAGCCTGCGGCTTAATTTGACTCAACACGGGAAAACTTACCAGGTCCAGACATAGTAAGGATTGACAGATTGAGAGCTCTTTCTTGATTCTATGGGTGGTGGTGCATGGCCGTTCTTAGTTGGTGGAGT…
ME-21oct19-C24010	ERR5863108	metagenomic	507	Freshwater	metagenomic_assembly_Lake_Medard_Czechia_len=507_bp	TACCTGGTTGATCCTGCCAGTAGTCATATGCTTGTCTCAAAGATTAAGCCATGCATGTCTAAGTATAACCCTTTACACGGGTAGACTGCGAATGGCTCATTAAATCAGTTATAGTTTATTTGATAGTGCCTACTACTTGGATAACCGTAGTAATTCTAGAGCTAATACATGCAACAAGTCCCGACTTCTGGAAGGGATGTATTTATTAGATATACAAACCAACCACGGCGGGAAACCGTCGTGTCCTTTGGTGATTCATAATAACTTCGCGAATCGCATGCCTTCGGGCGGCGATGATTCATTCAAATTTCTGCCCTATCAGCTTTTGATGGTAGGGTATTGGCCTACCATGGCGTTCACGGGTAACGGAGAATTAGGGTTCGATTCCGGAGAGGGAGC…
ME-21oct19-C46929	ERR5863108	metagenomic	907	Freshwater	metagenomic_assembly_Lake_Medard_Czechia_len=907_bp	AGGTGAAATTCTTGGATTTATGAAAGATGAACTTCTGCGAAAGCATTTGCCAAGGATGTTTTCATTAATCAAGAACGAAAGTTAGGGGATCGAAGACGATCAGATACCGTCGTAGTCTTAACCATAAACTATGCCGACTAGGGATTGGGAGCGGTTTGTTCATTGACCCTCTCAGCACCTTACGAGAAATCAAAGTTTTTGGGTTCCGGGGGGAGTATGGTCGCAAGGCTGAAACTTAAAGGAATTGACGGAGGGGCACCACCAGGAGTGGAGCCTGCGGCTTAATTTGACTCAACACGGGAAAACTTACCAGGTCCAGACATAGGAAGGATTGACAGATTGAGAGCTCTTTCTTGATTCTATGGGTGGTGGTGCATGGCCGTTCTTAGTTGGTGGAGT…
MH-08apr19-C119507	ERR3719154	metagenomic	584	Freshwater	metagenomic_assembly_Lake_Medard_Czechia_len=584_bp	TAGTAAGGATTGACAGATTGAGAGCTCTTTCTTGATTCTATGGGTGGTGGTGCATGGCCGTTCTTAGTTGGTGGAGTGATTTGTCTGGTTAATTCCGATAACGAACGAGACCTTAACCTACTAAATAGTTACGCCGATACTTTTGTATCAGCGGGCAACTTCTTAGAGGGACTATCGGTGTTCAACCGGTGGAAGTTTGAGGCAATAACAGGTCTGTGATGCCCTTAGATGTTCTGGGCCGCACGCGCGCTACACTGACGAGTTCAACAAGTTGTCCACCTTGACTGAAGAGTCCGGGTAATCTTTTAAAATCTCGTCGTGATGGGGATAGATTATTGCAATTATTAATCTTCAACGAGGAATTCCTAGTAAGGGCGGTTCATCAGACCGCCCTGATTA…
MH-08apr19-C124480	ERR3719154	metagenomic	584	Freshwater	metagenomic_assembly_Lake_Medard_Czechia_len=584_bp	TAGTAAGGATTGACAGATTGAGAGCTCTTTCTTGATTCTATGGGTGGTGGTGCATGGCCGTTCTTAGTTGGTGGAGTGATTTGTCTGGTTAATTCCGATAACGAACGAGACCTTAACCTACTAAATAGTTACGCCGATACTTTTGTATCGGCGGACAACTTCTTAGAGGGACTATCGGTGTTCAACCGGTGGAAGTTTGAGGCAATAACAGGTCTGTGATGCCCTTAGATGTTCTGGGCCGCACGCGCGCTACACTGACAAGTTCAACAAGTTGTCCACCTTGACTGAAGAGTCCGGGTAATCTTCTAAAAGCTTGTCGTGATGGGGATAGATTATTGCAATTATTAATCTTCAACGAGGAATTCCTAGTAAGGGCAGTTCATCAGACTGCCCTGATTA…
MH-08apr19-C301131	ERR3719154	metagenomic	1080	Freshwater	metagenomic_assembly_Lake_Medard_Czechia_len=1080_bp	GACGATGATTCATTCAAATTTCTGCCCTATCAGCTTTTGATGGTAGGGTATTGGCCTACCATGGCGTTAACGGGTAACGGAGAATTAGGGTTCGATTCCGGAGAGGGAGCCTGAGAGACGGCTACCACATCCAAGGAAGGCAGCAGGCGCGCAAATTACCCAATCCTGACACAGGGAGGTAGTGACAATAAATAACAATACTGGACTTTTTCAAGCCTAGTAATTGGAATGAGAACAATTTAAATCCCTTATCGAGTATCAATTGGAGGGCAAGTCTGGTGCCAGCAGCCGCGGTAATTCCAGCTCCAATAGCGTATATTAAAGTTGTTGCAGTTAAAAAGCTCGTAGTTGGAGTTCAGAGTGAGCTCAGCCGGTCGGCCTAATGGGTCAGAACTGGTC…
MH-08apr19-C762542	ERR3719154	metagenomic	426	Freshwater	metagenomic_assembly_Lake_Medard_Czechia_len=426_bp	TACCTGGTTGATCCTGCCAGTAGTCATATGCTTGTCTCAAAGATTAAGCCATGCATGTCTAAGTATAAGCCTTTACACGGTGAGACTGCGAATGGCTCATTAAATCAGAAACTGTTTATTTGATAGTGCCTACTACTTGGATAACCGTAGTAATTCTAGAGCTAATACATGCAAAAAGCCTGGACTTCTGGAACAGGCGTATTTATTAGATATACAAACCAACCGCTTCGGCGACCTTGGGTGACTCATAATAACTTCGCGAATCGTATGCTTCGGCGACGATGATTCATTCAAATTTCTGCCCTATCAGCTTTTGATGGTAGGGTATTGGCCTACCATGGCGTTAACGGGTAACGGAGAATTAGGGTTCGATTCCGGAGAGGGAGCCTGAGAGACGGC…
MH-09jul19-C19260	ERR3719160	metagenomic	1799	Freshwater	metagenomic_assembly_Lake_Medard_Czechia_len=1799_bp	TACCTGGTTGATCCTGCCAGTAGTCATATGCTTGTCTCAAAGATTAAGCCATGCATGTCTAAGTATAAGCCTTTACACGGTGAGACTGCGAATGGCTCATTAAATCAGAAACTGTTTATTTGATAGTGCCTACTACTTGGATAACCGTAGTAATTCTAGAGCTAATACATGCAAAAAGCCTGGACTTCTGGAACAGGCGTATTTATTAGATATACAAACCAACCGCTTCGGCGACCTTGGGTGACTCATAATAACTTCGCGAATCGTATGCTTCGGCGACGATGATTCATTCAAATTTCTGCCCTATCAGCTTTTGATGGTAGGGTATTGGCCTACCATGGCGTTAACGGGTAACGGAGAATTAGGGTTCGATTCCGGAGAGGGAGCCTGAGAGACGGC…
MH-21oct19-C434211	ERR5863109	metagenomic	799	Freshwater	metagenomic_assembly_Lake_Medard_Czechia_len=799_bp	TTTGGTGATTCATAATAACTTCGCGAATCGCATGCCTTCGGGCGGCGATGATTCATTCAAATTTCTGCCCTATCAGCTTTTGATGGTAGGGTATTGGCCTACCATGGCGTTCACGGGTAACGGAGAATTAGGGTTCGATTCCGGAGAGGGAGCCTGAGAGACGGCTACCACATCCAAGGAAGGCAGCAGGCGCGCAAATTACCCAATCCTGACACAGGGAGGTAGTGACAATAAATAACAATACTGGACTTTTTCAAGTCTAGTAATTGGAATGAGAACAATCTAAATACCTTATCGAGTATCAATTGGAGGGCAAGTCTGGTGCCAGCAGCCGCGGTAATTCCAGCTCCAATAGCGTATATTAAAGTTGTTGCAGTTAAAAAGCTCGTAGTTGGATCT…
MiE-14oct19-C20663	ERR5863110	metagenomic	1799	Freshwater	metagenomic_assembly_Lake_Milada_Czechia_len=1799_bp	TACCTGGTTGATCCTGCCAGTAGTCATATGCTTGTCTCAAAGATTAAGCCATGCATGTCTAAGTATAAGCCTTTACACGGTGAGACTGCGAATGGCTCATTAAATCAGAAACTGTTTATTTGATAGTGCCTACTACTTGGATAACCGTAGTAATTCTAGAGCTAATACATGCAAAAAGCCTGGACTTCTGGAACAGGCGTATTTATTAGATATACAAACCAACCGCTTCGGCGACCTTGGGTGACTCATAATAACTTCGCGAATCGTATGCTTCGGCGACGATGATTCATTCAAATTTCTGCCCTATCAGCTTTTGATGGTAGGGTATTGGCCTACCATGGCGTTAACGGGTAACGGAGAATTAGGGTTCGATTCCGGAGAGGGAGCCTGAGAGACGGC…
MiH-16apr19-C183315	ERR3719156	metagenomic	1534	Freshwater	metagenomic_assembly_Lake_Milada_Czechia_len=1534_bp	TACCTGGTTGATCCTGCCAGTAGTCATATGCTTGTCTCAAAGATTAAGCCATGCATGTCTAAGTATAACCCTTTACACGGGTAGACTGCGAATGGCTCATTAAATCAGTTATAGTTTATTTGATAGTGCCTACTACTTGGATAACCGTAGTAATTCTAGAGCTAATACATGCAACAAGTCCCGACTTCTGGAAGGGATGTATTTATTAGATATACAAACCAACCACGGCGGGAAACCGTCGTGTCCTTTGGTGATTCATAATAACTTCGCGAATCGCATGCCTTCGGGCGGCGATGATTCATTCAAATTTCTGCCCTATCAGCTTTTGATGGTAGGGTATTGGCCTACCATGGCGTTCACGGGTAACGGAGAATTAGGGTTCGATTCCGGAGAGGGAGC…
MoE-02may19-C56681	ERR3719147	metagenomic	1295	Freshwater	metagenomic_assembly_Lake_Mondsee_Austria_len=1295_bp	TACCTGGTTGATCCTGCCAGTAGTCATATGCTTGTCTCAAAGATTAAGCCATGCATGTCTAAGTATAAGCCTTTACACGGTGAGACTGCGAATGGCTCATTAAATCAGAAACTGTTTATTTGATAGTGCCTACTACTTGGATAACCGTAGTAATTCTAGAGCTAATACATGCAAAAAGCCTGGACTTCTGGAACAGGCGTATTTATTAGATATACAAACCAACCGCTTCGGCGACCTTGGGTGACTCATAATAACTTCGCGAATCGTATGCTTCGGCGACGATGATTCATTCAAATTTCTGCCCTATCAGCTTTTGATGGTAGGGTATTGGCCTACCATGGCGTTAACGGGTAACGGAGAATTAGGGTTCGATTCCGGAGAGGGAGCCTGAGAGACGGC…
MoH-23oct19-C115761	ERR5863113	metagenomic	663	Freshwater	metagenomic_assembly_Lake_Mondsee_Austria_len=663_bp	TACCTGGTTGATCCTGCCAGTAGTCATATGCTTGTCTCAAAGATTAAGCCATGCATGTCTAAGTATAAGCCTTTACACGGTGAGACTGCGAATGGCTCATTAAATCAGAAACTGTTTATTTGATAGTGCCTACTACTTGGATAACCGTAGTAATTCTAGAGCTAATACATGCAAAAAGCCTGGACTTCTGGAACAGGCGTATTTATTAGATATACAAACCAACCGCTTCGGCGACCTTGGGTGACTCATAATAACTTCGCGAATCGTATGCTTCGGCGACGATGATTCATTCAAATTTCTGCCCTATCAGCTTTTGATGGTAGGGTATTGGCCTACCATGGCGTTAACGGGTAACGGAGAATTAGGGTTCGATTCCGGAGAGGGAGCCTGAGAGACGGC…
Montoje-SRR5211163-C458435	SRR5211163	metagenomic	654	Freshwater	metagenomic_assembly_Lake_Montoje_Canada_len=654_bp	AAGGCTGAAACTTAAAGGAATTGACGGAGGGGCACCACCAGGAGTGGAGCCTGCGGCTTAATTTGACTCAACACGGGAAAACTTACCAGGTCCAGACATAGTAAGGATTGACAGATTGAGAGCTCTTTCTTGATTCTATGGGTGGTGGTGCATGGCCGTTCTTAGTTGGTGGAGTGATTTGTCTGGTTAATTCCGATAACGAACGAGACCTTAACCTACTAAATAGTTACGCCGATACTTTTGTATCGGCGGACAACTTCTTAGAGGGACTATCGGTGTTCAACCGGTGGAAGTTTGAGGCAATAACAGGTCTGTGATGCCCTTAGATGTTCTGGGCCGCACGCGCGCTACACTGACAAGTTCAACAAGTTGTCCACCTTGACTGAAGAGTCCGGGTAA…
Montoje-SRR5818192-C500479	SRR5818192	metagenomic	472	Freshwater	metagenomic_assembly_Lake_Montoje_Canada_len=472_bp	TACCTGGTTGATCCTGCCAGTAGTCATATGCTTGTCTCAAAGATTAAGCCATGCATGTCTAAGTATAAGCCTTTACACGGTGAGACTGCGAATGGCTCATTAAATCAGAAACTGTTTATTTGATAGTGCCTACTACTTGGATAACCGTAGTAATTCTAGAGCTAATACATGCAAAAAGCCTGGACTTCTGGAACAGGCGTATTTATTAGATATACAAACCAACCGCTTCGGCGACCTTGGGTGACTCATAATAACTTCGCGAATCGTATGCTTCGGCGACGATGATTCATTCAAATTTCTGCCCTATCAGCTTTTGATGGTAGGGTATTGGCCTACCATGGCGTTAACGGGTAACGGAGAATTAGGGTTCGATTCCGGAGAGGGAGCCTGAGAGACGGC…
Montoje-SRR5818192-C551517	SRR5818192	metagenomic	562	Freshwater	metagenomic_assembly_Lake_Montoje_Canada_len=562_bp	AGCTCTTTCTTGATTCTATGGGTGGTGGTGCATGGCCGTTCTTAGTTGGTGGAGTGATTTGTCTGGTTAATTCCGATAACGAACGAGACCTTAACCTACTAAATAGTTACGCCGATACTTTTGTATCGGCGGACAACTTCTTAGAGGGACTATCGGTGTTCAACCGGTGGAAGTTTGAGGCAATAACAGGTCTGTGATGCCCTTAGATGTTCTGGGCCGCACGCGCGCTACACTGACAAGTTCAACAAGTTGTCCACCTTGACTGAAGAGTCCGGGTAATCTTCTAAAAGCTTGTCGTGATGGGGATAGATTATTGCAATTATTAATCTTCAACGAGGAATTCCTAGTAAGGGCAGTTCATCAGACTGCCCTGATTACGTCCCTGCCCCTTGTACACAC…
Montoje-SRR5818193-C29343	SRR5818193	metagenomic	1799	Freshwater	metagenomic_assembly_Lake_Montoje_Canada_len=1799_bp	TACCTGGTTGATCCTGCCAGTAGTCATATGCTTGTCTCAAAGATTAAGCCATGCATGTCTAAGTATAAGCCTTTACACGGTGAGACTGCGAATGGCTCATTAAATCAGAAACTGTTTATTTGATAGTGCCTACTACTTGGATAACCGTAGTAATTCTAGAGCTAATACATGCAAAAAGCCTGGACTTCTGGAACAGGCGTATTTATTAGATATACAAACCAACCGCTTCGGCGACCTTGGGTGACTCATAATAACTTCGCGAATCGTATGCTTCGGCGACGATGATTCATTCAAATTTCTGCCCTATCAGCTTTTGATGGTAGGGTATTGGCCTACCATGGCGTTAACGGGTAACGGAGAATTAGGGTTCGATTCCGGAGAGGGAGCCTGAGAGACGGC…
MsE-01oct19-C19255	ERR5863114	metagenomic	1792	Freshwater	metagenomic_assembly_Lake_Most_Canada_len=1792_bp	TACCTGGTTGATCCTGCCAGTAGTCATATGCTTGTCTCAAAGATTAAGCCATGCATGTCTAAGTATAAGCCTTTATATGGTGAGACTGCGAATGGCTCATTAAATCAGAAACTGTTTATTTGATAGTGCCTACTACATGGATACCTGTAGTAATTCTAGAGCTAATACATGCAAAAAGCCTGGACTTCTGGAACAGGCGTATTTATTAGATATACAAACCAACCGCTTCGGCGACCCTTGGTGACTCATAATAACTTCGCGAATCGTTTTCGGACGATGATTCATTCAAATTTCTGCCCTATCAGCTTTTGATGGTAGGGTATTGGCCTACCATGGCGTTAACGGGTAACGGAGAATTAGGGTTCGATTCCGGAGAGGGAGCCTGAGAGACGGCTACCA…
MsH-30apr19-C46710	ERR3719158	metagenomic	1799	Freshwater	metagenomic_assembly_Lake_Most_Canada_len=1799_bp	TACCTGGTTGATCCTGCCAGTAGTCATATGCTTGTCTCAAAGATTAAGCCATGCATGTCTAAGTATAAGCCTTTACACGGTGAGACTGCGAATGGCTCATTAAATCAGAAACTGTTTATTTGATAGTGCCTACTACTTGGATAACCGTAGTAATTCTAGAGCTAATACATGCAAAAAGCCTGGACTTCTGGAACAGGCGTATTTATTAGATATACAAACCAACCGCTTCGGCGACCTTGGGTGACTCATAATAACTTCGCGAATCGTATGCTTCGGCGACGATGATTCATTCAAATTTCTGCCCTATCAGCTTTTGATGGTAGGGTATTGGCCTACCATGGCGTTAACGGGTAACGGAGAATTAGGGTTCGATTCCGGAGAGGGAGCCTGAGAGACGGC…
Nastj-ERR4194703-C584256	ERR4194703	metagenomic	406	Freshwater	metagenomic_assembly_Lake_Nastjarrnen_Sweden_len=406_bp	ACTCAACACGGGAAAACTTACCAGGTCCAGACATAGTAAGGATTGACAGATTGAGAGCTCTTTCTTGATTCTATGGGTGGTGGTGCATGGCCGTTCTTAGTTGGTGGAGTGATTTGTCTGGTTAATTCCGATAACGAACGAGACCTTAACCTACTAAATAGTTACGCCGATACTTTTGTATCGGCGGACAACTTCTTAGAGGGACTATCGGTGTTCAACCGGTGGAAGTTTGAGGCAATAACAGGTCTGTGATGCCCTTAGATGTTCTGGGCCGCACGCGCGCTACACTGACAAGTTCAACAAGTTGTCCACCTTGACTGAAGAGTCCGGGTCATCTTCTAAAAGCTTGTCGTGATGGGGATAGATTATTGCAATTATTAATCTTCAACGAGGAATTCC…
OM388565	GenBank	isolate	1805	Marine	Telonema_subtile_strain_Tel-1_Isolate_water_column_of_the_Kara_Sea_Russia_len=1805_bp	ACCTGGTTGATCCTGCCAGTAGTCATATGCTTGTCTCAAAGATTAAGCCATGCATGTCTAAGTATACACCTTTACACGGTGAGACTGCGAATGGCTCATTAAATCAGTTATAGTTTATTTGATAGTGCCTACTTGGATAACCGTAGTAATTCTAGAGCTAATACATGCAACAAGTCCCGACTTCTGGAAGGGATGTATTTATTAGATATACAAACCAACCGTGGGGGGAAACCTTCATGTCCTTTGGTGAGTCATAATAACTTCGCGAATCGCATGCCTTCGGGCGGCGATGATTCATTCAAATTTCTGCCCTATCAGCTTTTGATGGTAGTGTATTGGACTACCATGGCGTTTACGGGTAACGGAGAATTAGGGTTCGATTCCGGAGAGGGAGCCTGA…
OM403114	GenBank	isolate	1618	Freshwater	Telonema_sp_DVTikhonenko-2022d_strain_Tel-4_Isolate_bottom_detritus_with_sand_of_Sakhray_River_Russia_len=1618_bp	GGGATGTATTTATTAGATATACAAACCAAACCACGGCGGGAAACCGTCGTGTCCTTTGGTGATTCATAATAACTTCGCGAAACGCATGCTTTCGGGCGGCGATGATTCATTCAAATTTCTGCCCTATCAGCTTTTGATGGTAGGGTATTGGCCTACCATGGCGTTCACGGGTAACGGAGAATTAGGGTTCGATTCCGGAGAGGGAGCCTGAGAGACGGCTACCACATCCAAGGAAGGCAGCAGGCGCGCAAATTACCCAATCCTGACACAGGGAGGTAGTGACAATAAATAACAATACTGGACTTTTTCAAGTCTAGTAATTGGAATGAGAACAATCTAAATACCTTATCGAGTATCAATTGGAGGGCAAGTCTGGTGCCAGCAGCCGCGGTAATTCCA…
OM415985	GenBank	isolate	1788	Marine	Telonema_sp_DVTikhonenko-2022c_strain_Tel-3_Isolate_sand_of_the_marine_littoral_zone_of_the_White_Sea_Russia_len=1788_bp	CATTCATATGCTTGTCTCAAAGATTAAGCCATGCATGTCTTAGTACAACCCCATTACACGGGAAGACTGCGAATGGCTCATTAAATCAGTTATAGTTTATTTGATAGTGCCTACTACTTGGATAACCGTAGTAATTCTAGAGCTAATACATGCAACAAGTCCCGACTTCTGGAAGGGATGTATTTATTAGATATACAAACCAACCGCGGCGGGAAACCGTCGTGTCCTTTGGTGATTCATAATAACTTCGCGAATCGCATGCCTTCGGGCGGCGATGATTCATTCAAATTTCTGCCCTATCAGCTTTTGATGGTAGGGTATTGGCCTACCATGGCGTTCACGGGTAACGGAGAATTAGGGTTCGATTCCGGAGAGGGAGCCTGAGAGACGGCTACCACA…
OM415986	GenBank	isolate	1808	Marine	Telonemida_sp_DVTikhonenko-2022a_strain_P-2_Isolate_water_column_Kara_Sea_Russia_len=1808_bp	ACCTGGTTGATCCTGCCAGTAGTCATATGCTTGTCTCAAAGATTAAGCCATGCATGTCTAAGTATACACCTTTACACGGTGAGACTGCGAATGGCTCATTAAATCAGTTATAGTTTATTTGATAGTGCCTACTACATGGATAACCGTAGTAATTCTAGAGCTAATACATGCAACAAGTCCCGACTTCTGGAAGGGATGTATTTATTAGATATACAAACCAACCGTGGCGGGAAACCGTCACGTCCTTTGGTGAGTCATAATAACTTCGCGAATCGTATGCCTTCGGGCGACGATGATTCATTCAAATTTCTGCCCTATCAGCTTTTGATGGTAGGGTATTGGCCTACCATGGCGTTTACGGGTAACGGAGAATTAGGGTTCGATTCCGGAGAGGGAGCC…
OM415987	GenBank	isolate	1003	Marine	Telonemida_sp_DVTikhonenko-2022b_strain_P-1_Isolate_water_column_Kara_Sea_Russia_len=1003_bp	GAATATCAACTTAGGACTTTGGTTCTATTTTGTTGGTTTCTAGGACTGAAGTAATGATTGATAGGGATAGTTGGGGGTGCTAGTATTTCGTGGCCAGAGGTGAAATTCTTGGATTCACGAAAGACTAACTTATGCGAAAGCATTCACCAAGGATGTCTTCTTTAATCAAGAACGAAAGTTGGGGGATCGAAGACGATCAGATACCGTCGTAGTCTTAACCATAAACTATGCCGACTAGGGATTGGAAGCGGTTTGTTCATTGACCCTTTCAGCACCTTACGAGAAATCAAAGTTTTTGGGTTCCGGGGGGAGTATGGTCGCAAGGCTGAAACTTAAAGGAATTGACGGAGGGGCACCACCAGGAGTGGAGCCTGCGGCTTAATTTGACTCAACACGGGA…
OM480747	GenBank	isolate	1813	Wet moss	Telonema_sp_DVTikhonenkov-2022e_strain_Tel-2_Isolate_wet_moss_and_sand_on_Champ_Island_Franz_Josef_Land_Russia_len=1813_bp	TACCTGGTTGATCCTGCCAGTAGTCATATGCTTGTCTCAAAGATTAAGCCATGCATGTCTAAGTATAACCCTTTACACGGGTAGACTGCGAATGGCTCATTAAATCAGTTATAGTTTATTTGATAGTGCCTACTACTTGGATAACCGTAGTAATTCTAGAGCTAATACATGCAACAAGTCCCGACTTCTGGAAGGGATGTATTTATTAGATATACAAACCAACCACGGCGGGAAACCGTCGTGTCCTTTGGTGATTCATAATAACTTCGCGAATCGCATGCCTTCGGGCGGCGATGATTCATTCAAATTTCTGCCCTATCAGCTTTTGATGGTAGGGTATTGGCCTACCATGGCGTTCACGNNNNNNNNNNNNNNNNNNNNNNNNNNNNNNNNNNNNNN…
Ontario-SRR3990180-C73998	SRR3990180	metagenomic	764	Freshwater	metagenomic_assembly_Lake_Ontario_Canada_len=764_bp	GATTGGGCGTGGTTTGTTCATTGACCCGCTCAGCACCTTACGAGAAATCAAAGTCTTTGGGTTCCGGGGGGAGTATGGTCGCAAGGCTGAAACTTAAAGGAATTGACGGAGGGGCACCACCAGGAGTGGAGCCTGCGGCTTAATTTGACTCAACACGGGAAAACTTACCAGGTCCAGACATAGTAAGGATTGACAGATTGAGAGCTCTTTCTTGATTCTATGGGTGGTGGTGCATGGCCGTTCTTAGTTGGTGGAGTGATTTGTCTGGTTAATTCCGATAACGAACGAGACCTTAACCTACTAAATAGTTACGCCGATACTTTTGTATCGGCGGACAACTTCTTAGAGGGACTATCGGTGTTCAACCGGTGGAAGTTTGAGGCAATAACAGGTCTGTGA…
Parsen-ERR4195046-C1192	ERR4195046	metagenomic	1799	Freshwater	metagenomic_assembly_Lake_Parsen_Sweden_len=1799_bp	TACCTGGTTGATCCTGCCAGTAGTCATATGCTTGTCTCAAAGATTAAGCCATGCATGTCTAAGTATAAGCCTTTACACGGTGAGACTGCGAATGGCTCATTAAATCAGAAACTGTTTATTTGATAGTGCCTACTACTTGGATAACCGTAGTAATTCTAGAGCTAATACATGCAAAAAGCCTGGACTTCTGGAACAGGCGTATTTATTAGATATACAAACCAACCGCTTCGGCGACCTTGGGTGACTCATAATAACTTCGCGAATCGTATGCTTCGGCGACGATGATTCATTCAAATTTCTGCCCTATCAGCTTTTGATGGTAGGGTATTGGCCTACCATGGCGTTAACGGGTAACGGAGAATTAGGGTTCGATTCCGGAGAGGGAGCCTGAGAGACGGC…
RE-01apr19-C517281	PRJNA429141	metagenomic	473	Freshwater	metagenomic_assembly_Rimov_Reservoir_Czechia_len=473_bp	TACCTGGTTGATCCTGCCAGTAGTCATATGCTTGTCTCAAAGATTAAGCCATGCATGTCTAAGTATAAGCCTTTACACGGTGAGACTGCGAATGGCTCATTAAATCAGAAACTGTTTATTTGATAGTGCCTACTACTTGGATAACCGTAGTAATTCTAGAGCTAATACATGCAAAAAGCCTGGACTTCTGGAACAGGCGTATTTATTAGATATACAAACCAACCGCTTCGGCGACCTTGGGTGACTCATAATAACTTCGCGAATCGTATGCTTCGGCGACGATGATTCATTCAAATTTCTGCCCTATCAGCTTTTGATGGTAGGGTATTGGCCTACCATGGCGTTAACGGGTAACGGAGAATTAGGGTTCGATTCCGGAGAGGGAGCCTGAGAGACGGC…
RE-10Dec18-C132116	PRJNA429141	metagenomic	1295	Freshwater	metagenomic_assembly_Rimov_Reservoir_Czechia_len=1295_bp	TACCTGGTTGATCCTGCCAGTAGTCATATGCTTGTCTCAAAGATTAAGCCATGCATGTCTAAGTATAAGCCTTTACACGGTGAGACTGCGAATGGCTCATTAAATCAGAAACTGTTTATTTGATAGTGCCTACTACTTGGATAACCGTAGTAATTCTAGAGCTAATACATGCAAAAAGCCTGGACTTCTGGAACAGGCGTATTTATTAGATATACAAACCAACCGCTTCGGCGACCTTGGGTGACTCATAATAACTTCGCGAATCGTATGCTTCGGCGACGATGATTCATTCAAATTTCTGTCCTATCAGCTTTTGATGGTAGGGTATTGGCCTACCATGGCGTTAACGGGTAACGGAGAATTAGGGTTCGATTCCGGAGAGGGAGCCTGAGAGACGGC…
RE-14apr17-C129342	PRJNA429141	metagenomic	1125	Freshwater	metagenomic_assembly_Rimov_Reservoir_Czechia_len=1125_bp	TACCTGGTTGATCCTGCCAGTAGTCATATGCTTGTCTCAAAGATTAAGCCATGCATGTCTAAGTATAAGCCTTTACACGGTGAGACTGCGAATGGCTCATTAAATCAGAAACTGTTTATTTGATAGTGCCTACTACTTGGATAACCGTAGTAATTCTAGAGCTAATACATGCAAAAAGCCTGGACTTCTGGAACAGGCGTATTTATTAGATATACAAACCAACCGCTTCGGCGACCTTGGGTGACTCATAATAACTTCGCGAATCGTATGCTTCGGCGACGATGATTCATTCAAATTTCTGCCCTATCAGCTTTTGATGGTAGGGTATTGGCCTACCATGGCGTTAACGGGTAACGGAGAATTAGGGTTCGATTCCGGAGAGGGAGCCTGAGAGACGGC…
RE-14apr17-C191757	PRJNA429141	metagenomic	554	Freshwater	metagenomic_assembly_Rimov_Reservoir_Czechia_len=554_bp	CTTGATTCTATGGGTGGTGGTGCATGGCCGTTCTTAGTTGGTGGAGTGATTTGTCTGGTTAATTCCGATAACGAACGAGACCTTAACCTACTAAATAGTTACGCCGATACTTTTGTATCGGCGGACAACTTCTTAGAGGGACTATCGGTGTTCAACCGGTGGAAGTTTGAGGCAATAACAGGTCTGTGATGCCCTTAGATGTTCTGGGCCGCACGCGCGCTACACTGACAAGTTCAACAAGTTGTCCACCTTGACTGAAGAGTCCGGGTAATCTTCTAAAAGCTTGTCGTGATGGGGATAGATTATTGCAATTATTAATCTTCAACGAGGAATTCCTAGTAAGGGCAGTTCATCAGACTGCCCTGATTACGTCCCTGCCCCTTGTACACACCGCCCGTC…
RE-18nov19-C37328	PRJNA429141	metagenomic	1799	Freshwater	metagenomic_assembly_Rimov_Reservoir_Czechia_len=1799_bp	TACCTGGTTGATCCTGCCAGTAGTCATATGCTTGTCTCAAAGATTAAGCCATGCATGTCTAAGTATAAGCCTTTACACGGTGAGACTGCGAATGGCTCATTAAATCAGAAACTGTTTATTTGATAGTGCCTACTACTTGGATAACCGTAGTAATTCTAGAGCTAATACATGCAAAAAGCCTGGACTTCTGGAACAGGCGTATTTATTAGATATACAAACCAACCGCTTCGGCGACCTTGGGTGACTCATAATAACTTCGCGAATCGTATGCTTCGGCGACGATGATTCATTCAAATTTCTGCCCTATCAGCTTTTGATGGTAGGGTATTGGCCTACCATGGCGTTAACGGGTAACGGAGAATTAGGGTTCGATTCCGGAGAGGGAGCCTGAGAGACGGC…
RE-19Nov18-C22250	PRJNA429141	metagenomic	1799	Freshwater	metagenomic_assembly_Rimov_Reservoir_Czechia_len=1799_bp	TACCTGGTTGATCCTGCCAGTAGTCATATGCTTGTCTCAAAGATTAAGCCATGCATGTCTAAGTATAAGCCTTTACACGGTGAGACTGCGAATGGCTCATTAAATCAGAAACTGTTTATTTGATAGTGCCTACTACTTGGATAACCGTAGTAATTCTAGAGCTAATACATGCAAAAAGCCTGGACTTCTGGAACAGGCGTATTTATTAGATATACAAACCAACCGCTTCGGCGACCTTGGGTGACTCATAATAACTTCGCGAATCGTATGCTTCGGCGACGATGATTCATTCAAATTTCTGCCCTATCAGCTTTTGATGGTAGGGTATTGGCCTACCATGGCGTTAACGGGTAACGGAGAATTAGGGTTCGATTCCGGAGAGGGAGCCTGAGAGACGGC…
RE-23may17-C1121568	PRJNA429141	metagenomic	472	Freshwater	metagenomic_assembly_Rimov_Reservoir_Czechia_len=472_bp	TACCTGGTTGATCCTGCCAGTAGTCATATGCTTGTCTCAAAGATTAAGCCATGCATGTCTAAGTATAAGCCTTTACACGGTGAGACTGCGAATGGCTCATTAAATCAGAAACTGTTTATTTGATAGTGCCTACTACTTGGATAACCGTAGTAATTCTAGAGCTAATACATGCAAAAAGCCTGGACTTCTGGAACAGGCGTATTTATTAGATATACAAACCAACCGCTTCGGCGACCTTGGGTGACTCATAATAACTTCGCGAATCGTATGCTTCGGCGACGATGATTCATTCAAATTTCTGCCCTATCAGCTTTTGATGGTAGGGTATTGGCCTACCATGGCGTTAACGGGTAACGGAGAATTAGGGTTCGATTCCGGAGAGGGAGCCTGAGAGACGGC…
RE-23may17-C4034425	PRJNA429141	metagenomic	640	Freshwater	metagenomic_assembly_Rimov_Reservoir_Czechia_len=640_bp	AAGGCAGCAGGCGCGCAAATTACCCAATCCTGACACAGGGAGGTAGTGACAATAAATAACAATACTGGACTTTTTCAAGCCTAGTAATTGGAATGAGAACAATTTAAATCCCTTATCGAGTATCAATTGGAGGGCAAGTCTGGTGCCAGCAGCCGCGGTAATTCCAGCTCCAATAGCGTATATTAAAGTTGTTGCAGTTAAAAAGCTCGTAGTTGGAGTTCAGAGTGAGCTCAGCCGGTCGGCCTCATGGGTCAGAACTGGTCGACTCTCTCTTGTTTGTGGATCCCGCCCGGAGTTAACTCTTCGGGATGTGGAGTTCACATCGTTTACCTTGAAAAAATTAGAGTGTTCAAAGCAGGCGTTTGCTTGAATATATTAGCATGGAATAATGGAATAGGA…
RE-23may19-C49241	PRJNA429141	metagenomic	1799	Freshwater	metagenomic_assembly_Rimov_Reservoir_Czechia_len=1799_bp	TACCTGGTTGATCCTGCCAGTAGTCATATGCTTGTCTCAAAGATTAAGCCATGCATGTCTAAGTATAAGCCTTTACACGGTGAGACTGCGAATGGCTCATTAAATCAGAAACTGTTTATTTGATAGTGCCTACTACTTGGATAACCGTAGTAATTCTAGAGCTAATACATGCAAAAAGCCTGGACTTCTGGAACAGGCGTATTTATTAGATATACAAACCAACCGCTTCGGCGACCTTGGGTGACTCATAATAACTTCGCGAATCGTATGCTTCGGCGACGATGATTCATTCAAATTTCTGCCCTATCAGCTTTTGATGGTAGGGTATTGGCCTACCATGGCGTTAACGGGTAACGGAGAATTAGGGTTCGATTCCGGAGAGGGAGCCTGAGAGACGGC…
RE-4nov15-C235122	PRJNA429141	metagenomic	1175	Freshwater	metagenomic_assembly_Rimov_Reservoir_Czechia_len=1175_bp	TACCTGGTTGATCCTGCCAGTAGTCATATGCTTGTCTCAAAGATTAAGCCATGCATGTCTAAGTATAAGCCTTTACACGGTGAGACTGCGAATGGCTCATTAAATCAGAAACTGTTTATTTGATAGTGCCTACTACTTGGATAACCGTAGTAATTCTAGAGCTAATACATGCAAAAAGCCTGGACTTCTGGAACAGGCGTATTTATTAGATATACAAACCAACCGCTTCGGCGACCTTGGGTGACTCATAATAACTTCGCGAATCGTATGCTTCGGCGACGATGATTCATTCAAATTTCTGCCCTATCAGCTTTTGATGGTAGGGTATTGGCCTACCATGGCGTTAACGGGTAACGGAGAATTAGGGTTCGATTCCGGAGAGGGAGCCTGAGAGACGGC…
RE-4nov15-C560861	PRJNA429141	metagenomic	598	Freshwater	metagenomic_assembly_Rimov_Reservoir_Czechia_len=598_bp	ACCAGGTCCAGACATAGTAAGGATTGACAGATTGAGAGCTCTTTCTTGATTCTATGGGTGGTGGTGCATGGCCGTTCTTAGTTGGTGGAGTGATTTGTCTGGTTAATTCCGATAACGAACGAGACCTTAACCTACTAAATAGTTACGCCGATACTTTTGTATCGGCGGACAACTTCTTAGAGGGACTATCGGTGTTCAACCGGTGGAAGTTTGAGGCAATAACAGGTCTGTGATGCCCTTAGATGTTCTGGGCCGCACGCGCGCTACACTGACAAGTTCAACAAGTTGTCCACCTTGACTGAAGAGTCCGGGTAATCTTCTAAAAGCTTGTCGTGATGGGGATAGATTATTGCAATTATTAATCTTCAACGAGGAATTCCTAGTAAGGGCAGTTCATCA…
RE-9nov16-C72857	PRJNA429141	metagenomic	582	Freshwater	metagenomic_assembly_Rimov_Reservoir_Czechia_len=582_bp	GTAAGGATTGACAGATTGAGAGCTCTTTCTTGATTCTATGGGTGGTGGTGCATGGCCGTTCTTAGTTGGTGGAGTGATTTGTCTGGTTAATTCCGATAACGAACGAGACCTTAACCTACTAAATAGTTACGCCGATACTTTTGTATCGGCGGACAACTTCTTAGAGGGACTATCGGTGTTCAACCGGTGGAAGTTTGAGGCAATAACAGGTCTGTGATGCCCTTAGATGTTCTGGGCCGCACGCGCGCTACACTGACAAGTTCAACAAGTTGTCCACCTTGACTGAAGAGTCCGGGTAATCTTCTAAAAGCTTGTCGTGATGGGGATAGATTATTGCAATTATTAATCTTCAACGAGGAATTCCTAGTAAGGGCAGTTCATCAGACTGCCCTGATTACG…
RH-01apr19-C279921	PRJNA429141	metagenomic	1295	Freshwater	metagenomic_assembly_Rimov_Reservoir_Czechia_len=1295_bp	TACCTGGTTGATCCTGCCAGTAGTCATATGCTTGTCTCAAAGATTAAGCCATGCATGTCTAAGTATAAGCCTTTACACGGTGAGACTGCGAATGGCTCATTAAATCAGAAACTGTTTATTTGATAGTGCCTACTACTTGGATAACCGTAGTAATTCTAGAGCTAATACATGCAAAAAGCCTGGACTTCTGGAACAGGCGTATTTATTAGATATACAAACCAACCGCTTCGGCGACCTTGGGTGACTCATAATAACTTCGCGAATCGTATGCTTCGGCGACGATGATTCATTCAAATTTCTGCCCTATCAGCTTTTGATGGTAGGGTATTGGCCTACCATGGCGTTAACGGGTAACGGAGAATTAGGGTTCGATTCCGGAGAGGGAGCCTGAGAGACGGC…
RH-06Aug18-C29905	PRJNA429141	metagenomic	1799	Freshwater	metagenomic_assembly_Rimov_Reservoir_Czechia_len=1799_bp	TACCTGGTTGATCCTGCCAGTAGTCATATGCTTGTCTCAAAGATTAAGCCATGCATGTCTAAGTATAAGCCTTTACACGGTGAGACTGCGAATGGCTCATTAAATCAGAAACTGTTTATTTGATAGTGCCTACTACTTGGATAACCGTAGTAATTCTAGAGCTAATACATGCAAAAAGCCTGGACTTCTGGAACAGGCGTATTTATTAGATATACAAACCAACCGCTTCGGCGACCTTGGGTGACTCATAATAACTTCGCGAATCGTATGCTTCGGCGACGATGATTCATTCAAATTTCTGCCCTATCAGCTTTTGATGGTAGGGTATTGGCCTACCATGGCGTTAACGGGTAACGGAGAATTAGGGTTCGATTCCGGAGAGGGAGCCTGAGAGACGGC…
RH-07oct19-C44982	PRJNA429141	metagenomic	1799	Freshwater	metagenomic_assembly_Rimov_Reservoir_Czechia_len=1799_bp	TACCTGGTTGATCCTGCCAGTAGTCATATGCTTGTCTCAAAGATTAAGCCATGCATGTCTAAGTATAAGCCTTTACACGGTGAGACTGCGAATGGCTCATTAAATCAGAAACTGTTTATTTGATAGTGCCTACTACTTGGATAACCGTAGTAATTCTAGAGCTAATACATGCAAAAAGCCTGGACTTCTGGAACAGGCGTATTTATTAGATATACAAACCAACCGCTTCGGCGACCTTGGGTGACTCATAATAACTTCGCGAATCGTATGCTTCGGCGACGATGATTCATTCAAATTTCTGCCCTATCAGCTTTTGATGGTAGGGTATTGGCCTACCATGGCGTTAACGGGTAACGGAGAATTAGGGTTCGATTCCGGAGAGGGAGCCTGAGAGACGGC…
RH-14apr17-C32801	PRJNA429141	metagenomic	1799	Freshwater	metagenomic_assembly_Rimov_Reservoir_Czechia_len=1799_bp	TACCTGGTTGATCCTGCCAGTAGTCATATGCTTGTCTCAAAGATTAAGCCATGCATGTCTAAGTATAAGCCTTTACACGGTGAGACTGCGAATGGCTCATTAAATCAGAAACTGTTTATTTGATAGTGCCTACTACTTGGATAACCGTAGTAATTCTAGAGCTAATACATGCAAAAAGCCTGGACTTCTGGAACAGGCGTATTTATTAGATATACAAACCAACCGCTTCGGCGACCTTGGGTGACTCATAATAACTTCGCGAATCGTATGCTTCGGCGACGATGATTCATTCAAATTTCTGCCCTATCAGCTTTTGATGGTAGGGTATTGGCCTACCATGGCGTTAACGGGTAACGGAGAATTAGGGTTCGATTCCGGAGAGGGAGCCTGAGAGACGGC…
RH-15aug16-C83656	PRJNA429141	metagenomic	1124	Freshwater	metagenomic_assembly_Rimov_Reservoir_Czechia_len=1124_bp	TACCTGGTTGATCCTGCCAGTAGTCATATGCTTGTCTCAAAGATTAAGCCATGCATGTCTAAGTATAAGCCTTTACACGGTGAGACTGCGAATGGCTCATTAAATCAGAAACTGTTTATTTGATAGTGCCTACTACTTGGATAACCGTAGTAATTCTAGAGCTAATACATGCAAAAAGCCTGGACTTCTGGAACAGGCGTATTTATTAGATATACAAACCAACCGCTTCGGCGACCTTGGGTGACTCATAATAACTTCGCGAATCGTATGCTTCGGCGACGATGATTCATTCAAATTTCTGCCCTATCAGCTTTTGATGGTAGGGTATTGGCCTACCATGGCGTTAACGGGTAACGGAGAATTAGGGTTCGATTCCGGAGAGGGAGCCTGAGAGACGGC…
RH-16Jul18-C160228	PRJNA429141	metagenomic	1295	Freshwater	metagenomic_assembly_Rimov_Reservoir_Czechia_len=1295_bp	TACCTGGTTGATCCTGCCAGTAGTCATATGCTTGTCTCAAAGATTAAGCCATGCATGTCTAAGTATAAGCCTTTACACGGTGAGACTGCGAATGGCTCATTAAATCAGAAACTGTTTATTTGATAGTGCCTACTACTTGGATAACCGTAGTAATTCTAGAGCTAATACATGCAAAAAGCCTGGACTTCTGGAACAGGCGTATTTATTAGATATACAAACCAACCGCTTCGGCGACCTTGGGTGACTCATAATAACTTCGCGAATCGTATGCTTCGGCGACGATGATTCATTCAAATTTCTGCCCTATCAGCTTTTGATGGTAGGGTATTGGCCTACCATGGCGTTAACGGGTAACGGAGAATTAGGGTTCGATTCCGGAGAGGGAGCCTGAGAGACGGC…
RH-16Jul18-C93509	PRJNA429141	metagenomic	604	Freshwater	metagenomic_assembly_Rimov_Reservoir_Czechia_len=604_bp	AAACTTACCAGGTCCAGACATAGTAAGGATTGACAGATTGAGAGCTCTTTCTTGATTCTATGGGTGGTGGTGCATGGCCGTTCTTAGTTGGTGGAGTGATTTGTCTGGTTAATTCCGATAACGAACGAGACCTTAACCTACTAAATAGTTACGCCGATACTTTTGTATCGGCGGACAACTTCTTAGAGGGACTATCGGTGTTCAACCGGTGGAAGTTTGAGGCAATAACAGGTCTGTGATGCCCTTAGATGTTCTGGGCCGCACGCGCGCTACACTGACAAGTTCAACAAGTTGTCCACCTTGACTGAAGAGTCCGGGTAATCTTCTAAAAGCTTGTCGTGATGGGGATAGATTATTGCAATTATTAATCTTCAACGAGGAATTCCTAGTAAGGGCAGT…
RH-16sep19-C159628	PRJNA429141	metagenomic	478	Freshwater	metagenomic_assembly_Rimov_Reservoir_Czechia_len=478_bp	TACCTGGTTGATCCTGCCAGTAGTCATATGCTTGTCTCAAAGATTAAGCCATGCATGTCTAAGTATAAGCCTTTACACGGTGAGACTGCGAATGGCTCATTAAATCAGAAACTGTTTATTTGATAGTGCCTACTACTTGGATAACCGTAGTAATTCTAGAGCTAATACATGCAAAAAGCCTGGACTTCTGGAACAGGCGTATTTATTAGATATACAAACCAACCGCTTCGGCGACCTTGGGTGACTCATAATAACTTCGCGAATCGTATGCTTCGGCGACGATGATTCATTCAAATTTCTGCCCTATCAGCTTTTGATGGTAGGGTATTGGCCTACCATGGCGTTAACGGGTAACGGAGAATTAGGGTTCGATTCCGGAGAGGGAGCCTGAGAGACGGC…
RH-16sep19-C1622275	PRJNA429141	metagenomic	433	Freshwater	metagenomic_assembly_Rimov_Reservoir_Czechia_len=433_bp	CAGGCGCATGCCCTGAATATGCTAGCATGGAATAATACGATAGGACCTCAGTCCTATTTTGTTGGCTTCTAGAGCTGAGGGAATGATTAATAGGGATAGTTGGGGGCATTCATATTTCATTGTCAGAGGTGAAATTCTTGGATTTATGAAAGATGAACTTCTGCGAAAGCATTTGCCAAGGATGTTTTCATTAATCAAGAACGAAAGTTAGGGGATCGAAGACGATCAGATACCGTCGTAGTCTTAACCATAAACTATGCCGACTAGGGATTGGGCGTGGTTTGTTCATTGACCCGCTCAGCACCTTACGAGAAATCAAAGTCTTTGGGTTCCGGGGGGAGTATGGTCGCAAGGCTGAAACTTAAAGGAATTGACGGAAGGGCACCACCAGGAGTGGAG…
RH-16sep19-C348046	PRJNA429141	metagenomic	474	Freshwater	metagenomic_assembly_Rimov_Reservoir_Czechia_len=474_bp	CCTTAACCTACTAAATAGTTACGCCGATACTTTTGTATCGGCGGACAACTTCTTAGAGGGACTATCGGTGTTCAACCGGTGGAAGTTTGAGGCAATAACAGGTCTGTGATGCCCTTAGATGTTCTGGGCCGCACGCGCGCTACACTGACAAGTTCAACAAGTTGTCCACCTTGACTGAAGAGTCCGGGTAATCTTCTAAAAGCTTGTCGTGATGGGGATAGATTATTGCAATTATTAATCTTCAACGAGGAATTCCTAGTAAGGGCAGTTCATCAGACTGCCCTGATTACGTCCCTGCCCCTTGTACACACCGCCCGTCGCTACTACCGATTGAATGGTCTGGTGAGTCTTCCGGACTGCGGCTCTAGCTCGGGCAACCGGGCTTTGCTGCGGGAAGTT…
RH-18aug17-C185417	PRJNA429141	metagenomic	476	Freshwater	metagenomic_assembly_Rimov_Reservoir_Czechia_len=476_bp	TACCTGGTTGATCCTGCCAGTAGTCATATGCTTGTCTCAAAGATTAAGCCATGCATGTCTAAGTATAAGCCTTTACACGGTGAGACTGCGAATGGCTCATTAAATCAGAAACTGTTTATTTGATAGTGCCTACTACTTGGATAACCGTAGTAATTCTAGAGCTAATACATGCAAAAAGCCTGGACTTCTGGAACAGGCGTATTTATTAGATATACAAACCAACCGCTTCGGCGACCTTGGGTGACTCATAATAACTTCGCGAATCGTATGCTTCGGCGACGATGATTCATTCAAATTTCTGCCCTATCAGCTTTTGATGGTAGGGTATTGGCCTACCATGGCGTTAACGGGTAACGGAGAATTAGGGTTCGATTCCGGAGAGGGAGCCTGAGAGACGGC…
RH-18aug17-C648648	PRJNA429141	metagenomic	812	Freshwater	metagenomic_assembly_Rimov_Reservoir_Czechia_len=812_bp	GGTAACGGAGAATTAGGGTTCGATTCCGGAGAGGGAGCCTGAGAGACGGCTACCACATCCAAGGAAGGCAGCAGGCGCGCAAATTACCCAATCCTGACACAGGGAGGTAGTGACAATAAATAACAATACTGGACTTTTTCAAGCCTAGTAATTGGAATGAGAACAATTTAAATCCCTTATCGAGTATCAATTGGAGGGCAAGTCTGGTGCCAGCAGCCGCGGTAATTCCAGCTCCAATAGCGTATATTAAAGTTGTTGCAGTTAAAAAGCTCGTAGTTGGAGTTCAGAGTGAGCTCAGCCGGTCGGCCTCATGGGTCAGAACTGGTCGACTCTCTCTTGTTTGTGGATCCCGCCCGGAGTTAACTCTTCGGGATGTGGAGTTCACATCGTTTACCTTGA…
RH-18aug17-C65525	PRJNA429141	metagenomic	531	Freshwater	metagenomic_assembly_Rimov_Reservoir_Czechia_len=531_bp	GGTGCATGGCCGTTCTTAGTTGGTGATTTGTCTGGTTAATTCCGATAACGAACGAGACCTTAACCTACTAAATAGTTACGCCGATACTTTTGTATCGGCGGACAACTTCTTAGAGGGACTATCGGTGTTCAACCGGTGGAAGTTTGAGGCAATAACAGGTCTGTGATGCCCTTAGATGTTCTGGGCCGCACGCGCGCTACACTGACAAGTTCAACAAGTTGTCCACCTTGACTGAAGAGTCCGGGTAATCTTCTAAAAGCTTGTCGTGATGGGGATAGATTATTGCAATTATTAATCTTCAACGAGGAATTCCTAGTAAGGGCAGTTCATCAGACTGCCCTGATTACGTCCCTGCCCCTTGTACACACCGCCCGTCGCTACTACCGATTGAATGGTCTG…
RH-18jul19-C316923	PRJNA429141	metagenomic	1312	Freshwater	metagenomic_assembly_Rimov_Reservoir_Czechia_len=1312_bp	TACCTGGTTGATCCTGCCAGTAGTCATATGCTTGTCTCAAAGATTAAGCCATGCATGTCTAAGTATAAGCCTTTACACGGTGAGACTGCGAATGGCTCATTAAATCAGAAACTGTTTATTTGATAGTGCCTACTACTTGGATAACCGTAGTAATTCTAGAGCTAATACATGCAAAAAGCCTGGACTTCTGGAACAGGCGTATTTATTAGATATACAAACCAACCGCTTCGGCGACCTTGGGTGACTCATAATAACTTCGCGAATCGTATGCTTCGGCGACGATGATTCATTCAAATTTCTGCCCTATCAGCTTTTGATGGTAGGGTATTGGCCTACCATGGCGTTAACGGGTAACGGAGAATTAGGGTTCGATTCCGGAGAGGGAGCCTGAGAGACGGC…
RH-20Jun18-C271478	PRJNA429141	metagenomic	486	Freshwater	metagenomic_assembly_Rimov_Reservoir_Czechia_len=486_bp	TACCTGGTTGATCCTGCCAGTAGTCATATGCTTGTCTCAAAGATTAAGCCATGCATGTCTAAGTATAAGCCTTTACACGGTGAGACTGCGAATGGCTCATTAAATCAGAAACTGTTTATTTGATAGTGCCTACTACTTGGATAACCGTAGTAATTCTAGAGCTAATACATGCAAAAAGCCTGGACTTCTGGAACAGGCGTATTTATTAGATATACAAACCAACCGCTTCGGCGACCTTGGGTGACTCATAATAACTTCGCGAATCGTATGCTTCGGCGACGATGATTCATTCAAATTTCTGCCCTATCAGCTTTTGATGGTAGGGTATTGGCCTACCATGGCGTTAACGGGTAACGGAGAATTAGGGTTCGATTCCGGAGAGGGAGCCTGAGAGACGGC…
RH-23apr19-C21993	PRJNA429141	metagenomic	1799	Freshwater	metagenomic_assembly_Rimov_Reservoir_Czechia_len=1799_bp	TACCTGGTTGATCCTGCCAGTAGTCATATGCTTGTCTCAAAGATTAAGCCATGCATGTCTAAGTATAAGCCTTTACACGGTGAGACTGCGAATGGCTCATTAAATCAGAAACTGTTTATTTGATAGTGCCTACTACTTGGATAACCGTAGTAATTCTAGAGCTAATACATGCAAAAAGCCTGGACTTCTGGAACAGGCGTATTTATTAGATATACAAACCAACCGCTTCGGCGACCTTGGGTGACTCATAATAACTTCGCGAATCGTATGCTTCGGCGACGATGATTCATTCAAATTTCTGCCCTATCAGCTTTTGATGGTAGGGTATTGGCCTACCATGGCGTTAACGGGTAACGGAGAATTAGGGTTCGATTCCGGAGAGGGAGCCTGAGAGACGGC…
RH-23may17-C3966593	PRJNA429141	metagenomic	566	Freshwater	metagenomic_assembly_Rimov_Reservoir_Czechia_len=566_bp	TACCCAATCCTGACACAGGGAGGTAGTGACAATAAATAACAATACTGGACTTTTTCAAGTCTAGTAATTGGAATGAGAACAATCTAAATACCTTATCGAGTATCAATTGGAGGGCAAGTCTGGTGCCAGCAGCCGCGGTAATTCCAGCTCCAATAGCGTATATTAAAGTTGTTGCAGTTAAAAAGCTCGTAGTTGGATCTCAGGGTGAGCTCAGTTGGTCGGCCTAATTGGTCAGAACTGGCTGACTCTCCCTTGTTTCTGAATCCCGGTCGGAGTTAATTCTTCGTTCGTGGACTTCAGATCGTTTACCTTGAAAAAATTAGAGTGTTCAAAGCGGGCGTTTGCTTGAATACATTAGCATGGAATAATGGAATAGGACCCTGGTCTTATTTTGTTGGT…
RH-23may17-C586713	PRJNA429141	metagenomic	1222	Freshwater	metagenomic_assembly_Rimov_Reservoir_Czechia_len=1222_bp	TACCTGGTTGATCCTGCCAGTAGTCATATGCTTGTCTCAAAGATTAAGCCATGCATGTCTAAGTATAAGCCTTTACACGGTGAGACTGCGAATGGCTCATTAAATCAGAAACTGTTTATTTGATAGTGCCTACTACTTGGATAACCGTAGTAATTCTAGAGCTAATACATGCAAAAAGCCTGGACTTCTGGAACAGGCGTATTTATTAGATATACAAACCAACCGCTTCGGCGACCTTGGGTGACTCATAATAACTTCGCGAATCGTATGCTTCGGCGACGATGATTCATTCAAATTTCTGCCCTATCAGCTTTTGATGGTAGGGTATTGGCCTACCATGGCGTTAACGGGTAACGGAGAATTAGGGTTCGATTCCGGAGAGGGAGCCTGAGAGACGGC…
RH-23may19-C28947	PRJNA429141	metagenomic	1799	Freshwater	metagenomic_assembly_Rimov_Reservoir_Czechia_len=1799_bp	TACCTGGTTGATCCTGCCAGTAGTCATATGCTTGTCTCAAAGATTAAGCCATGCATGTCTAAGTATAAGCCTTTACACGGTGAGACTGCGAATGGCTCATTAAATCAGAAACTGTTTATTTGATAGTGCCTACTACTTGGATAACCGTAGTAATTCTAGAGCTAATACATGCAAAAAGCCTGGACTTCTGGAACAGGCGTATTTATTAGATATACAAACCAACCGCTTCGGCGACCTTGGGTGACTCATAATAACTTCGCGAATCGTATGCTTCGGCGACGATGATTCATTCAAATTTCTGCCCTATCAGCTTTTGATGGTAGGGTATTGGCCTACCATGGCGTTAACGGGTAACGGAGAATTAGGGTTCGATTCCGGAGAGGGAGCCTGAGAGACGGC…
RH-24jun19-C30450	PRJNA429141	metagenomic	1799	Freshwater	metagenomic_assembly_Rimov_Reservoir_Czechia_len=1799_bp	TACCTGGTTGATCCTGCCAGTAGTCATATGCTTGTCTCAAAGATTAAGCCATGCATGTCTAAGTATAAGCCTTTACACGGTGAGACTGCGAATGGCTCATTAAATCAGAAACTGTTTATTTGATAGTGCCTACTACTTGGATAACCGTAGTAATTCTAGAGCTAATACATGCAAAAAGCCTGGACTTCTGGAACAGGCGTATTTATTAGATATACAAACCAACCGCTTCGGCGACCTTGGGTGACTCATAATAACTTCGCGAATCGTATGCTTCGGCGACGATGATTCATTCAAATTTCTGCCCTATCAGCTTTTGATGGTAGGGTATTGGCCTACCATGGCGTTAACGGGTAACGGAGAATTAGGGTTCGATTCCGGAGAGGGAGCCTGAGAGACGGC…
RH-26aug19-C110046	PRJNA429141	metagenomic	554	Freshwater	metagenomic_assembly_Rimov_Reservoir_Czechia_len=554_bp	CTTGATTCTATGGGTGGTGGTGCATGGCCGTTCTTAGTTGGTGGAGTGATTTGTCTGGTTAATTCCGATAACGAACGAGACCTTAACCTACTAAATAGTTACGCCGATACTTTTGTATCGGCGGACAACTTCTTAGAGGGACTATCGGTGTTCAACCGGTGGAAGTTTGAGGCAATAACAGGTCTGTGATGCCCTTAGATGTTCTGGGCCGCACGCGCGCTACACTGACAAGTTCAACAAGTTGTCCACCTTGACTGAAGAGTCCGGGTAATCTTCTAAAAGCTTGTCGTGATGGGGATAGATTATTGCAATTATTAATCTTCAACGAGGAATTCCTAGTAAGGGCAGTTCATCAGACTGCCCTGATTACGTCCCTGCCCCTTGTACACACCGCCCGTC…
RH-26aug19-C83830	PRJNA429141	metagenomic	1145	Freshwater	metagenomic_assembly_Rimov_Reservoir_Czechia_len=1145_bp	TACCTGGTTGATCCTGCCAGTAGTCATATGCTTGTCTCAAAGATTAAGCCATGCATGTCTAAGTATAAGCCTTTACACGGTGAGACTGCGAATGGCTCATTAAATCAGAAACTGTTTATTTGATAGTGCCTACTACTTGGATAACCGTAGTAATTCTAGAGCTAATACATGCAAAAAGCCTGGACTTCTGGAACAGGCGTATTTATTAGATATACAAACCAACCGCTTCGGCGACCTTGGGTGACTCATAATAACTTCGCGAATCGTATGCTTCGGCGACGATGATTCATTCAAATTTCTGCCCTATCAGCTTTTGATGGTAGGGTATTGGCCTACCATGGCGTTAACGGGTAACGGAGAATTAGGGTTCGATTCCGGAGAGGGAGCCTGAGAGACGGC…
[truncated: 38 more rows]
