# Supplementary material for: Global freshwater distribution of Telonemia protists
Source: ISME J. 2024 Sep 20;18(1):wrae177. doi: 10.1093/ismejo/wrae177 (PMC11512789; doi:10.1093/ismejo/wrae177)
Supplement: Supplementary_Table_S4_wrae177 [file supplementary_table_s4_wrae177.xlsx]

## Sheet: Supplementary Table S4
Supplementary Table S4: CARD-FISH and 18S rRNA comparisons
Num	record id
Dataset	dataset of origin or lake of origin
Metagenome label	identifier of metagenome fom the sample
CARD-FISH filter label	label of CARD-FISH filter
% Telonema 18S	% of Telonema 18S rRNA gene sequences in metagenome
% Telonema CARD-FISH	% of Telonema using CARD-FISH probe
Temperature (°C)	Temperature (in ºC)
DO (mg/L)	Dissolved oxygen in mg/L
Chla (ug/L)	Chlorophyll a concentration in ug/L
% Cercozoa Novel Clade2 18S	% of Cercozoa Novel Clade2 18S rRNA gene sequences in metagenome
% Symbiodinium and Syndiniales Group 18S	% of Symbiodinium and Syndiales Group 18S rRNA gene sequences in metagenome
Num	Dataset	Metagenome label	CARD-FISH filter label	% Telonema 18S	% Telonema CARD-FISH	Temperature (°C)	DO (mg/L)	Chla (ug/L)	% Cercozoa Novel Clade2 18S	% Symbiodinium and Syndiniales Group 18S
1	Rimov 2019 timeline	RE-01apr19	RA7	0.951146	10.3448	7.232	12.34	2	1.16732	0.756593
2	Rimov 2019 timeline	RE-23apr19	R9-2	0.347339	0	12.109	11.45	3.31	0.22409	0.414566
3	Rimov 2019 timeline	RE-23may19	RM7	0.212889	1.48515	NA	NA	NA	0.0272498	0.12603
4	Rimov 2019 timeline	RE-24jun19	R63	0.0810373	0	24.289	10.04	1.49	20.9684	0.29376
5	Rimov 2019 timeline	RE-18jul19	R77	0.0429	0	NA	NA	NA	0.02145	0.579151
6	Rimov 2019 timeline	RE-26aug19	R105	0.0158065	0	23.345	11.98	4.64	0	0.260808
7	Rimov 2019 timeline	RE-16sep19	R119	0.241823	0	20.617	10.3	5.25	4.16189	0.547283
8	Rimov 2019 timeline	RE-07oct19	R133	0.294262	0	15.091	7.09	1.74	10.2599	0.245218
9	Rimov 2019 timeline	RE-29oct19	R146	0.388464	0	12.835	7.31	2.93	7.23955	0.447322
10	Rimov 2019 timeline	RE-18nov19	R160	2.45977	0	9.089	6.16	1.75	5.54474	0.368966
11	Rimov 2019 timeline	RH-01apr19	RA10	15.5363	15.6	4.051	10.7	1.15	1.82253	0.47804
12	Rimov 2019 timeline	RH-23apr19	R9H2	5.85714	14.2857	12.109	11.45	3.31	4.54762	0.619048
13	Rimov 2019 timeline	RH-23may19	RM9	3.69384	10	NA	NA	NA	0.3019	0.479489
14	Rimov 2019 timeline	RH-24jun19	R65	5.43449	15.6499	24.289	10.04	1.49	5.00404	0.968523
15	Rimov 2019 timeline	RH-18jul19	R79	4.17095	4.54545	NA	NA	NA	6.47216	0.53421
16	Rimov 2019 timeline	RH-26aug19	R107	2.24018	11.828	23.345	11.98	4.64	1.45061	0.422328
17	Rimov 2019 timeline	RH-16sep19	R121	1.03438	3.48259	20.617	10.3	5.25	1.52114	0.258594
18	Rimov 2019 timeline	RH-07oct19	R135	3.61297	3.08642	15.091	7.09	1.74	3.53873	0.395942
19	Rimov 2019 timeline	RH-29oct19	R148	0.242457	0	12.835	7.31	2.93	0.431034	0.336746
20	Rimov 2019 timeline	RH-18nov19	R162	0.337724	1.42857	9.089	6.16	1.75	0.337724	0.371496
21	Rimov 2018 high resolution sampling	HRS-EL1	F1	0.839161	2.06897	3.7	NA	6.27	1.03147	2.69231
22	Rimov 2018 high resolution sampling	HRS-EL2	F2	0.630696	1.94175	3.9	NA	11.82	1.33066	1.54575
23	Rimov 2018 high resolution sampling	HRS-EL3	F3	0.295469	2.02703	6.2	NA	24.78	0.670278	0.757824
24	Rimov 2018 high resolution sampling	HRS-EL4	F4	0.224388	2.88462	7.8	NA	13.4481	0.387299	0.596318
25	Rimov 2018 high resolution sampling	HRS-EL5	F5	0.774627	10.0917	11.1	NA	19.6	0.228085	0.748806
26	Rimov 2018 high resolution sampling	HRS-EL6	F6	1.26918	7.35294	11.8	NA	21.32	0.353162	0.651142
27	Rimov 2018 high resolution sampling	HRS-EL7	F7	3.09806	8.59375	12.2	NA	5.65127	0.783199	0.666351
28	Rimov 2018 high resolution sampling	HRS-EL8	F8	4.73586	8.13008	13.8	NA	14.54	0.839891	0.889297
29	Rimov 2018 high resolution sampling	HRS-EL9	F9	1.22537	2	16.2	NA	9.63	0.124215	2.07809
30	Rimov 2018 high resolution sampling	HRS-EL10	F10	0.525417	3	16.5	NA	7.01	0.0197031	2.55484
31	Rimov 2018 high resolution sampling	HRS-EL11	F11	0.152428	2	15.6	NA	3.74	0	0.699785
32	Rimov 2018 high resolution sampling	HRS-EL12	F12	0.0605283	0	16.2	NA	3.26	0	0.0677917
33	Rimov 2018 high resolution sampling	HRS-EL13	F13	0.0303867	0	17.5	NA	2.3	0	0.0675259
34	Rimov 2018 high resolution sampling	HRS-HL1	FH1	1.01907	0	3.56	NA	3.93245	0.989955	1.60868
35	Rimov 2018 high resolution sampling	HRS-HL3	FH3	0.586929	1.9802	4.01	NA	1.61015	1.79251	1.90355
36	Rimov 2018 high resolution sampling	HRS-HL6	FH6	0.737468	9.23077	4.08	NA	0.972837	4.46467	0.800585
37	Rimov 2018 high resolution sampling	HRS-HL9	FH9	1.00006	6.25	4.09	NA	0.829287	4.74574	1.67889
38	Rimov 2018 high resolution sampling	HRS-HL12	FH12	0.904064	3.27869	4.11	NA	0.709581	1.36926	1.56236
39	Rimov 2018 high resolution sampling	HRS-HL13	FH13	0.780527	4.7619	4.13	NA	0.593917	0.661463	1.39569
40	Zlutice	ZLE-24apr19	ZA17	2.81948	8.98876	28.4	12.2	3.9	1.44636	0.2197
41	Zlutice	ZLE-06aug19	Z77	0.03529	0	19.8	10.62	1.01	0.611693	0.435243
42	Zlutice	ZLE-19nov19	Z137	0.333175	0	35.9	8.01	0.28	7.21085	0.594955
43	Zlutice	ZLH-24apr19	ZA19	3.11913	13.7615	5.802	9.39	2.42	2.59301	0.601278
44	Zlutice	ZLH-06aug19	Z79	0	13.6	8.793	0.06	0.43	0.229358	0
45	Zlutice	ZLH-19nov19	Z139	0.627878	1.1	7.818	7.93	0.57	9.12516	0.56509
46	Klicava	KE-25apr19	KA17	0.0813008	0	13.965	12.31	-0.61	0	0.0203252
47	Klicava	KE-07aug19	K77	0.0326904	0	23.027	9.8	-0.05	0	0.621118
48	Klicava	KE-20nov19	K137	7.76555	15.4321	8.769	8.74	1.28	0.68432	0.461172
49	Klicava	KH-25apr19	KA19	2.95994	19.6319	4.111	2.54	-0.17	0.531726	0.67352
50	Klicava	KH-07aug19	K79	0.437637	0	4.574	0	-0.3	0.437637	1.75055
51	Klicava	KH-20nov19	K139	1.51515	4	4.826	0	-0.11	0.378788	0.568182
