# Supplementary material for: Global freshwater distribution of Telonemia protists
Source: ISME J. 2024 Sep 20;18(1):wrae177. doi: 10.1093/ismejo/wrae177 (PMC11512789; doi:10.1093/ismejo/wrae177)
Supplement: Supplementary_Table_S5_wrae177 [file supplementary_table_s5_wrae177.xlsx]

## Sheet: Sheet1
Supplementary Table S5: Spearman correlations showing the relationship between CARD-FISH percentages of Telonemia and major environmental measures. Correlations with a p-value < 0.001 are highlighted
Num	Environmental_variables	p-value	Spearman correlation
1	Zmax	0.000183555	0.258387
2	Ca (Calcium)	0.0110599	0.177135
3	Water depth	0.00042	0.173826
4	Dissolved reactive phosphorus	0.127619	0.106758
5	DO (Dissolved oxygen)	0.306705	0.0717374
6	Dissolved phosphorus	0.344422	0.0663671
7	SO4 (Sulfate)	0.420657	0.056544
8	F (Fluoride)	0.558109	0.0411379
9	NH4 (Ammonia)	0.604301	0.0364051
10	NO3 (Nitrate)	0.725372	0.0246822
11	Conductivity	0.758525	0.0216006
12	Cl (Chloride)	0.77888	0.0197292
13	Na (Sodium)	0.797696	0.0180116
14	Alkalinity	0.842746	0.0139402
15	pH	0.979007	0.00184918
16	Mg (Magnesium)	0.840096	-0.0141782
17	K (Potassium)	0.694093	-0.0276334
18	DOC (Dissolved organic crabon)	0.372016	-0.062671
19	NO2 (Nitrite)	0.306854	-0.0717154
20	DN (Dissolved nitrogen)	0.118795	-0.109287
21	Chl a	0.0201612	-0.162185
22	Water temperature	0.0162302	-0.167716
